# Supplementary material for: RBPs: an RNA editor’s choice
Source: Front Mol Biosci. 2024 Aug 6;11:1454241. doi: 10.3389/fmolb.2024.1454241 (PMC11333368; doi:10.3389/fmolb.2024.1454241)
Supplement: Supplementary file 1 [file DataSheet1.ZIP]

Archive with 5 entries (3 files):
- Supplementary data/
- Supplementary data/Supplementary data/
- Supplementary data/Supplementary data/Supplementary Document.docx
- Supplementary data/Supplementary data/Supplementary_Resource_1_RediPortal.xlsx
- Supplementary data/Supplementary data/Supplementary_Resource_2_humanRBPs_2021.xlsx
