# Supplementary material for: RBPs: an RNA editor’s choice
Source: Front Mol Biosci. 2024 Aug 6;11:1454241. doi: 10.3389/fmolb.2024.1454241 (PMC11333368; doi:10.3389/fmolb.2024.1454241)
Supplement: Supplementary file 1 [file DataSheet1.ZIP › Supplementary data/Supplementary data/Supplementary_Resource_1_RediPortal.xlsx]

## Sheet: Sheet1
Chrom	Position	RefAllele	UserRefAllele	variantAllele	Strand	GeneName	EnsG	UniProt	EnsP	EnsT	IsCanonical	IsoformPosition	CodonPosition	RefCodon	varCodon	RefAA	varAA	Consequence	Type	Repeat	nSamples	nTissues	nBodySites	nEdInd	nEdBS
chr1	999279	T	T	C	-	HES4	ENSG00000188290.11	D6REB3	ENSP00000425085.1	ENST00000484667.2	n	117	2	cAg	cGg	Gln	Arg	missense	NONREP	-/-	2855	30	53	161	53
chr1	1014084	A	A	G	+	ISG15	ENSG00000187608.10	A0A096LNZ9	ENSP00000485313.1	ENST00000624652.1	n	27	2	aAg	aGg	Lys	Arg	missense	NONREP	-/-	1858	29	51	84	21
chr1	1281248	A	A	G	+	SCNN1D	ENSG00000162572.21	P51172-3	ENSP00000368411.5	ENST00000379116.10	n	10	1	Aca	Gca	Thr	Ala	missense	NONREP	-/-	468	26	48	47	48
chr1	1284003	A	A	G	+	SCNN1D	ENSG00000162572.21	P51172-2	ENSP00000321594.8	ENST00000325425.12	n	28	2	cAg	cGg	Gln	Arg	missense	NONREP	-/-	1147	29	52	103	52
chr1	1308662	T	T	C	+	PUSL1	ENSG00000169972.12	Q8N0Z8-1	ENSP00000368318.5	ENST00000379031.10	n	7	1	Uca	Cca	Ser	Pro	missense	NONREP	-/-	11	9	11	1	11
chr1	1308672	T	T	C	+	PUSL1	ENSG00000169972.12	Q8N0Z8-1	ENSP00000368318.5	ENST00000379031.10	n	10	2	gUg	gCg	Val	Ala	missense	NONREP	-/-	51	19	26	6	26
chr1	1308683	T	T	C	+	PUSL1	ENSG00000169972.12	Q8N0Z8-1	ENSP00000368318.5	ENST00000379031.10	n	14	1	Uau	Cau	Tyr	His	missense	NONREP	-/-	23	13	16	2	16
chr1	1308687	T	T	C	+	PUSL1	ENSG00000169972.12	Q8N0Z8-1	ENSP00000368318.5	ENST00000379031.10	n	15	2	cUu	cCu	Leu	Pro	missense	NONREP	-/-	23	14	20	3	20
chr1	1308692	T	T	C	+	PUSL1	ENSG00000169972.12	Q8N0Z8-1	ENSP00000368318.5	ENST00000379031.10	n	17	1	Uac	Cac	Tyr	His	missense	NONREP	-/-	13	11	13	1	13
chr1	1308716	T	T	C	+	PUSL1	ENSG00000169972.12	Q8N0Z8-1	ENSP00000368318.5	ENST00000379031.10	n	25	1	Uuu	Cuu	Phe	Leu	missense	NONREP	-/-	37	18	26	4	26
chr1	1310910	T	T	C	+	PUSL1	ENSG00000169972.12	Q8N0Z8-1	ENSP00000368318.5	ENST00000379031.10	n	234	2	gUa	gCa	Val	Ala	missense	NONREP	-/-	160	27	45	16	44
chr1	1310928	T	T	C	+	PUSL1	ENSG00000169972.12	Q8N0Z8-1	ENSP00000368318.5	ENST00000379031.10	n	240	2	gUg	gCg	Val	Ala	missense	NONREP	-/-	61	24	33	4	30
chr1	1310946	T	T	C	+	PUSL1	ENSG00000169972.12	Q8N0Z8-1	ENSP00000368318.5	ENST00000379031.10	n	246	2	cUg	cCg	Leu	Pro	missense	NONREP	-/-	1837	30	52	102	51
chr1	1310982	T	T	C	+	PUSL1	ENSG00000169972.12	Q8N0Z8-1	ENSP00000368318.5	ENST00000379031.10	n	258	2	cUg	cCg	Leu	Pro	missense	NONREP	-/-	566	30	52	24	51
chr1	1312103	A	A	G	-	INTS11	ENSG00000127054.22	A0A024R073	ENSP00000404886.1	ENST00000419704.5	n	450	2	gUg	gCg	Val	Ala	missense	NONREP	-/-	309	28	47	3	1
chr1	1314855	T	T	C	-	INTS11	ENSG00000127054.22	A0A024R073	ENSP00000404886.1	ENST00000419704.5	n	123	2	aAa	aGa	Lys	Arg	missense	NONREP	-/-	235	28	48	4	2
chr1	1314858	T	T	C	-	INTS11	ENSG00000127054.22	A0A024R073	ENSP00000404886.1	ENST00000419704.5	n	122	2	aAg	aGg	Lys	Arg	missense	NONREP	-/-	235	26	47	3	3
chr1	1314859	T	T	C	-	INTS11	ENSG00000127054.22	A0A024R073	ENSP00000404886.1	ENST00000419704.5	n	122	1	Aag	Gag	Lys	Glu	missense	NONREP	-/-	182	26	46	2	5
chr1	1314886	T	T	C	-	INTS11	ENSG00000127054.22	A0A024R073	ENSP00000404886.1	ENST00000419704.5	n	113	1	Aag	Gag	Lys	Glu	missense	NONREP	-/-	981	30	52	10	2
chr1	1348917	T	T	C	-	DVL1	ENSG00000107404.21	O14640-1	ENSP00000368166.5	ENST00000378888.10	n	50	2	aAg	aGg	Lys	Arg	missense	NONREP	-/-	127	24	41	5	13
chr1	1348918	T	T	C	-	DVL1	ENSG00000107404.21	O14640-1	ENSP00000368166.5	ENST00000378888.10	n	50	1	Aag	Gag	Lys	Glu	missense	NONREP	-/-	114	22	38	4	10
chr1	1348932	T	T	C	-	DVL1	ENSG00000107404.21	O14640-1	ENSP00000368166.5	ENST00000378888.10	n	45	2	uAc	uGc	Tyr	Cys	missense	NONREP	-/-	104	21	39	4	20
chr1	1348951	T	T	C	-	DVL1	ENSG00000107404.21	O14640-1	ENSP00000368166.5	ENST00000378888.10	n	39	1	Aac	Gac	Asn	Asp	missense	NONREP	-/-	154	26	46	8	18
chr1	1348962	T	T	C	-	DVL1	ENSG00000107404.21	O14640-1	ENSP00000368166.5	ENST00000378888.10	n	35	2	aAc	aGc	Asn	Ser	missense	NONREP	-/-	162	28	48	4	25
chr1	1490403	A	A	G	+	ATAD3B	ENSG00000160072.20	Q5T9A4-1	ENSP00000500094.1	ENST00000673477.1	n	495	2	aAg	aGg	Lys	Arg	missense	NONREP	-/-	296	28	50	13	33
chr1	1495681	A	A	G	+	ATAD3B	ENSG00000160072.20	Q5T9A4-1	ENSP00000500094.1	ENST00000673477.1	n	604	2	uAc	uGc	Tyr	Cys	missense	NONREP	-/-	1561	29	52	63	45
chr1	1520591	A	A	G	+	ATAD3A	ENSG00000197785.14	Q9NVI7-3	ENSP00000439290.1	ENST00000536055.6	n	163	1	Aca	Gca	Thr	Ala	missense	NONREP	-/-	70	24	33	8	30
chr1	1625039	T	T	C	+	MIB2	ENSG00000197530.13	D6RAZ0	ENSP00000424615.1	ENST00000487053.5	n	206	2	gUg	gCg	Val	Ala	missense	NONREP	-/-	1154	31	54	47	39
chr1	1625066	T	T	C	+	MIB2	ENSG00000197530.13	D6RAZ0	ENSP00000424615.1	ENST00000487053.5	n	215	2	gUg	gCg	Val	Ala	missense	NONREP	-/-	273	26	47	13	28
chr1	1625095	T	T	C	+	MIB2	ENSG00000197530.13	D6RAZ0	ENSP00000424615.1	ENST00000487053.5	n	225	1	Uac	Cac	Tyr	His	missense	NONREP	-/-	156	27	45	6	19
chr1	1628164	T	T	C	+	MIB2	ENSG00000197530.13	Q96AX9-4	ENSP00000428264.2	ENST00000518681.6	n	544	2	cUc	cCc	Leu	Pro	missense	NONREP	-/-	827	29	52	12	6
chr1	1636382	T	T	C	-	CDK11B	ENSG00000248333.9	P21127-9	ENSP00000464016.2	ENST00000340677.9	n	639	1	Aag	Gag	Lys	Glu	missense	NONREP	-/-	691	28	50	9	3
chr1	1636390	T	T	C	-	CDK11B	ENSG00000248333.9	P21127-9	ENSP00000464016.2	ENST00000340677.9	n	636	2	aAc	aGc	Asn	Ser	missense	NONREP	-/-	136	26	39	3	5
chr1	1636391	T	T	C	-	CDK11B	ENSG00000248333.9	P21127-9	ENSP00000464016.2	ENST00000340677.9	n	636	1	Aac	Gac	Asn	Asp	missense	NONREP	-/-	188	27	47	5	3
chr1	1636393	T	T	C	-	CDK11B	ENSG00000248333.9	P21127-9	ENSP00000464016.2	ENST00000340677.9	n	635	2	aAc	aGc	Asn	Ser	missense	NONREP	-/-	140	26	44	3	8
chr1	1636396	T	T	C	-	CDK11B	ENSG00000248333.9	P21127-9	ENSP00000464016.2	ENST00000340677.9	n	634	2	uAc	uGc	Tyr	Cys	missense	NONREP	-/-	144	26	42	2	3
chr1	1636402	T	T	C	-	CDK11B	ENSG00000248333.9	P21127-9	ENSP00000464016.2	ENST00000340677.9	n	632	2	cAc	cGc	His	Arg	missense	NONREP	-/-	273	29	51	4	6
chr1	1636409	T	T	C	-	CDK11B	ENSG00000248333.9	P21127-9	ENSP00000464016.2	ENST00000340677.9	n	630	1	Agc	Ggc	Ser	Gly	missense	NONREP	-/-	248	28	49	2	3
chr1	1636418	T	T	C	-	CDK11B	ENSG00000248333.9	P21127-9	ENSP00000464016.2	ENST00000340677.9	n	627	1	Aug	Gug	Met	Val	missense	NONREP	-/-	137	22	40	2	1
chr1	1636420	T	T	C	-	CDK11B	ENSG00000248333.9	P21127-9	ENSP00000464016.2	ENST00000340677.9	n	626	2	aAg	aGg	Lys	Arg	missense	NONREP	-/-	181	29	47	3	3
chr1	1636424	T	T	C	-	CDK11B	ENSG00000248333.9	P21127-9	ENSP00000464016.2	ENST00000340677.9	n	625	1	Aag	Gag	Lys	Glu	missense	NONREP	-/-	162	25	46	2	3
chr1	1636444	T	T	C	-	CDK11B	ENSG00000248333.9	P21127-9	ENSP00000464016.2	ENST00000340677.9	n	618	2	uAc	uGc	Tyr	Cys	missense	NONREP	-/-	168	26	42	3	1
chr1	1719402	T	T	C	-	CDK11A	ENSG00000008128.23	Q5QPR3	ENSP00000350403.2	ENST00000357760.6	n	94	2	aAa	aGa	Lys	Arg	missense	NONREP	-/-	239	27	47	2	6
chr1	1759110	T	T	C	-	NADK	ENSG00000008130.15	O95544-2	ENSP00000367890.1	ENST00000378625.5	n	189	2	cAg	cGg	Gln	Arg	missense	NONREP	-/-	206	23	31	37	31
chr1	1759200	T	T	C	-	NADK	ENSG00000008130.15	O95544-2	ENSP00000367890.1	ENST00000378625.5	n	159	2	cAg	cGg	Gln	Arg	missense	NONREP	-/-	1551	30	51	194	51
chr1	1759204	T	T	C	-	NADK	ENSG00000008130.15	O95544-2	ENSP00000367890.1	ENST00000378625.5	n	158	1	Aca	Gca	Thr	Ala	missense	NONREP	-/-	514	27	47	74	47
chr1	1787344	T	T	C	-	GNB1	ENSG00000078369.18	A0A140VJJ8	ENSP00000367872.3	ENST00000378609.9	n	337	2	aAg	aGg	Lys	Arg	missense	NONREP	-/-	4892	31	54	193	2
chr1	2184590	A	A	G	+	PRKCZ	ENSG00000067606.17	Q05513-2	ENSP00000383712.2	ENST00000400921.6	n	345	2	aAg	aGg	Lys	Arg	missense	NONREP	-/-	155	22	40	3	18
chr1	2184593	A	A	G	+	PRKCZ	ENSG00000067606.17	Q05513-2	ENSP00000383712.2	ENST00000400921.6	n	346	2	aAg	aGg	Lys	Arg	missense	NONREP	-/-	211	22	40	3	16
chr1	2184596	A	A	G	+	PRKCZ	ENSG00000067606.17	Q05513-2	ENSP00000383712.2	ENST00000400921.6	n	347	2	cAg	cGg	Gln	Arg	missense	NONREP	-/-	788	29	51	16	25
chr1	2184620	A	A	G	+	PRKCZ	ENSG00000067606.17	Q05513-2	ENSP00000383712.2	ENST00000400921.6	n	355	2	cAg	cGg	Gln	Arg	missense	NONREP	-/-	232	25	47	7	23
chr1	2184625	A	A	G	+	PRKCZ	ENSG00000067606.17	Q05513-2	ENSP00000383712.2	ENST00000400921.6	n	357	1	Aca	Gca	Thr	Ala	missense	NONREP	-/-	328	22	42	7	17
chr1	2184632	A	A	G	+	PRKCZ	ENSG00000067606.17	Q05513-2	ENSP00000383712.2	ENST00000400921.6	n	359	2	gAc	gGc	Asp	Gly	missense	NONREP	-/-	105	19	34	3	12
chr1	2184635	A	A	G	+	PRKCZ	ENSG00000067606.17	Q05513-2	ENSP00000383712.2	ENST00000400921.6	n	360	2	uAc	uGc	Tyr	Cys	missense	NONREP	-/-	138	20	38	3	18
chr1	2184646	A	A	G	+	PRKCZ	ENSG00000067606.17	Q05513-2	ENSP00000383712.2	ENST00000400921.6	n	364	1	Aac	Gac	Asn	Asp	missense	NONREP	-/-	217	27	46	5	19
chr1	2184655	A	A	G	+	PRKCZ	ENSG00000067606.17	Q05513-2	ENSP00000383712.2	ENST00000400921.6	n	367	1	Aca	Gca	Thr	Ala	missense	NONREP	-/-	207	25	42	4	19
chr1	2184664	A	A	G	+	PRKCZ	ENSG00000067606.17	Q05513-2	ENSP00000383712.2	ENST00000400921.6	n	370	1	Acc	Gcc	Thr	Ala	missense	NONREP	-/-	292	24	45	9	19
chr1	2184962	T	T	C	+	PRKCZ	ENSG00000067606.17	Q05513-2	ENSP00000383712.2	ENST00000400921.6	n	395	1	Uuu	Cuu	Phe	Leu	missense	NONREP	-/-	193	21	39	4	14
chr1	2184963	T	T	C	+	PRKCZ	ENSG00000067606.17	Q05513-2	ENSP00000383712.2	ENST00000400921.6	n	395	2	uUu	uCu	Phe	Ser	missense	NONREP	-/-	87	20	35	2	12
chr1	2184981	T	T	C	+	PRKCZ	ENSG00000067606.17	Q05513-2	ENSP00000383712.2	ENST00000400921.6	n	401	2	uUa	uCa	Leu	Ser	missense	NONREP	-/-	270	24	42	4	15
chr1	2189732	T	T	C	-	FAAP20	ENSG00000162585.17	Q6NZ36-4	ENSP00000410450.1	ENST00000414253.5	n	174	1	Agc	Ggc	Ser	Gly	missense	NONREP	-/-	139	26	45	3	10
chr1	2189761	T	T	C	-	FAAP20	ENSG00000162585.17	Q6NZ36-4	ENSP00000410450.1	ENST00000414253.5	n	164	2	gAc	gGc	Asp	Gly	missense	NONREP	-/-	251	27	49	6	9
chr1	2192901	T	T	C	-	FAAP20	ENSG00000162585.17	H7C2E6	ENSP00000405430.1	ENST00000428120.5	n	180	2	aAa	aGa	Lys	Arg	missense	NONREP	-/-	43	19	26	4	24
chr1	2229089	A	A	G	+	SKI	ENSG00000157933.10	P12755	ENSP00000367797.4	ENST00000378536.5	y	108	2	gAg	gGg	Glu	Gly	missense	NONREP	-/-	44	15	24	4	22
chr1	2229122	A	A	G	+	SKI	ENSG00000157933.10	P12755	ENSP00000367797.4	ENST00000378536.5	y	119	2	aAg	aGg	Lys	Arg	missense	NONREP	-/-	101	21	35	6	32
chr1	2229148	A	A	G	+	SKI	ENSG00000157933.10	P12755	ENSP00000367797.4	ENST00000378536.5	y	128	1	Aac	Gac	Asn	Asp	missense	NONREP	-/-	65	17	28	4	21
chr1	2502701	A	A	G	+	PLCH2	ENSG00000149527.18	O75038-2	ENSP00000397289.1	ENST00000449969.5	n	1057	2	aAg	aGg	Lys	Arg	missense	NONREP	-/-	445	20	34	37	29
chr1	2504186	A	A	G	+	PLCH2	ENSG00000149527.18	O75038-1	ENSP00000389803.2	ENST00000419816.6	n	1075	2	cAg	cGg	Gln	Arg	missense	NONREP	-/-	810	23	39	52	30
chr1	2504641	A	A	G	+	PLCH2	ENSG00000149527.18	O75038-1	ENSP00000389803.2	ENST00000419816.6	n	1227	1	Agg	Ggg	Arg	Gly	missense	NONREP	-/-	3203	28	48	143	47
chr1	2556698	T	T	C	+	TNFRSF14	ENSG00000157873.18	F6UPZ7	ENSP00000411854.1	ENST00000426449.5	n	12	1	Ugg	Cgg	Trp	Arg	missense	NONREP	-/-	181	28	40	4	9
chr1	2556713	A	A	G	+	TNFRSF14	ENSG00000157873.18	F6UPZ7	ENSP00000411854.1	ENST00000426449.5	n	17	1	Aaa	Gaa	Lys	Glu	missense	NONREP	-/-	118	24	32	3	1
chr1	2561505	A	A	G	+	TNFRSF14	ENSG00000157873.18	B9A034	ENSP00000386859.1	ENST00000409119.5	n	188	2	aAa	aGa	Lys	Arg	missense	NONREP	-/-	1253	31	53	41	35
chr1	2561507	A	A	G	+	TNFRSF14	ENSG00000157873.18	B9A034	ENSP00000386859.1	ENST00000409119.5	n	189	1	Agu	Ggu	Ser	Gly	missense	NONREP	-/-	1014	29	51	95	29
chr1	2561511	A	A	G	+	TNFRSF14	ENSG00000157873.18	B9A034	ENSP00000386859.1	ENST00000409119.5	n	190	2	cAg	cGg	Gln	Arg	missense	NONREP	-/-	1903	31	54	76	39
chr1	2561513	A	A	G	+	TNFRSF14	ENSG00000157873.18	B9A034	ENSP00000386859.1	ENST00000409119.5	n	191	1	Aca	Gca	Thr	Ala	missense	NONREP	-/-	334	27	44	13	23
chr1	2561517	A	A	G	+	TNFRSF14	ENSG00000157873.18	B9A034	ENSP00000386859.1	ENST00000409119.5	n	192	2	gAc	gGc	Asp	Gly	missense	NONREP	-/-	309	28	46	23	33
chr1	2561720	A	A	G	+	TNFRSF14	ENSG00000157873.18	A0A024R052	ENSP00000347948.4	ENST00000355716.5	n	200	2	cAc	cGc	His	Arg	missense	NONREP	-/-	4787	31	54	161	34
chr1	2561755	A	A	G	+	TNFRSF14	ENSG00000157873.18	A0A024R052	ENSP00000347948.4	ENST00000355716.5	n	212	1	Auc	Guc	Ile	Val	missense	NONREP	-/-	1421	31	54	20	18
chr1	2561761	A	A	G	+	TNFRSF14	ENSG00000157873.18	A0A024R052	ENSP00000347948.4	ENST00000355716.5	n	214	1	Auu	Guu	Ile	Val	missense	NONREP	-/-	282	28	47	4	14
chr1	2561773	A	A	G	+	TNFRSF14	ENSG00000157873.18	A0A024R052	ENSP00000347948.4	ENST00000355716.5	n	218	1	Aca	Gca	Thr	Ala	missense	NONREP	-/-	1717	30	53	25	15
chr1	2561785	A	A	G	+	TNFRSF14	ENSG00000157873.18	A0A024R052	ENSP00000347948.4	ENST00000355716.5	n	222	1	Auc	Guc	Ile	Val	missense	NONREP	-/-	3564	31	54	95	25
chr1	2561788	A	A	G	+	TNFRSF14	ENSG00000157873.18	A0A024R052	ENSP00000347948.4	ENST00000355716.5	n	223	1	Aua	Gua	Ile	Val	missense	NONREP	-/-	236	28	41	7	9
chr1	2561790	A	A	G	+	TNFRSF14	ENSG00000157873.18	A0A024R052	ENSP00000347948.4	ENST00000355716.5	n	223	3	auA	auG	Ile	Met	missense	NONREP	-/-	199	26	39	4	6
chr1	2561797	A	A	G	+	TNFRSF14	ENSG00000157873.18	A0A024R052	ENSP00000347948.4	ENST00000355716.5	n	226	1	Aaa	Gaa	Lys	Glu	missense	NONREP	-/-	366	30	45	5	9
chr1	2561798	A	A	G	+	TNFRSF14	ENSG00000157873.18	A0A024R052	ENSP00000347948.4	ENST00000355716.5	n	226	2	aAa	aGa	Lys	Arg	missense	NONREP	-/-	893	29	51	12	14
chr1	2561800	A	A	G	+	TNFRSF14	ENSG00000157873.18	A0A024R052	ENSP00000347948.4	ENST00000355716.5	n	227	1	Aga	Gga	Arg	Gly	missense	NONREP	-/-	4085	31	54	130	26
chr1	2561803	A	A	G	+	TNFRSF14	ENSG00000157873.18	A0A024R052	ENSP00000347948.4	ENST00000355716.5	n	228	1	Aga	Gga	Arg	Gly	missense	NONREP	-/-	2223	31	54	68	21
chr1	2561806	A	A	G	+	TNFRSF14	ENSG00000157873.18	A0A024R052	ENSP00000347948.4	ENST00000355716.5	n	229	1	Aag	Gag	Lys	Glu	missense	NONREP	-/-	2182	30	53	36	15
chr1	2561807	A	A	G	+	TNFRSF14	ENSG00000157873.18	A0A024R052	ENSP00000347948.4	ENST00000355716.5	n	229	2	aAg	aGg	Lys	Arg	missense	NONREP	-/-	2413	31	54	53	17
chr1	2561812	A	A	G	+	TNFRSF14	ENSG00000157873.18	A0A024R052	ENSP00000347948.4	ENST00000355716.5	n	231	1	Agg	Ggg	Arg	Gly	missense	NONREP	-/-	965	31	54	24	16
chr1	3781537	T	T	C	-	LRRC47	ENSG00000130764.10	Q8N1G4	ENSP00000367498.1	ENST00000378251.3	y	493	2	aAg	aGg	Lys	Arg	missense	NONREP	-/-	147	24	40	3	6
chr1	3781562	T	T	C	-	LRRC47	ENSG00000130764.10	Q8N1G4	ENSP00000367498.1	ENST00000378251.3	y	485	1	Agu	Ggu	Ser	Gly	missense	NONREP	-/-	357	30	53	7	6
chr1	3781592	T	T	C	-	LRRC47	ENSG00000130764.10	Q8N1G4	ENSP00000367498.1	ENST00000378251.3	y	475	1	Acg	Gcg	Thr	Ala	missense	NONREP	-/-	344	28	49	5	6
chr1	6424969	A	A	G	+	ESPN	ENSG00000187017.18	B1AK53-1	ENSP00000496593.1	ENST00000645284.1	n	5	2	cAg	cGg	Gln	Arg	missense	NONREP	-/-	200	12	13	117	13
chr1	8013226	T	T	C	-	ERRFI1	ENSG00000116285.13	I6S2Y9	ENSP00000366702.5	ENST00000377482.10	n	458	2	uAu	uGu	Tyr	Cys	missense	NONREP	-/-	207	21	32	2	1
chr1	8614653	T	T	C	-	RERE	ENSG00000142599.19	Q9P2R6-1	ENSP00000383700.2	ENST00000400908.7	n	144	1	Acu	Gcu	Thr	Ala	missense	NONREP	-/-	2197	30	52	280	52
chr1	10278036	A	A	G	+	KIF1B	ENSG00000054523.20	A0A8Q3WLB2	ENSP00000512668.1	ENST00000696502.1	n	357	2	gAc	gGc	Asp	Gly	missense	NONREP	-/-	45	15	22	3	19
chr1	10374942	T	T	C	+	KIF1B	ENSG00000054523.20	A0A8Q3WLB2	ENSP00000512668.1	ENST00000696502.1	n	1750	1	Uau	Cau	Tyr	His	missense	NONREP	-/-	37	10	21	3	13
chr1	10374948	T	T	C	+	KIF1B	ENSG00000054523.20	A0A8Q3WLB2	ENSP00000512668.1	ENST00000696502.1	n	1752	1	Uuc	Cuc	Phe	Leu	missense	NONREP	-/-	28	8	16	2	12
chr1	10374954	T	T	C	+	KIF1B	ENSG00000054523.20	A0A8Q3WLB2	ENSP00000512668.1	ENST00000696502.1	n	1754	1	Uau	Cau	Tyr	His	missense	NONREP	-/-	21	7	16	2	7
chr1	10374997	T	T	C	+	KIF1B	ENSG00000054523.20	A0A8Q3WLB2	ENSP00000512668.1	ENST00000696502.1	n	1768	2	cUg	cCg	Leu	Pro	missense	NONREP	-/-	38	10	19	5	13
chr1	10947763	T	T	C	-	C1orf127	ENSG00000175262.15	K7EPZ7	ENSP00000467607.1	ENST00000468348.1	n	37	2	cAg	cGg	Gln	Arg	missense	NONREP	-/-	144	13	21	40	21
chr1	11658572	A	A	G	+	FBXO44	ENSG00000132879.14	B7Z1P2	ENSP00000365959.1	ENST00000376768.5	n	135	1	Agg	Ggg	Arg	Gly	missense	NONREP	-/-	1077	29	51	45	47
chr1	12031801	A	A	G	+	MIIP	ENSG00000116691.11	Q5JXC2-1	ENSP00000235332.4	ENST00000235332.6	n	387	2	aAg	aGg	Lys	Arg	missense	NONREP	-/-	4050	31	54	200	53
chr1	12497573	A	A	G	+	VPS13D	ENSG00000048707.15	Q5THJ4-1	ENSP00000478104.1	ENST00000620676.6	n	4246	1	Agc	Ggc	Ser	Gly	missense	NONREP	-/-	180	27	45	7	29
chr1	15727456	A	A	G	+	PLEKHM2	ENSG00000116786.13	A0A2R8Y575	ENSP00000494591.1	ENST00000642363.1	n	421	1	Aug	Gug	Met	Val	missense	NONREP	-/-	69	17	28	6	9
chr1	15807417	T	T	C	-	UQCRHL	ENSG00000233954.7	A0A096LP55	ENSP00000485401.1	ENST00000483273.2	y	78	2	aAg	aGg	Lys	Arg	missense	NONREP	-/-	8975	31	54	456	54
chr1	15807448	T	T	C	-	UQCRHL	ENSG00000233954.7	A0A096LP55	ENSP00000485401.1	ENST00000483273.2	y	68	1	Acg	Gcg	Thr	Ala	missense	NONREP	-/-	49	19	29	3	20
chr1	15807456	T	T	C	-	UQCRHL	ENSG00000233954.7	A0A096LP55	ENSP00000485401.1	ENST00000483273.2	y	65	2	gAg	gGg	Glu	Gly	missense	NONREP	-/-	17	11	14	1	8
chr1	15930709	T	T	C	+	SPEN	ENSG00000065526.12	Q96T58	ENSP00000364912.3	ENST00000375759.8	y	1490	2	aUu	aCu	Ile	Thr	missense	NONREP	-/-	29	17	20	5	17
chr1	15932779	A	A	G	+	SPEN	ENSG00000065526.12	Q96T58	ENSP00000364912.3	ENST00000375759.8	y	2180	2	aAg	aGg	Lys	Arg	missense	NONREP	-/-	1008	30	53	103	53
chr1	15934354	A	A	G	+	SPEN	ENSG00000065526.12	Q96T58	ENSP00000364912.3	ENST00000375759.8	y	2705	2	aAu	aGu	Asn	Ser	missense	NONREP	-/-	3109	31	54	220	54
chr1	16026189	A	A	G	+	CLCNKA	ENSG00000186510.12	P51800-3	ENSP00000364844.1	ENST00000375692.5	n	147	2	aAg	aGg	Lys	Arg	missense	NONREP	-/-	131	12	13	42	12
chr1	16058555	T	T	C	-	FAM131C	ENSG00000185519.9	Q96AQ9	ENSP00000364814.4	ENST00000375662.5	y	242	2	cAg	cGg	Gln	Arg	missense	NONREP	-/-	409	14	27	32	25
chr1	16564847	T	T	C	-	NBPF1	ENSG00000219481.11	Q3BBV0-2	ENSP00000474456.1	ENST00000430580.6	n	1046	1	Aga	Gga	Arg	Gly	missense	NONREP	-/-	61	21	36	3	23
chr1	16946969	A	A	G	+	CROCC	ENSG00000058453.17	Q5TZA2-1	ENSP00000364691.4	ENST00000375541.10	n	831	2	cAg	cGg	Gln	Arg	missense	NONREP	-/-	282	28	48	19	48
chr1	19093355	T	T	C	-	UBR4	ENSG00000127481.15	Q5T4S7-1	ENSP00000364403.3	ENST00000375254.8	n	4690	2	aAu	aGu	Asn	Ser	missense	NONREP	-/-	196	29	45	4	7
chr1	20650513	A	A	G	+	PINK1	ENSG00000158828.8	Q9BXM7-1	ENSP00000364204.3	ENST00000321556.5	n	523	2	aAg	aGg	Lys	Arg	missense	NONREP	-/-	389	27	49	2	2
chr1	20650522	A	A	G	+	PINK1	ENSG00000158828.8	Q9BXM7-1	ENSP00000364204.3	ENST00000321556.5	n	526	2	aAg	aGg	Lys	Arg	missense	NONREP	-/-	329	28	49	1	1
chr1	20650572	A	A	G	+	PINK1	ENSG00000158828.8	Q9BXM7-1	ENSP00000364204.3	ENST00000321556.5	n	543	1	Agg	Ggg	Arg	Gly	missense	NONREP	-/-	461	29	51	2	2
chr1	20650585	A	A	G	+	PINK1	ENSG00000158828.8	Q9BXM7-1	ENSP00000364204.3	ENST00000321556.5	n	547	2	aAg	aGg	Lys	Arg	missense	NONREP	-/-	351	27	48	1	1
chr1	20650594	T	T	C	+	PINK1	ENSG00000158828.8	Q9BXM7-1	ENSP00000364204.3	ENST00000321556.5	n	550	2	gUg	gCg	Val	Ala	missense	NONREP	-/-	5930	31	54	50	3
chr1	20650617	T	T	C	+	PINK1	ENSG00000158828.8	Q9BXM7-1	ENSP00000364204.3	ENST00000321556.5	n	558	1	Uuu	Cuu	Phe	Leu	missense	NONREP	-/-	798	29	50	3	2
chr1	20892680	T	T	C	-	EIF4G3	ENSG00000075151.24	A0A0A0MSA7	ENSP00000383274.2	ENST00000400422.6	n	711	2	aAa	aGa	Lys	Arg	missense	NONREP	-/-	340	26	46	31	46
chr1	20892686	T	T	C	-	EIF4G3	ENSG00000075151.24	A0A0A0MSA7	ENSP00000383274.2	ENST00000400422.6	n	709	2	cAg	cGg	Gln	Arg	missense	NONREP	-/-	219	21	35	41	35
chr1	20892696	T	T	C	-	EIF4G3	ENSG00000075151.24	A0A0A0MSA7	ENSP00000383274.2	ENST00000400422.6	n	706	1	Auu	Guu	Ile	Val	missense	NONREP	-/-	154	16	32	37	32
chr1	20892707	T	T	C	-	EIF4G3	ENSG00000075151.24	A0A0A0MSA7	ENSP00000383274.2	ENST00000400422.6	n	702	2	cAu	cGu	His	Arg	missense	NONREP	-/-	282	26	46	23	46
chr1	20892711	T	T	C	-	EIF4G3	ENSG00000075151.24	A0A0A0MSA7	ENSP00000383274.2	ENST00000400422.6	n	701	1	Agg	Ggg	Arg	Gly	missense	NONREP	-/-	1065	30	52	84	52
chr1	20892714	T	T	C	-	EIF4G3	ENSG00000075151.24	A0A0A0MSA7	ENSP00000383274.2	ENST00000400422.6	n	700	1	Agc	Ggc	Ser	Gly	missense	NONREP	-/-	31	13	17	5	17
chr1	20892716	T	T	C	-	EIF4G3	ENSG00000075151.24	A0A0A0MSA7	ENSP00000383274.2	ENST00000400422.6	n	699	2	cAg	cGg	Gln	Arg	missense	NONREP	-/-	147	24	41	17	41
chr1	20892722	T	T	C	-	EIF4G3	ENSG00000075151.24	A0A0A0MSA7	ENSP00000383274.2	ENST00000400422.6	n	697	2	aAa	aGa	Lys	Arg	missense	NONREP	-/-	25	13	17	3	17
chr1	21842786	A	A	G	-	HSPG2	ENSG00000142798.20	P98160	ENSP00000363827.3	ENST00000374695.8	y	2965	2	cUc	cCc	Leu	Pro	missense	NONREP	-/-	441	27	36	9	9
chr1	21842805	A	A	G	-	HSPG2	ENSG00000142798.20	P98160	ENSP00000363827.3	ENST00000374695.8	y	2959	1	Uac	Cac	Tyr	His	missense	NONREP	-/-	426	25	34	9	9
chr1	22006942	T	T	C	+	CELA3A	ENSG00000142789.20	P09093	ENSP00000290122.3	ENST00000290122.8	y	143	1	Uca	Cca	Ser	Pro	missense	NONREP	-/-	177	19	24	4	11
chr1	22006967	T	T	C	+	CELA3A	ENSG00000142789.20	P09093	ENSP00000290122.3	ENST00000290122.8	y	151	2	cUu	cCu	Leu	Pro	missense	NONREP	-/-	273	23	36	6	15
chr1	23079003	A	A	G	+	KDM1A	ENSG00000004487.18	A0A8I5KV76	ENSP00000509252.1	ENST00000691404.1	n	623	3	auA	auG	Ile	Met	missense	NONREP	-/-	97	28	39	3	6
chr1	23079013	A	A	G	+	KDM1A	ENSG00000004487.18	A0A8I5KV76	ENSP00000509252.1	ENST00000691404.1	n	627	1	Acc	Gcc	Thr	Ala	missense	NONREP	-/-	551	30	51	15	30
chr1	23079025	A	A	G	+	KDM1A	ENSG00000004487.18	A0A8I5KV76	ENSP00000509252.1	ENST00000691404.1	n	631	1	Agu	Ggu	Ser	Gly	missense	NONREP	-/-	148	25	42	6	14
chr1	23079031	A	A	G	+	KDM1A	ENSG00000004487.18	A0A8I5KV76	ENSP00000509252.1	ENST00000691404.1	n	633	1	Acc	Gcc	Thr	Ala	missense	NONREP	-/-	81	21	33	3	9
chr1	23079037	A	A	G	+	KDM1A	ENSG00000004487.18	A0A8I5KV76	ENSP00000509252.1	ENST00000691404.1	n	635	1	Auu	Guu	Ile	Val	missense	NONREP	-/-	75	25	33	2	7
chr1	23079041	A	A	G	+	KDM1A	ENSG00000004487.18	A0A8I5KV76	ENSP00000509252.1	ENST00000691404.1	n	636	2	uAu	uGu	Tyr	Cys	missense	NONREP	-/-	76	22	33	4	8
chr1	23079044	A	A	G	+	KDM1A	ENSG00000004487.18	A0A8I5KV76	ENSP00000509252.1	ENST00000691404.1	n	637	2	aAa	aGa	Lys	Arg	missense	NONREP	-/-	71	20	31	3	11
chr1	23079050	A	A	G	+	KDM1A	ENSG00000004487.18	A0A8I5KV76	ENSP00000509252.1	ENST00000691404.1	n	639	2	gAc	gGc	Asp	Gly	missense	NONREP	-/-	666	30	51	18	31
chr1	25246950	A	A	G	-	RSRP1	ENSG00000117616.18	Q9BUV0-1	ENSP00000243189.7	ENST00000243189.12	n	5	2	gUg	gCg	Val	Ala	missense	NONREP	-/-	441	30	52	12	4
chr1	25831938	A	A	G	+	MTFR1L	ENSG00000117640.18	E9PLD2	ENSP00000435193.1	ENST00000524618.5	n	167	2	aAg	aGg	Lys	Arg	missense	NONREP	-/-	768	30	52	6	1
chr1	25831961	A	A	G	+	MTFR1L	ENSG00000117640.18	E9PLD2	ENSP00000435193.1	ENST00000524618.5	n	175	1	Auc	Guc	Ile	Val	missense	NONREP	-/-	147	23	41	2	2
chr1	25831968	A	A	G	+	MTFR1L	ENSG00000117640.18	E9PLD2	ENSP00000435193.1	ENST00000524618.5	n	177	2	gAg	gGg	Glu	Gly	missense	NONREP	-/-	197	26	44	2	1
chr1	25831976	A	A	G	+	MTFR1L	ENSG00000117640.18	E9PLD2	ENSP00000435193.1	ENST00000524618.5	n	180	1	Agg	Ggg	Arg	Gly	missense	NONREP	-/-	280	27	47	5	3
chr1	25831983	A	A	G	+	MTFR1L	ENSG00000117640.18	E9PLD2	ENSP00000435193.1	ENST00000524618.5	n	182	2	aAg	aGg	Lys	Arg	missense	NONREP	-/-	227	26	48	3	1
chr1	25831994	A	A	G	+	MTFR1L	ENSG00000117640.18	E9PLD2	ENSP00000435193.1	ENST00000524618.5	n	186	1	Aag	Gag	Lys	Glu	missense	NONREP	-/-	346	28	47	4	1
chr1	25831995	A	A	G	+	MTFR1L	ENSG00000117640.18	E9PLD2	ENSP00000435193.1	ENST00000524618.5	n	186	2	aAg	aGg	Lys	Arg	missense	NONREP	-/-	190	25	45	2	5
chr1	25832012	A	A	G	+	MTFR1L	ENSG00000117640.18	E9PLD2	ENSP00000435193.1	ENST00000524618.5	n	192	1	Aga	Gga	Arg	Gly	missense	NONREP	-/-	180	24	45	2	3
chr1	25832015	A	A	G	+	MTFR1L	ENSG00000117640.18	E9PLD2	ENSP00000435193.1	ENST00000524618.5	n	193	1	Aaa	Gaa	Lys	Glu	missense	NONREP	-/-	556	28	50	4	1
chr1	25832021	A	A	G	+	MTFR1L	ENSG00000117640.18	E9PLD2	ENSP00000435193.1	ENST00000524618.5	n	195	1	Aau	Gau	Asn	Asp	missense	NONREP	-/-	202	25	44	3	1
chr1	25832022	A	A	G	+	MTFR1L	ENSG00000117640.18	E9PLD2	ENSP00000435193.1	ENST00000524618.5	n	195	2	aAu	aGu	Asn	Ser	missense	NONREP	-/-	2446	31	54	21	1
chr1	25832116	A	A	G	-	AUNIP	ENSG00000127423.11	Q9H7T9-2	ENSP00000443647.1	ENST00000538789.5	n	363	2	aUc	aCc	Ile	Thr	missense	NONREP	-/-	122	28	44	3	4
chr1	25832129	A	A	G	-	AUNIP	ENSG00000127423.11	Q9H7T9-2	ENSP00000443647.1	ENST00000538789.5	n	359	1	Ugc	Cgc	Cys	Arg	missense	NONREP	-/-	215	27	47	3	2
chr1	25832132	A	A	G	-	AUNIP	ENSG00000127423.11	Q9H7T9-2	ENSP00000443647.1	ENST00000538789.5	n	358	1	Ugu	Cgu	Cys	Arg	missense	NONREP	-/-	142	28	46	2	2
chr1	25832144	A	A	G	-	AUNIP	ENSG00000127423.11	Q9H7T9-2	ENSP00000443647.1	ENST00000538789.5	n	354	1	Ugu	Cgu	Cys	Arg	missense	NONREP	-/-	295	30	52	2	3
chr1	25832149	A	A	G	-	AUNIP	ENSG00000127423.11	Q9H7T9-2	ENSP00000443647.1	ENST00000538789.5	n	352	2	cUa	cCa	Leu	Pro	missense	NONREP	-/-	168	29	48	4	2
chr1	26280813	A	A	G	+	SH3BGRL3	ENSG00000142669.15	Q5T123	ENSP00000363358.3	ENST00000319041.6	n	33	1	Auc	Guc	Ile	Val	missense	NONREP	-/-	734	29	50	2	1
chr1	26280820	A	A	G	+	SH3BGRL3	ENSG00000142669.15	Q5T123	ENSP00000363358.3	ENST00000319041.6	n	35	2	uAc	uGc	Tyr	Cys	missense	NONREP	-/-	818	28	50	5	1
chr1	26345117	A	A	G	-	CRYBG2	ENSG00000176092.17	E7ET48	ENSP00000428746.2	ENST00000475866.3	n	838	2	gUg	gCg	Val	Ala	missense	NONREP	-/-	214	10	12	73	11
chr1	26696987	A	A	G	+	ARID1A	ENSG00000117713.21	O14497-1	ENSP00000320485.7	ENST00000324856.13	n	195	2	uAc	uGc	Tyr	Cys	missense	NONREP	-/-	30	17	23	3	23
chr1	26697002	A	A	G	+	ARID1A	ENSG00000117713.21	O14497-1	ENSP00000320485.7	ENST00000324856.13	n	200	2	cAg	cGg	Gln	Arg	missense	NONREP	-/-	17	13	14	2	14
chr1	26697004	A	A	G	+	ARID1A	ENSG00000117713.21	O14497-1	ENSP00000320485.7	ENST00000324856.13	n	201	1	Aac	Gac	Asn	Asp	missense	NONREP	-/-	9	9	9	1	9
chr1	26697005	A	A	G	+	ARID1A	ENSG00000117713.21	O14497-1	ENSP00000320485.7	ENST00000324856.13	n	201	2	aAc	aGc	Asn	Ser	missense	NONREP	-/-	11	9	9	2	9
chr1	26697011	A	A	G	+	ARID1A	ENSG00000117713.21	O14497-1	ENSP00000320485.7	ENST00000324856.13	n	203	2	cAc	cGc	His	Arg	missense	NONREP	-/-	14	8	9	3	9
chr1	26697028	A	A	G	+	ARID1A	ENSG00000117713.21	O14497-1	ENSP00000320485.7	ENST00000324856.13	n	209	1	Aac	Gac	Asn	Asp	missense	NONREP	-/-	9	6	8	2	8
chr1	26697032	A	A	G	+	ARID1A	ENSG00000117713.21	O14497-1	ENSP00000320485.7	ENST00000324856.13	n	210	2	cAc	cGc	His	Arg	missense	NONREP	-/-	13	8	9	3	9
chr1	26697038	A	A	G	+	ARID1A	ENSG00000117713.21	O14497-1	ENSP00000320485.7	ENST00000324856.13	n	212	2	uAc	uGc	Tyr	Cys	missense	NONREP	-/-	44	17	24	10	24
chr1	26697041	A	A	G	+	ARID1A	ENSG00000117713.21	O14497-1	ENSP00000320485.7	ENST00000324856.13	n	213	2	aAc	aGc	Asn	Ser	missense	NONREP	-/-	16	9	12	2	12
chr1	26697050	A	A	G	+	ARID1A	ENSG00000117713.21	O14497-1	ENSP00000320485.7	ENST00000324856.13	n	216	2	uAc	uGc	Tyr	Cys	missense	NONREP	-/-	51	21	28	4	28
chr1	26697061	A	A	G	+	ARID1A	ENSG00000117713.21	O14497-1	ENSP00000320485.7	ENST00000324856.13	n	220	1	Agc	Ggc	Ser	Gly	missense	NONREP	-/-	32	17	21	5	21
chr1	26879729	T	T	C	-	GPN2	ENSG00000142751.15	Q5JYG3	ENSP00000363248.3	ENST00000374133.3	n	115	2	aAg	aGg	Lys	Arg	missense	NONREP	-/-	1416	28	50	95	48
chr1	27012621	T	T	C	-	TENT5B	ENSG00000158246.8	Q96A09	ENSP00000289166.5	ENST00000289166.6	y	17	2	cAg	cGg	Gln	Arg	missense	NONREP	-/-	730	21	30	252	26
chr1	27382592	T	T	C	-	CD164L2	ENSG00000174950.11	Q6UWJ8-2	ENSP00000363139.3	ENST00000374027.7	n	55	2	aAa	aGa	Lys	Arg	missense	NONREP	-/-	269	18	25	77	24
chr1	31364199	T	T	C	+	ZCCHC17	ENSG00000121766.16	A0A087WYF0	ENSP00000481743.1	ENST00000616859.4	n	154	2	aUa	aCa	Ile	Thr	missense	NONREP	-/-	113	25	43	7	25
chr1	31364208	T	T	C	+	ZCCHC17	ENSG00000121766.16	A0A087WYF0	ENSP00000481743.1	ENST00000616859.4	n	157	2	gUa	gCa	Val	Ala	missense	NONREP	-/-	3199	30	53	110	41
chr1	31579245	T	T	C	+	TINAGL1	ENSG00000142910.16	F6SDV2	ENSP00000445392.2	ENST00000537531.2	n	13	1	Uac	Cac	Tyr	His	missense	NONREP	-/-	473	26	43	4	10
chr1	32014299	A	A	G	+	KHDRBS1	ENSG00000121774.18	Q07666-1	ENSP00000313829.7	ENST00000327300.12	n	102	1	Aag	Gag	Lys	Glu	missense	NONREP	-/-	55	19	29	3	21
chr1	32014300	A	A	G	+	KHDRBS1	ENSG00000121774.18	Q07666-1	ENSP00000313829.7	ENST00000327300.12	n	102	2	aAg	aGg	Lys	Arg	missense	NONREP	-/-	59	21	33	5	26
chr1	32014303	A	A	G	+	KHDRBS1	ENSG00000121774.18	Q07666-1	ENSP00000313829.7	ENST00000327300.12	n	103	2	uAc	uGc	Tyr	Cys	missense	NONREP	-/-	52	19	29	4	24
chr1	32014324	A	A	G	+	KHDRBS1	ENSG00000121774.18	Q07666-1	ENSP00000313829.7	ENST00000327300.12	n	110	2	gAg	gGg	Glu	Gly	missense	NONREP	-/-	64	16	32	4	22
chr1	32014327	A	A	G	+	KHDRBS1	ENSG00000121774.18	Q07666-1	ENSP00000313829.7	ENST00000327300.12	n	111	2	aAg	aGg	Lys	Arg	missense	NONREP	-/-	97	24	39	4	27
chr1	32014350	A	A	G	+	KHDRBS1	ENSG00000121774.18	Q07666-1	ENSP00000313829.7	ENST00000327300.12	n	119	1	Acu	Gcu	Thr	Ala	missense	NONREP	-/-	94	23	39	3	16
chr1	32014354	A	A	G	+	KHDRBS1	ENSG00000121774.18	Q07666-1	ENSP00000313829.7	ENST00000327300.12	n	120	2	cAc	cGc	His	Arg	missense	NONREP	-/-	236	27	47	6	23
chr1	32205695	T	T	C	+	IQCC	ENSG00000160051.12	Q4KMZ1-3	ENSP00000442291.1	ENST00000537469.2	n	5	2	cUg	cCg	Leu	Pro	missense	NONREP	-/-	31	14	20	4	20
chr1	32205710	T	T	C	+	IQCC	ENSG00000160051.12	Q4KMZ1-3	ENSP00000442291.1	ENST00000537469.2	n	10	2	gUg	gCg	Val	Ala	missense	NONREP	-/-	25	12	16	5	16
chr1	32205923	A	A	G	+	IQCC	ENSG00000160051.12	Q4KMZ1-3	ENSP00000442291.1	ENST00000537469.2	n	81	2	cAc	cGc	His	Arg	missense	NONREP	-/-	27	13	16	3	16
chr1	32205925	A	A	G	+	IQCC	ENSG00000160051.12	Q4KMZ1-3	ENSP00000442291.1	ENST00000537469.2	n	82	1	Acg	Gcg	Thr	Ala	missense	NONREP	-/-	11	8	8	3	8
chr1	32205941	A	A	G	+	IQCC	ENSG00000160051.12	Q4KMZ1-3	ENSP00000442291.1	ENST00000537469.2	n	87	2	cAg	cGg	Gln	Arg	missense	NONREP	-/-	12	9	9	3	9
chr1	32205953	A	A	G	+	IQCC	ENSG00000160051.12	Q4KMZ1-3	ENSP00000442291.1	ENST00000537469.2	n	91	2	aAg	aGg	Lys	Arg	missense	NONREP	-/-	10	7	9	2	9
chr1	32205962	A	A	G	+	IQCC	ENSG00000160051.12	Q4KMZ1-3	ENSP00000442291.1	ENST00000537469.2	n	94	2	aAg	aGg	Lys	Arg	missense	NONREP	-/-	15	8	12	3	12
chr1	32221881	A	A	G	-	TMEM234	ENSG00000160055.20	Q8WY98-2	ENSP00000362695.1	ENST00000373593.5	n	52	1	Uuc	Cuc	Phe	Leu	missense	NONREP	-/-	52	24	33	3	31
chr1	32221892	A	A	G	-	TMEM234	ENSG00000160055.20	Q8WY98-2	ENSP00000362695.1	ENST00000373593.5	n	48	2	aUg	aCg	Met	Thr	missense	NONREP	-/-	37	21	27	2	26
chr1	32221901	A	A	G	-	TMEM234	ENSG00000160055.20	Q8WY98-2	ENSP00000362695.1	ENST00000373593.5	n	45	2	cUa	cCa	Leu	Pro	missense	NONREP	-/-	95	25	42	5	39
chr1	32221904	A	A	G	-	TMEM234	ENSG00000160055.20	Q8WY98-2	ENSP00000362695.1	ENST00000373593.5	n	44	2	uUg	uCg	Leu	Ser	missense	NONREP	-/-	59	21	31	4	28
chr1	32222309	A	A	G	-	TMEM234	ENSG00000160055.20	Q8WY98-2	ENSP00000362695.1	ENST00000373593.5	n	5	2	cUg	cCg	Leu	Pro	missense	NONREP	-/-	18	12	13	2	13
chr1	32231155	T	T	C	+	EIF3I	ENSG00000084623.12	A0A7I2V3U3	ENSP00000503620.1	ENST00000677378.1	n	312	1	Uac	Cac	Tyr	His	missense	NONREP	-/-	242	28	48	2	1
chr1	32247504	A	A	G	+	FAM167B	ENSG00000183615.6	Q9BTA0	ENSP00000362684.3	ENST00000373582.4	y	28	2	aAg	aGg	Lys	Arg	missense	NONREP	-/-	565	28	47	70	46
chr1	32247518	A	A	G	+	FAM167B	ENSG00000183615.6	Q9BTA0	ENSP00000362684.3	ENST00000373582.4	y	33	1	Aag	Gag	Lys	Glu	missense	NONREP	-/-	364	29	48	43	44
chr1	32680529	T	T	C	+	RBBP4	ENSG00000162521.19	H0YEU5	ENSP00000436565.1	ENST00000482190.1	n	165	2	gUu	gCu	Val	Ala	missense	NONREP	-/-	115	23	38	4	4
chr1	32681798	T	T	C	-	SYNC	ENSG00000162520.15	Q9H7C4-2	ENSP00000362583.3	ENST00000373484.4	n	474	2	aAg	aGg	Lys	Arg	missense	NONREP	-/-	107	21	35	5	31
chr1	32681799	T	T	C	-	SYNC	ENSG00000162520.15	Q9H7C4-2	ENSP00000362583.3	ENST00000373484.4	n	474	1	Aag	Gag	Lys	Glu	missense	NONREP	-/-	50	18	28	2	21
chr1	32681828	T	T	C	-	SYNC	ENSG00000162520.15	Q9H7C4-2	ENSP00000362583.3	ENST00000373484.4	n	464	2	aAc	aGc	Asn	Ser	missense	NONREP	-/-	272	22	37	18	32
chr1	32681835	T	T	C	-	SYNC	ENSG00000162520.15	Q9H7C4-2	ENSP00000362583.3	ENST00000373484.4	n	462	1	Auc	Guc	Ile	Val	missense	NONREP	-/-	38	15	19	3	16
chr1	32681843	T	T	C	-	SYNC	ENSG00000162520.15	Q9H7C4-2	ENSP00000362583.3	ENST00000373484.4	n	459	2	uAu	uGu	Tyr	Cys	missense	NONREP	-/-	38	13	18	6	13
chr1	32681845	T	T	C	-	SYNC	ENSG00000162520.15	Q9H7C4-2	ENSP00000362583.3	ENST00000373484.4	n	458	3	auA	auG	Ile	Met	missense	NONREP	-/-	44	14	19	3	13
chr1	32787020	T	T	C	-	YARS1	ENSG00000134684.13	A0A0S2Z4R1	ENSP00000362576.4	ENST00000373477.9	n	247	2	aAg	aGg	Lys	Arg	missense	NONREP	-/-	2417	29	51	78	33
chr1	34761274	A	A	G	+	GJB4	ENSG00000189433.7	A0A654IBS8	ENSP00000345868.1	ENST00000339480.3	n	7	2	cAg	cGg	Gln	Arg	missense	NONREP	-/-	26	2	3	3	1
chr1	34761298	A	A	G	+	GJB4	ENSG00000189433.7	A0A654IBS8	ENSP00000345868.1	ENST00000339480.3	n	15	2	aAg	aGg	Lys	Arg	missense	NONREP	-/-	8	2	3	2	2
chr1	34761301	A	A	G	+	GJB4	ENSG00000189433.7	A0A654IBS8	ENSP00000345868.1	ENST00000339480.3	n	16	2	uAc	uGc	Tyr	Cys	missense	NONREP	-/-	9	2	3	1	1
chr1	35020394	T	T	C	-	ZMYM6	ENSG00000163867.17	X6RCN5	ENSP00000391337.1	ENST00000415531.5	n	56	2	gAg	gGg	Glu	Gly	missense	NONREP	-/-	24	14	19	3	18
chr1	35565623	A	A	G	+	NCDN	ENSG00000020129.16	Q9UBB6-1	ENSP00000362340.2	ENST00000373243.7	n	717	2	uAc	uGc	Tyr	Cys	missense	NONREP	-/-	3056	31	54	171	51
chr1	36098009	T	T	C	-	COL8A2	ENSG00000171812.13	E9PP49	ENSP00000436433.1	ENST00000481785.1	n	493	1	Aag	Gag	Lys	Glu	missense	NONREP	-/-	614	25	39	113	39
chr1	36098404	T	T	C	-	COL8A2	ENSG00000171812.13	E9PP49	ENSP00000436433.1	ENST00000481785.1	n	361	2	aAg	aGg	Lys	Arg	missense	NONREP	-/-	953	25	43	158	43
chr1	36307545	A	A	G	+	SH3D21	ENSG00000214193.11	D6RD64	ENSP00000425484.1	ENST00000480549.6	n	14	2	aAg	aGg	Lys	Arg	missense	NONREP	-/-	29	14	17	3	16
chr1	36320699	A	A	G	+	SH3D21	ENSG00000214193.11	A0A5F9ZHZ4	ENSP00000500779.1	ENST00000672976.1	n	33	2	aAc	aGc	Asn	Ser	missense	NONREP	-/-	27	11	15	3	12
chr1	36320734	A	A	G	+	SH3D21	ENSG00000214193.11	A0A5F9ZHZ4	ENSP00000500779.1	ENST00000672976.1	n	45	1	Acg	Gcg	Thr	Ala	missense	NONREP	-/-	37	16	19	3	16
chr1	40069716	A	A	G	+	CAP1	ENSG00000131236.18	Q5T0S3	ENSP00000398877.1	ENST00000414893.5	n	130	1	Aag	Gag	Lys	Glu	missense	NONREP	-/-	329	27	43	4	3
chr1	40069725	A	A	G	+	CAP1	ENSG00000131236.18	Q5T0S3	ENSP00000398877.1	ENST00000414893.5	n	133	1	Aag	Gag	Lys	Glu	missense	NONREP	-/-	417	28	45	1	1
chr1	40069726	A	A	G	+	CAP1	ENSG00000131236.18	Q5T0S3	ENSP00000398877.1	ENST00000414893.5	n	133	2	aAg	aGg	Lys	Arg	missense	NONREP	-/-	300	25	45	3	3
chr1	40069749	A	A	G	+	CAP1	ENSG00000131236.18	Q5T0S3	ENSP00000398877.1	ENST00000414893.5	n	141	1	Agu	Ggu	Ser	Gly	missense	NONREP	-/-	413	27	46	2	3
chr1	40495961	T	T	C	+	ZFP69	ENSG00000187815.10	Q49AA0	ENSP00000361791.1	ENST00000372706.6	y	495	1	Uac	Cac	Tyr	His	missense	NONREP	-/-	19	11	15	2	15
chr1	40496007	T	T	C	+	ZFP69	ENSG00000187815.10	Q49AA0	ENSP00000361791.1	ENST00000372706.6	y	510	2	cUu	cCu	Leu	Pro	missense	NONREP	-/-	8	8	8	1	8
chr1	43317379	A	A	G	+	TIE1	ENSG00000066056.14	P35590-1	ENSP00000361554.3	ENST00000372476.8	n	864	1	Aag	Gag	Lys	Glu	missense	NONREP	-/-	46	15	19	2	9
chr1	43971837	A	A	G	+	DPH2	ENSG00000132768.14	H0YCR5	ENSP00000432162.1	ENST00000459879.1	n	85	2	aAg	aGg	Lys	Arg	missense	NONREP	-/-	1737	31	53	91	53
chr1	43971842	A	A	G	+	DPH2	ENSG00000132768.14	H0YCR5	ENSP00000432162.1	ENST00000459879.1	n	87	1	Agc	Ggc	Ser	Gly	missense	NONREP	-/-	2496	31	54	287	54
chr1	43971879	A	A	G	+	DPH2	ENSG00000132768.14	H0YCR5	ENSP00000432162.1	ENST00000459879.1	n	99	2	aAg	aGg	Lys	Arg	missense	NONREP	-/-	1726	30	53	218	52
chr1	43992354	A	A	G	+	CCDC24	ENSG00000159214.13	Q8N4L8-1	ENSP00000361392.3	ENST00000372318.8	n	90	2	cAg	cGg	Gln	Arg	missense	NONREP	-/-	618	30	50	60	50
chr1	45654577	T	T	C	-	GPBP1L1	ENSG00000159592.11	Q9HC44	ENSP00000347224.3	ENST00000355105.8	y	148	2	aAg	aGg	Lys	Arg	missense	NONREP	-/-	242	28	46	6	11
chr1	45693591	A	A	G	+	TMEM69	ENSG00000159596.7	Q5SWH9	ENSP00000361095.4	ENST00000372025.5	y	144	1	Aga	Gga	Arg	Gly	missense	NONREP	-/-	71	21	33	5	26
chr1	45693628	A	A	G	+	TMEM69	ENSG00000159596.7	Q5SWH9	ENSP00000361095.4	ENST00000372025.5	y	156	2	aAa	aGa	Lys	Arg	missense	NONREP	-/-	65	22	31	3	18
chr1	45693642	A	A	G	+	TMEM69	ENSG00000159596.7	Q5SWH9	ENSP00000361095.4	ENST00000372025.5	y	161	1	Aau	Gau	Asn	Asp	missense	NONREP	-/-	40	15	25	3	21
chr1	45693643	A	A	G	+	TMEM69	ENSG00000159596.7	Q5SWH9	ENSP00000361095.4	ENST00000372025.5	y	161	2	aAu	aGu	Asn	Ser	missense	NONREP	-/-	37	17	25	4	23
chr1	45693820	T	T	C	+	TMEM69	ENSG00000159596.7	Q5SWH9	ENSP00000361095.4	ENST00000372025.5	y	220	2	uUa	uCa	Leu	Ser	missense	NONREP	-/-	31	16	25	2	18
chr1	45693838	T	T	C	+	TMEM69	ENSG00000159596.7	Q5SWH9	ENSP00000361095.4	ENST00000372025.5	y	226	2	uUu	uCu	Phe	Ser	missense	NONREP	-/-	40	18	27	3	25
chr1	45693844	T	T	C	+	TMEM69	ENSG00000159596.7	Q5SWH9	ENSP00000361095.4	ENST00000372025.5	y	228	2	aUc	aCc	Ile	Thr	missense	NONREP	-/-	104	26	43	5	40
chr1	45693853	T	T	C	+	TMEM69	ENSG00000159596.7	Q5SWH9	ENSP00000361095.4	ENST00000372025.5	y	231	2	gUa	gCa	Val	Ala	missense	NONREP	-/-	66	22	32	5	28
chr1	45693885	A	A	G	+	TMEM69	ENSG00000159596.7	Q5SWH9	ENSP00000361095.4	ENST00000372025.5	y	242	1	Aag	Gag	Lys	Glu	missense	NONREP	-/-	64	22	38	6	34
chr1	45693886	A	A	G	+	TMEM69	ENSG00000159596.7	Q5SWH9	ENSP00000361095.4	ENST00000372025.5	y	242	2	aAg	aGg	Lys	Arg	missense	NONREP	-/-	83	22	33	8	28
chr1	46035392	A	A	G	+	MAST2	ENSG00000086015.23	Q6P0Q8-1	ENSP00000354671.2	ENST00000361297.7	n	1575	1	Agu	Ggu	Ser	Gly	missense	NONREP	-/-	1934	31	54	164	41
chr1	46043710	T	T	C	-	PIK3R3	ENSG00000117461.15	Q92569-2	ENSP00000391431.1	ENST00000423209.5	n	391	2	uAc	uGc	Tyr	Cys	missense	NONREP	-/-	36	16	22	3	20
chr1	46043737	T	T	C	-	PIK3R3	ENSG00000117461.15	Q92569-2	ENSP00000391431.1	ENST00000423209.5	n	382	2	aAc	aGc	Asn	Ser	missense	NONREP	-/-	32	13	21	2	16
chr1	51270010	A	A	G	+	RNF11	ENSG00000123091.5	Q9Y3C5	ENSP00000242719.3	ENST00000242719.4	y	60	1	Acu	Gcu	Thr	Ala	missense	NONREP	-/-	127	26	44	1	5
chr1	51270034	A	A	G	+	RNF11	ENSG00000123091.5	Q9Y3C5	ENSP00000242719.3	ENST00000242719.4	y	68	1	Auu	Guu	Ile	Val	missense	NONREP	-/-	141	26	47	2	4
chr1	51270042	A	A	G	+	RNF11	ENSG00000123091.5	Q9Y3C5	ENSP00000242719.3	ENST00000242719.4	y	70	3	auA	auG	Ile	Met	missense	NONREP	-/-	276	26	48	4	5
chr1	51270049	A	A	G	+	RNF11	ENSG00000123091.5	Q9Y3C5	ENSP00000242719.3	ENST00000242719.4	y	73	1	Aga	Gga	Arg	Gly	missense	NONREP	-/-	130	25	45	2	4
chr1	51270054	A	A	G	+	RNF11	ENSG00000123091.5	Q9Y3C5	ENSP00000242719.3	ENST00000242719.4	y	74	3	auA	auG	Ile	Met	missense	NONREP	-/-	90	21	39	2	6
chr1	51270061	A	A	G	+	RNF11	ENSG00000123091.5	Q9Y3C5	ENSP00000242719.3	ENST00000242719.4	y	77	1	Aua	Gua	Ile	Val	missense	NONREP	-/-	79	18	32	2	2
chr1	51270065	A	A	G	+	RNF11	ENSG00000123091.5	Q9Y3C5	ENSP00000242719.3	ENST00000242719.4	y	78	2	cAa	cGa	Gln	Arg	missense	NONREP	-/-	142	24	45	3	5
chr1	51787764	A	A	G	+	OSBPL9	ENSG00000117859.19	Q96SU4-7	ENSP00000413263.1	ENST00000453295.5	n	712	2	aAa	aGa	Lys	Arg	missense	NONREP	-/-	262	28	50	2	1
chr1	51787781	A	A	G	+	OSBPL9	ENSG00000117859.19	Q96SU4-7	ENSP00000413263.1	ENST00000453295.5	n	718	1	Aag	Gag	Lys	Glu	missense	NONREP	-/-	233	28	45	3	1
chr1	51787782	A	A	G	+	OSBPL9	ENSG00000117859.19	Q96SU4-7	ENSP00000413263.1	ENST00000453295.5	n	718	2	aAg	aGg	Lys	Arg	missense	NONREP	-/-	209	27	46	1	4
chr1	51789274	T	T	C	-	NRDC	ENSG00000078618.23	H0Y5G9	ENSP00000398464.1	ENST00000440943.5	n	527	1	Aca	Gca	Thr	Ala	missense	NONREP	-/-	143	24	41	4	6
chr1	51789298	T	T	C	-	NRDC	ENSG00000078618.23	H0Y5G9	ENSP00000398464.1	ENST00000440943.5	n	519	1	Acu	Gcu	Thr	Ala	missense	NONREP	-/-	149	23	41	2	3
chr1	51789321	A	A	G	-	NRDC	ENSG00000078618.23	H0Y5G9	ENSP00000398464.1	ENST00000440943.5	n	511	2	cUg	cCg	Leu	Pro	missense	NONREP	-/-	5063	31	54	39	1
chr1	51789339	A	A	G	-	NRDC	ENSG00000078618.23	H0Y5G9	ENSP00000398464.1	ENST00000440943.5	n	505	2	cUg	cCg	Leu	Pro	missense	NONREP	-/-	1698	30	53	5	1
chr1	51789372	T	T	C	-	NRDC	ENSG00000078618.23	H0Y5G9	ENSP00000398464.1	ENST00000440943.5	n	494	2	aAu	aGu	Asn	Ser	missense	NONREP	-/-	154	25	44	1	1
chr1	51789394	T	T	C	-	NRDC	ENSG00000078618.23	H0Y5G9	ENSP00000398464.1	ENST00000440943.5	n	487	1	Acc	Gcc	Thr	Ala	missense	NONREP	-/-	291	30	52	2	1
chr1	51794557	A	A	G	-	NRDC	ENSG00000078618.23	H0Y5G9	ENSP00000398464.1	ENST00000440943.5	n	312	2	gUa	gCa	Val	Ala	missense	NONREP	-/-	485	28	48	3	1
chr1	51794567	A	A	G	-	NRDC	ENSG00000078618.23	H0Y5G9	ENSP00000398464.1	ENST00000440943.5	n	309	1	Uuc	Cuc	Phe	Leu	missense	NONREP	-/-	796	30	52	5	1
chr1	51798331	A	A	G	-	NRDC	ENSG00000078618.23	H0Y5G9	ENSP00000398464.1	ENST00000440943.5	n	256	2	cUu	cCu	Leu	Pro	missense	NONREP	-/-	517	31	53	1	1
chr1	51798337	A	A	G	-	NRDC	ENSG00000078618.23	H0Y5G9	ENSP00000398464.1	ENST00000440943.5	n	254	2	cUu	cCu	Leu	Pro	missense	NONREP	-/-	607	29	51	2	1
chr1	51798349	A	A	G	-	NRDC	ENSG00000078618.23	H0Y5G9	ENSP00000398464.1	ENST00000440943.5	n	250	2	uUg	uCg	Leu	Ser	missense	NONREP	-/-	268	26	44	1	1
chr1	51798367	A	A	G	-	NRDC	ENSG00000078618.23	H0Y5G9	ENSP00000398464.1	ENST00000440943.5	n	244	2	aUu	aCu	Ile	Thr	missense	NONREP	-/-	214	27	45	1	1
chr1	51798386	A	A	G	-	NRDC	ENSG00000078618.23	H0Y5G9	ENSP00000398464.1	ENST00000440943.5	n	238	1	Uau	Cau	Tyr	His	missense	NONREP	-/-	195	26	42	2	3
chr1	51800556	T	T	C	-	NRDC	ENSG00000078618.23	H0Y5G9	ENSP00000398464.1	ENST00000440943.5	n	229	2	aAa	aGa	Lys	Arg	missense	NONREP	-/-	136	26	42	1	1
chr1	52405743	T	T	C	+	PRPF38A	ENSG00000134748.13	Q8NAV1-1	ENSP00000257181.8	ENST00000257181.10	n	65	2	aUa	aCa	Ile	Thr	missense	NONREP	-/-	105	24	42	6	37
chr1	52405767	T	T	C	+	PRPF38A	ENSG00000134748.13	Q8NAV1-1	ENSP00000257181.8	ENST00000257181.10	n	73	2	uUa	uCa	Leu	Ser	missense	NONREP	-/-	54	22	28	7	24
chr1	52405782	T	T	C	+	PRPF38A	ENSG00000134748.13	Q8NAV1-1	ENSP00000257181.8	ENST00000257181.10	n	78	2	cUu	cCu	Leu	Pro	missense	NONREP	-/-	61	18	27	4	23
chr1	52405806	T	T	C	+	PRPF38A	ENSG00000134748.13	Q8NAV1-1	ENSP00000257181.8	ENST00000257181.10	n	86	2	aUc	aCc	Ile	Thr	missense	NONREP	-/-	49	19	27	6	25
chr1	52405809	T	T	C	+	PRPF38A	ENSG00000134748.13	Q8NAV1-1	ENSP00000257181.8	ENST00000257181.10	n	87	2	aUu	aCu	Ile	Thr	missense	NONREP	-/-	29	12	19	3	16
chr1	53594418	T	T	C	-	GLIS1	ENSG00000174332.6	A0A0D9SEX9	ENSP00000486112.1	ENST00000628545.2	n	337	2	cAg	cGg	Gln	Arg	missense	NONREP	-/-	130	14	26	20	26
chr1	54216223	A	A	G	+	MRPL37	ENSG00000116221.15	A6NHR2	ENSP00000338526.6	ENST00000336230.10	n	227	2	cAa	cGa	Gln	Arg	missense	NONREP	-/-	141	25	41	2	2
chr1	54216261	A	A	G	+	MRPL37	ENSG00000116221.15	A6NHR2	ENSP00000338526.6	ENST00000336230.10	n	240	1	Aag	Gag	Lys	Glu	missense	NONREP	-/-	231	29	49	2	4
chr1	54216262	A	A	G	+	MRPL37	ENSG00000116221.15	A6NHR2	ENSP00000338526.6	ENST00000336230.10	n	240	2	aAg	aGg	Lys	Arg	missense	NONREP	-/-	151	24	42	2	2
chr1	54216264	A	A	G	+	MRPL37	ENSG00000116221.15	A6NHR2	ENSP00000338526.6	ENST00000336230.10	n	241	1	Aau	Gau	Asn	Asp	missense	NONREP	-/-	122	24	42	1	3
chr1	54609533	A	A	G	-	FAM151A	ENSG00000162391.12	Q8WW52-2	ENSP00000360353.2	ENST00000371304.2	n	311	2	cUa	cCa	Leu	Pro	missense	NONREP	-/-	826	27	46	95	43
chr1	58782215	T	T	C	-	JUN	ENSG00000177606.8	P05412	ENSP00000360266.2	ENST00000371222.4	y	286	1	Acc	Gcc	Thr	Ala	missense	NONREP	-/-	471	27	49	1	1
chr1	58782242	T	T	C	-	JUN	ENSG00000177606.8	P05412	ENSP00000360266.2	ENST00000371222.4	y	277	1	Auc	Guc	Ile	Val	missense	NONREP	-/-	565	29	50	2	1
chr1	62450290	T	T	C	+	USP1	ENSG00000162607.13	O94782	ENSP00000343526.4	ENST00000339950.5	y	556	2	uUa	uCa	Leu	Ser	missense	NONREP	-/-	38	17	20	4	15
chr1	62450349	T	T	C	+	USP1	ENSG00000162607.13	O94782	ENSP00000343526.4	ENST00000339950.5	y	576	1	Uau	Cau	Tyr	His	missense	NONREP	-/-	85	21	33	7	27
chr1	62450356	T	T	C	+	USP1	ENSG00000162607.13	O94782	ENSP00000343526.4	ENST00000339950.5	y	578	2	uUa	uCa	Leu	Ser	missense	NONREP	-/-	31	15	20	5	16
chr1	64830876	A	A	G	+	RAVER2	ENSG00000162437.15	Q9HCJ3-1	ENSP00000294428.3	ENST00000294428.8	n	656	2	uAu	uGu	Tyr	Cys	missense	NONREP	-/-	24	8	16	5	16
chr1	64830930	A	A	G	+	RAVER2	ENSG00000162437.15	Q9HCJ3-1	ENSP00000294428.3	ENST00000294428.8	n	674	2	cAg	cGg	Gln	Arg	missense	NONREP	-/-	65	18	30	5	29
chr1	64830947	T	T	C	+	RAVER2	ENSG00000162437.15	Q9HCJ3-1	ENSP00000294428.3	ENST00000294428.8	n	680	1	Uac	Cac	Tyr	His	missense	NONREP	-/-	13	11	12	2	12
chr1	64830948	A	A	G	+	RAVER2	ENSG00000162437.15	Q9HCJ3-1	ENSP00000294428.3	ENST00000294428.8	n	680	2	uAc	uGc	Tyr	Cys	missense	NONREP	-/-	23	12	19	2	16
chr1	64830959	T	T	C	+	RAVER2	ENSG00000162437.15	Q9HCJ3-1	ENSP00000294428.3	ENST00000294428.8	n	684	1	Uac	Cac	Tyr	His	missense	NONREP	-/-	27	15	20	3	18
chr1	64830963	T	T	C	+	RAVER2	ENSG00000162437.15	Q9HCJ3-1	ENSP00000294428.3	ENST00000294428.8	n	685	2	uUa	uCa	Leu	Ser	missense	NONREP	-/-	15	8	15	1	15
chr1	64830972	A	A	G	+	RAVER2	ENSG00000162437.15	Q9HCJ3-1	ENSP00000294428.3	ENST00000294428.8	n	688	2	aAg	aGg	Lys	Arg	missense	NONREP	-/-	64	18	29	6	28
chr1	64830980	T	T	C	+	RAVER2	ENSG00000162437.15	Q9HCJ3-1	ENSP00000294428.3	ENST00000294428.8	n	691	1	Uac	Cac	Tyr	His	missense	NONREP	-/-	12	7	8	2	7
chr1	66970879	A	A	G	+	MIER1	ENSG00000198160.15	Q8N108-16	ENSP00000383821.3	ENST00000401042.7	n	229	1	Aaa	Gaa	Lys	Glu	missense	NONREP	-/-	24	11	16	3	14
chr1	66970880	A	A	G	+	MIER1	ENSG00000198160.15	Q8N108-16	ENSP00000383821.3	ENST00000401042.7	n	229	2	aAa	aGa	Lys	Arg	missense	NONREP	-/-	25	15	19	3	16
chr1	66970891	A	A	G	+	MIER1	ENSG00000198160.15	Q8N108-16	ENSP00000383821.3	ENST00000401042.7	n	233	1	Aga	Gga	Arg	Gly	missense	NONREP	-/-	31	16	23	3	23
chr1	66970894	A	A	G	+	MIER1	ENSG00000198160.15	Q8N108-16	ENSP00000383821.3	ENST00000401042.7	n	234	1	Aga	Gga	Arg	Gly	missense	NONREP	-/-	32	15	20	3	18
chr1	66970897	A	A	G	+	MIER1	ENSG00000198160.15	Q8N108-16	ENSP00000383821.3	ENST00000401042.7	n	235	1	Aca	Gca	Thr	Ala	missense	NONREP	-/-	95	23	37	6	36
chr1	66970907	A	A	G	+	MIER1	ENSG00000198160.15	Q8N108-16	ENSP00000383821.3	ENST00000401042.7	n	238	2	gAg	gGg	Glu	Gly	missense	NONREP	-/-	39	18	24	4	22
chr1	66970910	A	A	G	+	MIER1	ENSG00000198160.15	Q8N108-16	ENSP00000383821.3	ENST00000401042.7	n	239	2	aAg	aGg	Lys	Arg	missense	NONREP	-/-	164	28	42	14	41
chr1	66970924	A	A	G	+	MIER1	ENSG00000198160.15	Q8N108-16	ENSP00000383821.3	ENST00000401042.7	n	244	1	Auu	Guu	Ile	Val	missense	NONREP	-/-	34	18	25	4	23
chr1	66970931	A	A	G	+	MIER1	ENSG00000198160.15	Q8N108-16	ENSP00000383821.3	ENST00000401042.7	n	246	2	gAa	gGa	Glu	Gly	missense	NONREP	-/-	34	13	19	6	16
chr1	66970940	A	A	G	+	MIER1	ENSG00000198160.15	Q8N108-16	ENSP00000383821.3	ENST00000401042.7	n	249	2	cAc	cGc	His	Arg	missense	NONREP	-/-	67	21	35	6	33
chr1	66970945	A	A	G	+	MIER1	ENSG00000198160.15	Q8N108-16	ENSP00000383821.3	ENST00000401042.7	n	251	1	Aaa	Gaa	Lys	Glu	missense	NONREP	-/-	39	17	26	5	22
chr1	77942710	T	T	C	+	NEXN	ENSG00000162614.19	Q0ZGT2-4	ENSP00000327363.8	ENST00000330010.12	n	573	1	Uac	Cac	Tyr	His	missense	NONREP	-/-	190	19	28	3	10
chr1	77942719	T	T	C	+	NEXN	ENSG00000162614.19	Q0ZGT2-4	ENSP00000327363.8	ENST00000330010.12	n	576	1	Uac	Cac	Tyr	His	missense	NONREP	-/-	128	14	20	1	3
chr1	83937977	T	T	C	-	TTLL7	ENSG00000137941.17	Q6ZT98-2	ENSP00000435334.1	ENST00000480174.5	n	255	1	Aag	Gag	Lys	Glu	missense	NONREP	-/-	24	8	15	3	12
chr1	84479412	A	A	G	+	RPF1	ENSG00000117133.11	X6R7Q1	ENSP00000359690.1	ENST00000370656.5	n	44	2	aAa	aGa	Lys	Arg	missense	NONREP	-/-	46	22	27	3	20
chr1	84479483	A	A	G	+	RPF1	ENSG00000117133.11	X6R7Q1	ENSP00000359690.1	ENST00000370656.5	n	68	1	Acg	Gcg	Thr	Ala	missense	NONREP	-/-	122	26	43	7	32
chr1	84506048	T	T	C	-	GNG5	ENSG00000174021.12	P63218	ENSP00000359679.4	ENST00000370645.9	y	15	2	cAa	cGa	Gln	Arg	missense	NONREP	-/-	408	29	46	1	1
chr1	84506064	T	T	C	-	GNG5	ENSG00000174021.12	P63218	ENSP00000359679.4	ENST00000370645.9	y	10	1	Aug	Gug	Met	Val	missense	NONREP	-/-	288	28	44	2	2
chr1	84506091	T	T	C	-	GNG5	ENSG00000174021.12	P63218	ENSP00000359679.4	ENST00000370645.9	y	1	1	Aug	Gug	Met	Val	missense	NONREP	-/-	301	26	45	1	2
chr1	84656382	T	T	C	-	SSX2IP	ENSG00000117155.17	Q9Y2D8-1	ENSP00000340279.3	ENST00000342203.8	n	394	2	aAa	aGa	Lys	Arg	missense	NONREP	-/-	12	4	6	2	4
chr1	84656383	T	T	C	-	SSX2IP	ENSG00000117155.17	Q9Y2D8-1	ENSP00000340279.3	ENST00000342203.8	n	394	1	Aaa	Gaa	Lys	Glu	missense	NONREP	-/-	20	9	12	2	9
chr1	84656416	T	T	C	-	SSX2IP	ENSG00000117155.17	Q9Y2D8-1	ENSP00000340279.3	ENST00000342203.8	n	383	1	Acu	Gcu	Thr	Ala	missense	NONREP	-/-	26	12	14	2	11
chr1	85582962	A	A	G	+	CCN1	ENSG00000142871.18	Q6FI18	ENSP00000398736.2	ENST00000451137.7	n	356	1	Aac	Gac	Asn	Asp	missense	NONREP	-/-	883	28	45	3	3
chr1	85582966	A	A	G	+	CCN1	ENSG00000142871.18	Q6FI18	ENSP00000398736.2	ENST00000451137.7	n	357	2	uAc	uGc	Tyr	Cys	missense	NONREP	-/-	859	30	48	2	1
chr1	85582987	A	A	G	+	CCN1	ENSG00000142871.18	Q6FI18	ENSP00000398736.2	ENST00000451137.7	n	364	2	gAa	gGa	Glu	Gly	missense	NONREP	-/-	1025	31	51	1	4
chr1	85583005	A	A	G	+	CCN1	ENSG00000142871.18	Q6FI18	ENSP00000398736.2	ENST00000451137.7	n	370	2	uAc	uGc	Tyr	Cys	missense	NONREP	-/-	977	28	46	2	1
chr1	85583007	A	A	G	+	CCN1	ENSG00000142871.18	Q6FI18	ENSP00000398736.2	ENST00000451137.7	n	371	1	Agg	Ggg	Arg	Gly	missense	NONREP	-/-	1100	30	50	2	1
chr1	85583016	A	A	G	+	CCN1	ENSG00000142871.18	Q6FI18	ENSP00000398736.2	ENST00000451137.7	n	374	1	Aau	Gau	Asn	Asp	missense	NONREP	-/-	724	27	41	1	2
chr1	85583017	A	A	G	+	CCN1	ENSG00000142871.18	Q6FI18	ENSP00000398736.2	ENST00000451137.7	n	374	2	aAu	aGu	Asn	Ser	missense	NONREP	-/-	545	25	40	1	2
chr1	85583034	A	A	G	+	CCN1	ENSG00000142871.18	Q6FI18	ENSP00000398736.2	ENST00000451137.7	n	380	1	Agg	Ggg	Arg	Gly	missense	NONREP	-/-	1049	29	46	2	2
chr1	90916974	A	A	G	-	ZNF644	ENSG00000122482.22	Q9H582-1	ENSP00000359469.1	ENST00000370440.5	n	1270	1	Uuu	Cuu	Phe	Leu	missense	NONREP	-/-	69	20	32	6	31
chr1	93180055	T	T	C	-	TMED5	ENSG00000117500.13	B1AKT3	ENSP00000359303.1	ENST00000370280.1	n	63	2	cAa	cGa	Gln	Arg	missense	NONREP	-/-	73	23	34	5	23
chr1	93180058	T	T	C	-	TMED5	ENSG00000117500.13	B1AKT3	ENSP00000359303.1	ENST00000370280.1	n	62	2	uAc	uGc	Tyr	Cys	missense	NONREP	-/-	70	18	30	5	23
chr1	93180079	T	T	C	-	TMED5	ENSG00000117500.13	B1AKT3	ENSP00000359303.1	ENST00000370280.1	n	55	2	aAg	aGg	Lys	Arg	missense	NONREP	-/-	61	22	29	3	21
chr1	93180080	T	T	C	-	TMED5	ENSG00000117500.13	B1AKT3	ENSP00000359303.1	ENST00000370280.1	n	55	1	Aag	Gag	Lys	Glu	missense	NONREP	-/-	48	21	28	4	21
chr1	93896745	A	A	G	-	GCLM	ENSG00000023909.10	P48507-2	ENSP00000484507.1	ENST00000615724.1	n	116	2	cUu	cCu	Leu	Pro	missense	NONREP	-/-	105	24	37	5	32
chr1	93896778	A	A	G	-	GCLM	ENSG00000023909.10	P48507-2	ENSP00000484507.1	ENST00000615724.1	n	105	2	aUu	aCu	Ile	Thr	missense	NONREP	-/-	28	15	18	2	11
chr1	93896781	A	A	G	-	GCLM	ENSG00000023909.10	P48507-2	ENSP00000484507.1	ENST00000615724.1	n	104	2	aUc	aCc	Ile	Thr	missense	NONREP	-/-	39	15	20	2	16
chr1	94903156	T	T	C	-	CNN3	ENSG00000117519.16	Q15417-2	ENSP00000440081.1	ENST00000545882.5	n	30	2	aAg	aGg	Lys	Arg	missense	NONREP	-/-	1200	30	53	9	2
chr1	99662335	A	A	G	+	PALMD	ENSG00000099260.12	Q9NP74-1	ENSP00000263174.4	ENST00000263174.9	n	21	2	cAg	cGg	Gln	Arg	missense	NONREP	-/-	108	18	28	5	18
chr1	99662364	A	A	G	+	PALMD	ENSG00000099260.12	Q9NP74-1	ENSP00000263174.4	ENST00000263174.9	n	31	1	Aua	Gua	Ile	Val	missense	NONREP	-/-	181	22	34	9	25
chr1	99662366	A	A	G	+	PALMD	ENSG00000099260.12	Q9NP74-1	ENSP00000263174.4	ENST00000263174.9	n	31	3	auA	auG	Ile	Met	missense	NONREP	-/-	74	17	22	4	12
chr1	99662392	A	A	G	+	PALMD	ENSG00000099260.12	Q9NP74-1	ENSP00000263174.4	ENST00000263174.9	n	40	2	cAu	cGu	His	Arg	missense	NONREP	-/-	49	17	23	3	12
chr1	99662398	A	A	G	+	PALMD	ENSG00000099260.12	Q9NP74-1	ENSP00000263174.4	ENST00000263174.9	n	42	2	aAg	aGg	Lys	Arg	missense	NONREP	-/-	33	12	16	2	8
chr1	99728616	T	T	C	-	FRRS1	ENSG00000156869.14	Q6ZNA5-2	ENSP00000287474.4	ENST00000287474.9	n	295	1	Agg	Ggg	Arg	Gly	missense	NONREP	-/-	28	8	10	8	10
chr1	100140862	T	T	C	+	TRMT13	ENSG00000122435.11	Q9NUP7-1	ENSP00000359160.2	ENST00000370141.8	n	171	2	uUa	uCa	Leu	Ser	missense	NONREP	-/-	31	16	23	3	22
chr1	100140880	T	T	C	+	TRMT13	ENSG00000122435.11	Q9NUP7-1	ENSP00000359160.2	ENST00000370141.8	n	177	2	uUa	uCa	Leu	Ser	missense	NONREP	-/-	27	14	17	5	17
chr1	100140906	T	T	C	+	TRMT13	ENSG00000122435.11	Q9NUP7-1	ENSP00000359160.2	ENST00000370141.8	n	186	1	Uuu	Cuu	Phe	Leu	missense	NONREP	-/-	25	15	21	2	21
chr1	100140915	T	T	C	+	TRMT13	ENSG00000122435.11	Q9NUP7-1	ENSP00000359160.2	ENST00000370141.8	n	189	1	Uuu	Cuu	Phe	Leu	missense	NONREP	-/-	17	13	14	2	14
chr1	100140916	T	T	C	+	TRMT13	ENSG00000122435.11	Q9NUP7-1	ENSP00000359160.2	ENST00000370141.8	n	189	2	uUu	uCu	Phe	Ser	missense	NONREP	-/-	45	20	27	4	27
chr1	100148157	T	T	C	+	TRMT13	ENSG00000122435.11	Q9NUP7-1	ENSP00000359160.2	ENST00000370141.8	n	361	1	Uuc	Cuc	Phe	Leu	missense	NONREP	-/-	26	15	22	2	22
chr1	100148163	T	T	C	+	TRMT13	ENSG00000122435.11	Q9NUP7-1	ENSP00000359160.2	ENST00000370141.8	n	363	1	Uau	Cau	Tyr	His	missense	NONREP	-/-	136	27	42	8	42
chr1	100148215	T	T	C	+	TRMT13	ENSG00000122435.11	Q9NUP7-1	ENSP00000359160.2	ENST00000370141.8	n	380	2	uUg	uCg	Leu	Ser	missense	NONREP	-/-	49	18	26	5	24
chr1	100148238	A	A	G	+	TRMT13	ENSG00000122435.11	Q9NUP7-1	ENSP00000359160.2	ENST00000370141.8	n	388	1	Aag	Gag	Lys	Glu	missense	NONREP	-/-	31	14	20	3	19
chr1	100148239	A	A	G	+	TRMT13	ENSG00000122435.11	Q9NUP7-1	ENSP00000359160.2	ENST00000370141.8	n	388	2	aAg	aGg	Lys	Arg	missense	NONREP	-/-	84	25	36	6	34
chr1	100148245	A	A	G	+	TRMT13	ENSG00000122435.11	Q9NUP7-1	ENSP00000359160.2	ENST00000370141.8	n	390	2	cAa	cGa	Gln	Arg	missense	NONREP	-/-	66	20	30	13	28
chr1	100148251	A	A	G	+	TRMT13	ENSG00000122435.11	Q9NUP7-1	ENSP00000359160.2	ENST00000370141.8	n	392	2	aAu	aGu	Asn	Ser	missense	NONREP	-/-	15	11	12	2	12
chr1	100148256	A	A	G	+	TRMT13	ENSG00000122435.11	Q9NUP7-1	ENSP00000359160.2	ENST00000370141.8	n	394	1	Aau	Gau	Asn	Asp	missense	NONREP	-/-	29	17	21	3	21
chr1	100148257	A	A	G	+	TRMT13	ENSG00000122435.11	Q9NUP7-1	ENSP00000359160.2	ENST00000370141.8	n	394	2	aAu	aGu	Asn	Ser	missense	NONREP	-/-	34	17	24	3	21
chr1	100148265	A	A	G	+	TRMT13	ENSG00000122435.11	Q9NUP7-1	ENSP00000359160.2	ENST00000370141.8	n	397	1	Agu	Ggu	Ser	Gly	missense	NONREP	-/-	53	23	30	7	28
chr1	100148295	A	A	G	+	TRMT13	ENSG00000122435.11	Q9NUP7-1	ENSP00000359160.2	ENST00000370141.8	n	407	1	Auc	Guc	Ile	Val	missense	NONREP	-/-	34	15	24	4	23
chr1	100149094	T	T	C	-	LRRC39	ENSG00000122477.13	Q96DD0-1	ENSP00000344470.3	ENST00000342895.7	n	319	2	cAc	cGc	His	Arg	missense	NONREP	-/-	58	18	24	4	20
chr1	100152489	T	T	C	-	LRRC39	ENSG00000122477.13	Q96DD0-1	ENSP00000344470.3	ENST00000342895.7	n	283	2	aAa	aGa	Lys	Arg	missense	NONREP	-/-	32	11	12	2	8
chr1	100152490	T	T	C	-	LRRC39	ENSG00000122477.13	Q96DD0-1	ENSP00000344470.3	ENST00000342895.7	n	283	1	Aaa	Gaa	Lys	Glu	missense	NONREP	-/-	58	9	12	2	8
chr1	101239139	T	T	C	+	S1PR1	ENSG00000170989.10	A0A3B3IUD4	ENSP00000498194.1	ENST00000475821.2	n	52	2	uUc	uCc	Phe	Ser	missense	NONREP	-/-	80	19	30	5	13
chr1	101239150	T	T	C	+	S1PR1	ENSG00000170989.10	A0A3B3IUD4	ENSP00000498194.1	ENST00000475821.2	n	56	1	Ugc	Cgc	Cys	Arg	missense	NONREP	-/-	299	24	44	9	18
chr1	101239153	T	T	C	+	S1PR1	ENSG00000170989.10	A0A3B3IUD4	ENSP00000498194.1	ENST00000475821.2	n	57	1	Ugc	Cgc	Cys	Arg	missense	NONREP	-/-	174	19	35	4	10
chr1	101239156	T	T	C	+	S1PR1	ENSG00000170989.10	A0A3B3IUD4	ENSP00000498194.1	ENST00000475821.2	n	58	1	Uuu	Cuu	Phe	Leu	missense	NONREP	-/-	217	22	40	5	17
chr1	101239157	T	T	C	+	S1PR1	ENSG00000170989.10	A0A3B3IUD4	ENSP00000498194.1	ENST00000475821.2	n	58	2	uUu	uCu	Phe	Ser	missense	NONREP	-/-	58	16	22	2	7
chr1	101239160	T	T	C	+	S1PR1	ENSG00000170989.10	A0A3B3IUD4	ENSP00000498194.1	ENST00000475821.2	n	59	2	aUc	aCc	Ile	Thr	missense	NONREP	-/-	66	13	21	2	7
chr1	101239172	A	A	G	+	S1PR1	ENSG00000170989.10	A0A3B3IUD4	ENSP00000498194.1	ENST00000475821.2	n	63	2	aAc	aGc	Asn	Ser	missense	NONREP	-/-	82	19	32	4	14
chr1	101239177	T	T	C	+	S1PR1	ENSG00000170989.10	A0A3B3IUD4	ENSP00000498194.1	ENST00000475821.2	n	65	1	Uuu	Cuu	Phe	Leu	missense	NONREP	-/-	263	24	43	10	17
chr1	101239204	A	A	G	+	S1PR1	ENSG00000170989.10	A0A3B3IUD4	ENSP00000498194.1	ENST00000475821.2	n	74	1	Aag	Gag	Lys	Glu	missense	NONREP	-/-	80	20	27	3	12
chr1	101239205	A	A	G	+	S1PR1	ENSG00000170989.10	A0A3B3IUD4	ENSP00000498194.1	ENST00000475821.2	n	74	2	aAg	aGg	Lys	Arg	missense	NONREP	-/-	72	18	28	2	13
chr1	101239208	A	A	G	+	S1PR1	ENSG00000170989.10	A0A3B3IUD4	ENSP00000498194.1	ENST00000475821.2	n	75	2	aAa	aGa	Lys	Arg	missense	NONREP	-/-	115	21	35	3	12
chr1	101239312	T	T	C	+	S1PR1	ENSG00000170989.10	A0A3B3IUD4	ENSP00000498194.1	ENST00000475821.2	n	110	1	Uac	Cac	Tyr	His	missense	NONREP	-/-	317	25	47	11	28
chr1	101239340	T	T	C	+	S1PR1	ENSG00000170989.10	A0A3B3IUD4	ENSP00000498194.1	ENST00000475821.2	n	119	2	cUg	cCg	Leu	Pro	missense	NONREP	-/-	233	24	44	8	28
chr1	101239355	T	T	C	+	S1PR1	ENSG00000170989.10	A0A3B3IUD4	ENSP00000498194.1	ENST00000475821.2	n	124	2	aUg	aCg	Met	Thr	missense	NONREP	-/-	44	13	21	2	10
chr1	101239358	T	T	C	+	S1PR1	ENSG00000170989.10	A0A3B3IUD4	ENSP00000498194.1	ENST00000475821.2	n	125	2	uUu	uCu	Phe	Ser	missense	NONREP	-/-	70	17	24	3	13
chr1	101239429	A	A	G	+	S1PR1	ENSG00000170989.10	A0A3B3IUD4	ENSP00000498194.1	ENST00000475821.2	n	149	1	Aug	Gug	Met	Val	missense	NONREP	-/-	42	14	20	3	6
chr1	101239433	A	A	G	+	S1PR1	ENSG00000170989.10	A0A3B3IUD4	ENSP00000498194.1	ENST00000475821.2	n	150	2	aAa	aGa	Lys	Arg	missense	NONREP	-/-	59	14	30	2	10
chr1	101239442	A	A	G	+	S1PR1	ENSG00000170989.10	A0A3B3IUD4	ENSP00000498194.1	ENST00000475821.2	n	153	2	aAc	aGc	Asn	Ser	missense	NONREP	-/-	163	22	40	5	25
chr1	101239454	A	A	G	+	S1PR1	ENSG00000170989.10	A0A3B3IUD4	ENSP00000498194.1	ENST00000475821.2	n	157	2	aAc	aGc	Asn	Ser	missense	NONREP	-/-	91	21	36	3	19
chr1	101239477	A	A	G	+	S1PR1	ENSG00000170989.10	A0A3B3IUD4	ENSP00000498194.1	ENST00000475821.2	n	165	1	Agc	Ggc	Ser	Gly	missense	NONREP	-/-	270	26	46	5	23
chr1	101239847	A	A	G	+	S1PR1	ENSG00000170989.10	P21453	ENSP00000497175.1	ENST00000649383.1	y	288	2	gAc	gGc	Asp	Gly	missense	NONREP	-/-	104	18	30	4	11
chr1	101239900	A	A	G	+	S1PR1	ENSG00000170989.10	P21453	ENSP00000497175.1	ENST00000649383.1	y	306	1	Acc	Gcc	Thr	Ala	missense	NONREP	-/-	100	18	31	3	12
chr1	101239904	A	A	G	+	S1PR1	ENSG00000170989.10	P21453	ENSP00000497175.1	ENST00000649383.1	y	307	2	aAc	aGc	Asn	Ser	missense	NONREP	-/-	193	22	42	6	15
chr1	101239912	A	A	G	+	S1PR1	ENSG00000170989.10	P21453	ENSP00000497175.1	ENST00000649383.1	y	310	1	Auu	Guu	Ile	Val	missense	NONREP	-/-	57	16	26	4	10
chr1	101239916	A	A	G	+	S1PR1	ENSG00000170989.10	P21453	ENSP00000497175.1	ENST00000649383.1	y	311	2	uAc	uGc	Tyr	Cys	missense	NONREP	-/-	95	15	31	4	12
chr1	101239924	A	A	G	+	S1PR1	ENSG00000170989.10	P21453	ENSP00000497175.1	ENST00000649383.1	y	314	1	Acc	Gcc	Thr	Ala	missense	NONREP	-/-	140	22	40	4	19
chr1	101239930	A	A	G	+	S1PR1	ENSG00000170989.10	P21453	ENSP00000497175.1	ENST00000649383.1	y	316	1	Aag	Gag	Lys	Glu	missense	NONREP	-/-	168	21	40	5	18
chr1	101239931	A	A	G	+	S1PR1	ENSG00000170989.10	P21453	ENSP00000497175.1	ENST00000649383.1	y	316	2	aAg	aGg	Lys	Arg	missense	NONREP	-/-	262	23	43	9	23
chr1	101240017	A	A	G	+	S1PR1	ENSG00000170989.10	P21453	ENSP00000497175.1	ENST00000649383.1	y	345	1	Auc	Guc	Ile	Val	missense	NONREP	-/-	179	26	46	4	17
chr1	101240026	A	A	G	+	S1PR1	ENSG00000170989.10	P21453	ENSP00000497175.1	ENST00000649383.1	y	348	1	Aug	Gug	Met	Val	missense	NONREP	-/-	80	18	29	5	15
chr1	101240054	A	A	G	+	S1PR1	ENSG00000170989.10	P21453	ENSP00000497175.1	ENST00000649383.1	y	357	2	aAu	aGu	Asn	Ser	missense	NONREP	-/-	74	19	30	2	16
chr1	101240072	A	A	G	+	S1PR1	ENSG00000170989.10	P21453	ENSP00000497175.1	ENST00000649383.1	y	363	2	aAa	aGa	Lys	Arg	missense	NONREP	-/-	117	18	33	4	15
chr1	101240087	A	A	G	+	S1PR1	ENSG00000170989.10	P21453	ENSP00000497175.1	ENST00000649383.1	y	368	2	aAc	aGc	Asn	Ser	missense	NONREP	-/-	230	21	41	7	24
chr1	103573751	A	A	G	+	AMY2B	ENSG00000240038.7	P19961-2	ENSP00000433347.1	ENST00000477657.5	n	186	2	gAg	gGg	Glu	Gly	missense	NONREP	-/-	272	25	45	3	13
chr1	103573754	A	A	G	+	AMY2B	ENSG00000240038.7	P19961-2	ENSP00000433347.1	ENST00000477657.5	n	187	2	aAa	aGa	Lys	Arg	missense	NONREP	-/-	170	21	33	2	6
chr1	103573760	A	A	G	+	AMY2B	ENSG00000240038.7	P19961-2	ENSP00000433347.1	ENST00000477657.5	n	189	2	uAu	uGu	Tyr	Cys	missense	NONREP	-/-	162	19	36	4	13
chr1	103573771	A	A	G	+	AMY2B	ENSG00000240038.7	P19961-2	ENSP00000433347.1	ENST00000477657.5	n	193	1	Aag	Gag	Lys	Glu	missense	NONREP	-/-	213	24	44	4	14
chr1	103573772	A	A	G	+	AMY2B	ENSG00000240038.7	P19961-2	ENSP00000433347.1	ENST00000477657.5	n	193	2	aAg	aGg	Lys	Arg	missense	NONREP	-/-	165	20	38	3	10
chr1	103573784	A	A	G	+	AMY2B	ENSG00000240038.7	P19961-2	ENSP00000433347.1	ENST00000477657.5	n	197	2	uAu	uGu	Tyr	Cys	missense	NONREP	-/-	106	19	35	2	11
chr1	103573789	A	A	G	+	AMY2B	ENSG00000240038.7	P19961-2	ENSP00000433347.1	ENST00000477657.5	n	199	1	Aau	Gau	Asn	Asp	missense	NONREP	-/-	177	25	41	4	12
chr1	109251277	A	A	G	+	CELSR2	ENSG00000143126.8	Q9HCU4	ENSP00000271332.3	ENST00000271332.4	y	400	1	Agu	Ggu	Ser	Gly	missense	NONREP	-/-	5	4	5	1	5
chr1	109251283	A	A	G	+	CELSR2	ENSG00000143126.8	Q9HCU4	ENSP00000271332.3	ENST00000271332.4	y	402	1	Aag	Gag	Lys	Glu	missense	NONREP	-/-	18	10	14	2	12
chr1	109251284	A	A	G	+	CELSR2	ENSG00000143126.8	Q9HCU4	ENSP00000271332.3	ENST00000271332.4	y	402	2	aAg	aGg	Lys	Arg	missense	NONREP	-/-	22	7	12	5	12
chr1	109251290	A	A	G	+	CELSR2	ENSG00000143126.8	Q9HCU4	ENSP00000271332.3	ENST00000271332.4	y	404	2	uAu	uGu	Tyr	Cys	missense	NONREP	-/-	9	5	8	2	7
chr1	109251343	A	A	G	+	CELSR2	ENSG00000143126.8	Q9HCU4	ENSP00000271332.3	ENST00000271332.4	y	422	1	Aca	Gca	Thr	Ala	missense	NONREP	-/-	13	5	8	3	8
chr1	109251353	A	A	G	+	CELSR2	ENSG00000143126.8	Q9HCU4	ENSP00000271332.3	ENST00000271332.4	y	425	2	gAu	gGu	Asp	Gly	missense	NONREP	-/-	11	7	9	2	8
chr1	109251361	A	A	G	+	CELSR2	ENSG00000143126.8	Q9HCU4	ENSP00000271332.3	ENST00000271332.4	y	428	1	Aag	Gag	Lys	Glu	missense	NONREP	-/-	202	21	39	25	39
chr1	109251362	A	A	G	+	CELSR2	ENSG00000143126.8	Q9HCU4	ENSP00000271332.3	ENST00000271332.4	y	428	2	aAg	aGg	Lys	Arg	missense	NONREP	-/-	111	21	35	16	35
chr1	109251370	A	A	G	+	CELSR2	ENSG00000143126.8	Q9HCU4	ENSP00000271332.3	ENST00000271332.4	y	431	1	Aau	Gau	Asn	Asp	missense	NONREP	-/-	10	7	8	3	8
chr1	109251388	A	A	G	+	CELSR2	ENSG00000143126.8	Q9HCU4	ENSP00000271332.3	ENST00000271332.4	y	437	1	Agc	Ggc	Ser	Gly	missense	NONREP	-/-	8	5	6	2	6
chr1	109251397	A	A	G	+	CELSR2	ENSG00000143126.8	Q9HCU4	ENSP00000271332.3	ENST00000271332.4	y	440	1	Agu	Ggu	Ser	Gly	missense	NONREP	-/-	11	5	8	3	7
chr1	109252739	A	A	G	+	CELSR2	ENSG00000143126.8	Q9HCU4	ENSP00000271332.3	ENST00000271332.4	y	887	2	uAu	uGu	Tyr	Cys	missense	NONREP	-/-	7	4	7	1	7
chr1	109252754	A	A	G	+	CELSR2	ENSG00000143126.8	Q9HCU4	ENSP00000271332.3	ENST00000271332.4	y	892	2	uAu	uGu	Tyr	Cys	missense	NONREP	-/-	5	4	4	2	4
chr1	109252766	A	A	G	+	CELSR2	ENSG00000143126.8	Q9HCU4	ENSP00000271332.3	ENST00000271332.4	y	896	2	aAg	aGg	Lys	Arg	missense	NONREP	-/-	76	16	29	9	29
chr1	109713512	A	A	G	+	GSTM5	ENSG00000134201.12	Q5T8R1	ENSP00000358827.5	ENST00000369812.6	n	69	2	aAg	aGg	Lys	Arg	missense	NONREP	-/-	207	22	41	9	21
chr1	109713527	A	A	G	+	GSTM5	ENSG00000134201.12	Q5T8R1	ENSP00000358827.5	ENST00000369812.6	n	74	2	aAu	aGu	Asn	Ser	missense	NONREP	-/-	260	26	43	16	20
chr1	109713542	A	A	G	+	GSTM5	ENSG00000134201.12	Q5T8R1	ENSP00000358827.5	ENST00000369812.6	n	79	2	uAc	uGc	Tyr	Cys	missense	NONREP	-/-	1392	30	52	62	39
chr1	109713553	A	A	G	+	GSTM5	ENSG00000134201.12	Q5T8R1	ENSP00000358827.5	ENST00000369812.6	n	83	1	Aag	Gag	Lys	Glu	missense	NONREP	-/-	495	27	48	21	29
chr1	109713554	A	A	G	+	GSTM5	ENSG00000134201.12	Q5T8R1	ENSP00000358827.5	ENST00000369812.6	n	83	2	aAg	aGg	Lys	Arg	missense	NONREP	-/-	869	29	51	30	33
chr1	109713557	A	A	G	+	GSTM5	ENSG00000134201.12	Q5T8R1	ENSP00000358827.5	ENST00000369812.6	n	84	2	cAc	cGc	His	Arg	missense	NONREP	-/-	123	24	37	9	21
chr1	109713560	A	A	G	+	GSTM5	ENSG00000134201.12	Q5T8R1	ENSP00000358827.5	ENST00000369812.6	n	85	2	aAc	aGc	Asn	Ser	missense	NONREP	-/-	149	23	40	5	18
chr1	109713682	A	A	G	+	GSTM5	ENSG00000134201.12	Q5T8R1	ENSP00000358827.5	ENST00000369812.6	n	94	2	aAg	aGg	Lys	Arg	missense	NONREP	-/-	5932	30	53	313	53
chr1	109713684	A	A	G	+	GSTM5	ENSG00000134201.12	Q5T8R1	ENSP00000358827.5	ENST00000369812.6	n	95	1	Auu	Guu	Ile	Val	missense	NONREP	-/-	2136	29	51	79	46
chr1	109713738	A	A	G	+	GSTM5	ENSG00000134201.12	A0A3B3IU61	ENSP00000498086.1	ENST00000648974.1	n	3	1	Aga	Gga	Arg	Gly	missense	NONREP	-/-	2373	28	50	93	46
chr1	109924033	T	T	C	+	CSF1	ENSG00000184371.14	P09603-1	ENSP00000327513.6	ENST00000329608.11	n	471	2	uUu	uCu	Phe	Ser	missense	NONREP	-/-	59	16	22	3	7
chr1	109924038	T	T	C	+	CSF1	ENSG00000184371.14	P09603-1	ENSP00000327513.6	ENST00000329608.11	n	473	1	Ucc	Ccc	Ser	Pro	missense	NONREP	-/-	571	30	51	17	29
chr1	110952330	A	A	G	-	LRIF1	ENSG00000121931.16	Q5T3J3-1	ENSP00000358778.4	ENST00000369763.5	n	185	2	uUa	uCa	Leu	Ser	missense	NONREP	-/-	5	3	4	1	4
chr1	111118191	T	T	C	-	DRAM2	ENSG00000156171.15	A0A024R0B7	ENSP00000503400.1	ENST00000484310.6	n	257	2	gAa	gGa	Glu	Gly	missense	NONREP	-/-	149	26	40	4	5
chr1	111118198	T	T	C	-	DRAM2	ENSG00000156171.15	A0A024R0B7	ENSP00000503400.1	ENST00000484310.6	n	255	1	Aac	Gac	Asn	Asp	missense	NONREP	-/-	113	22	37	2	7
chr1	111118216	T	T	C	-	DRAM2	ENSG00000156171.15	A0A024R0B7	ENSP00000503400.1	ENST00000484310.6	n	249	1	Acu	Gcu	Thr	Ala	missense	NONREP	-/-	160	24	42	3	4
chr1	111174913	A	A	G	+	CEPT1	ENSG00000134255.16	A1PL14	ENSP00000441980.1	ENST00000545121.5	n	222	1	Auc	Guc	Ile	Val	missense	NONREP	-/-	27	13	18	3	16
chr1	111182820	T	T	C	+	CEPT1	ENSG00000134255.16	A1PL14	ENSP00000441980.1	ENST00000545121.5	n	290	1	Uuu	Cuu	Phe	Leu	missense	NONREP	-/-	160	25	45	9	38
chr1	111182848	T	T	C	+	CEPT1	ENSG00000134255.16	A1PL14	ENSP00000441980.1	ENST00000545121.5	n	299	2	uUa	uCa	Leu	Ser	missense	NONREP	-/-	248	27	46	12	38
chr1	111182862	T	T	C	+	CEPT1	ENSG00000134255.16	A1PL14	ENSP00000441980.1	ENST00000545121.5	n	304	1	Uac	Cac	Tyr	His	missense	NONREP	-/-	125	24	40	7	35
chr1	111183523	T	T	C	+	CEPT1	ENSG00000134255.16	A1PL14	ENSP00000441980.1	ENST00000545121.5	n	356	2	cUu	cCu	Leu	Pro	missense	NONREP	-/-	153	25	42	5	31
chr1	111183528	T	T	C	+	CEPT1	ENSG00000134255.16	A1PL14	ENSP00000441980.1	ENST00000545121.5	n	358	1	Uuu	Cuu	Phe	Leu	missense	NONREP	-/-	61	21	29	5	22
chr1	111183529	T	T	C	+	CEPT1	ENSG00000134255.16	A1PL14	ENSP00000441980.1	ENST00000545121.5	n	358	2	uUu	uCu	Phe	Ser	missense	NONREP	-/-	59	19	28	4	18
chr1	111183540	T	T	C	+	CEPT1	ENSG00000134255.16	A1PL14	ENSP00000441980.1	ENST00000545121.5	n	362	1	Uau	Cau	Tyr	His	missense	NONREP	-/-	40	23	27	3	15
chr1	111183544	T	T	C	+	CEPT1	ENSG00000134255.16	A1PL14	ENSP00000441980.1	ENST00000545121.5	n	363	2	uUu	uCu	Phe	Ser	missense	NONREP	-/-	39	16	22	3	13
chr1	111183553	T	T	C	+	CEPT1	ENSG00000134255.16	A1PL14	ENSP00000441980.1	ENST00000545121.5	n	366	2	uUu	uCu	Phe	Ser	missense	NONREP	-/-	50	19	28	3	20
chr1	111183556	T	T	C	+	CEPT1	ENSG00000134255.16	A1PL14	ENSP00000441980.1	ENST00000545121.5	n	367	2	aUu	aCu	Ile	Thr	missense	NONREP	-/-	44	23	30	5	23
chr1	111183568	T	T	C	+	CEPT1	ENSG00000134255.16	A1PL14	ENSP00000441980.1	ENST00000545121.5	n	371	2	aUu	aCu	Ile	Thr	missense	NONREP	-/-	54	20	28	4	19
chr1	111183574	T	T	C	+	CEPT1	ENSG00000134255.16	A1PL14	ENSP00000441980.1	ENST00000545121.5	n	373	2	cUu	cCu	Leu	Pro	missense	NONREP	-/-	125	25	42	7	29
chr1	111183580	T	T	C	+	CEPT1	ENSG00000134255.16	A1PL14	ENSP00000441980.1	ENST00000545121.5	n	375	2	aUu	aCu	Ile	Thr	missense	NONREP	-/-	157	25	42	10	34
chr1	112700287	A	A	G	+	MOV10	ENSG00000155363.19	Q9HCE1-1	ENSP00000358659.1	ENST00000369645.6	n	956	2	cAa	cGa	Gln	Arg	missense	NONREP	-/-	119	26	40	2	7
chr1	113706047	A	A	G	-	PHTF1	ENSG00000116793.16	Q5TCQ3	ENSP00000358613.1	ENST00000369600.5	n	452	2	cUa	cCa	Leu	Pro	missense	NONREP	-/-	29	11	16	4	12
chr1	113706056	A	A	G	-	PHTF1	ENSG00000116793.16	Q5TCQ3	ENSP00000358613.1	ENST00000369600.5	n	449	2	cUu	cCu	Leu	Pro	missense	NONREP	-/-	118	24	43	9	36
chr1	113706074	A	A	G	-	PHTF1	ENSG00000116793.16	Q5TCQ3	ENSP00000358613.1	ENST00000369600.5	n	443	2	cUu	cCu	Leu	Pro	missense	NONREP	-/-	65	19	31	5	27
chr1	113706087	A	A	G	-	PHTF1	ENSG00000116793.16	Q5TCQ3	ENSP00000358613.1	ENST00000369600.5	n	439	1	Uuc	Cuc	Phe	Leu	missense	NONREP	-/-	20	7	12	2	7
chr1	113706107	A	A	G	-	PHTF1	ENSG00000116793.16	Q5TCQ3	ENSP00000358613.1	ENST00000369600.5	n	432	2	aUu	aCu	Ile	Thr	missense	NONREP	-/-	21	9	10	4	8
chr1	113706665	T	T	C	-	PHTF1	ENSG00000116793.16	Q5TCQ3	ENSP00000358613.1	ENST00000369600.5	n	390	1	Auc	Guc	Ile	Val	missense	NONREP	-/-	14	10	13	1	9
chr1	113706666	T	T	C	-	PHTF1	ENSG00000116793.16	Q5TCQ3	ENSP00000358613.1	ENST00000369600.5	n	389	3	auA	auG	Ile	Met	missense	NONREP	-/-	16	8	11	2	8
chr1	113706668	T	T	C	-	PHTF1	ENSG00000116793.16	Q5TCQ3	ENSP00000358613.1	ENST00000369600.5	n	389	1	Aua	Gua	Ile	Val	missense	NONREP	-/-	12	9	10	1	8
chr1	113706674	T	T	C	-	PHTF1	ENSG00000116793.16	Q5TCQ3	ENSP00000358613.1	ENST00000369600.5	n	387	1	Agu	Ggu	Ser	Gly	missense	NONREP	-/-	20	13	17	2	14
chr1	113706695	T	T	C	-	PHTF1	ENSG00000116793.16	Q5TCQ3	ENSP00000358613.1	ENST00000369600.5	n	380	1	Agu	Ggu	Ser	Gly	missense	NONREP	-/-	23	14	15	2	10
chr1	113706700	T	T	C	-	PHTF1	ENSG00000116793.16	Q5TCQ3	ENSP00000358613.1	ENST00000369600.5	n	378	2	aAu	aGu	Asn	Ser	missense	NONREP	-/-	19	12	15	2	13
chr1	113706701	T	T	C	-	PHTF1	ENSG00000116793.16	Q5TCQ3	ENSP00000358613.1	ENST00000369600.5	n	378	1	Aau	Gau	Asn	Asp	missense	NONREP	-/-	17	10	13	2	12
chr1	114679619	A	A	G	-	AMPD1	ENSG00000116748.22	P23109-2	ENSP00000358551.4	ENST00000369538.4	n	282	2	cUg	cCg	Leu	Pro	missense	NONREP	-/-	35	2	2	1	1
chr1	116387343	T	T	C	+	ATP1A1	ENSG00000163399.16	Q5TC02	ENSP00000400124.1	ENST00000418797.5	n	49	2	cUc	cCc	Leu	Pro	missense	NONREP	-/-	489	29	50	4	2
chr1	116387369	T	T	C	+	ATP1A1	ENSG00000163399.16	Q5TC02	ENSP00000400124.1	ENST00000418797.5	n	58	1	Ugg	Cgg	Trp	Arg	missense	NONREP	-/-	636	29	51	2	1
chr1	116387379	T	T	C	+	ATP1A1	ENSG00000163399.16	Q5TC02	ENSP00000400124.1	ENST00000418797.5	n	61	2	uUu	uCu	Phe	Ser	missense	NONREP	-/-	263	27	48	1	2
chr1	116387402	T	T	C	+	ATP1A1	ENSG00000163399.16	Q5TC02	ENSP00000400124.1	ENST00000418797.5	n	69	1	Uuc	Cuc	Phe	Leu	missense	NONREP	-/-	312	26	47	3	2
chr1	116387405	T	T	C	+	ATP1A1	ENSG00000163399.16	Q5TC02	ENSP00000400124.1	ENST00000418797.5	n	70	1	Uca	Cca	Ser	Pro	missense	NONREP	-/-	468	29	50	2	1
chr1	116387409	T	T	C	+	ATP1A1	ENSG00000163399.16	Q5TC02	ENSP00000400124.1	ENST00000418797.5	n	71	2	aUg	aCg	Met	Thr	missense	NONREP	-/-	263	25	43	2	1
chr1	116387412	T	T	C	+	ATP1A1	ENSG00000163399.16	Q5TC02	ENSP00000400124.1	ENST00000418797.5	n	72	2	uUa	uCa	Leu	Ser	missense	NONREP	-/-	413	28	48	4	2
chr1	116389454	T	T	C	+	ATP1A1	ENSG00000163399.16	P05023-3	ENSP00000358508.4	ENST00000369496.8	n	226	2	aUu	aCu	Ile	Thr	missense	NONREP	-/-	240	25	44	2	1
chr1	116389462	T	T	C	+	ATP1A1	ENSG00000163399.16	P05023-3	ENSP00000358508.4	ENST00000369496.8	n	229	1	Uac	Cac	Tyr	His	missense	NONREP	-/-	491	27	47	3	1
chr1	116389493	T	T	C	+	ATP1A1	ENSG00000163399.16	P05023-3	ENSP00000358508.4	ENST00000369496.8	n	239	2	aUu	aCu	Ile	Thr	missense	NONREP	-/-	462	28	50	5	1
chr1	119140583	T	T	C	-	WARS2	ENSG00000116874.12	Q9UGM6-1	ENSP00000235521.4	ENST00000235521.5	n	21	2	aAg	aGg	Lys	Arg	missense	NONREP	-/-	44	14	24	5	24
chr1	147624670	A	A	G	+	BCL9	ENSG00000116128.12	A0A804HIV1	ENSP00000507238.1	ENST00000684121.1	n	1257	2	cAu	cGu	His	Arg	missense	NONREP	-/-	28	14	22	3	22
chr1	147624699	A	A	G	+	BCL9	ENSG00000116128.12	A0A804HIV1	ENSP00000507238.1	ENST00000684121.1	n	1267	1	Aug	Gug	Met	Val	missense	NONREP	-/-	15	13	13	3	13
chr1	147624709	A	A	G	+	BCL9	ENSG00000116128.12	A0A804HIV1	ENSP00000507238.1	ENST00000684121.1	n	1270	2	cAg	cGg	Gln	Arg	missense	NONREP	-/-	53	18	28	4	28
chr1	147624723	A	A	G	+	BCL9	ENSG00000116128.12	A0A804HIV1	ENSP00000507238.1	ENST00000684121.1	n	1275	1	Agc	Ggc	Ser	Gly	missense	NONREP	-/-	39	19	25	4	25
chr1	147624726	A	A	G	+	BCL9	ENSG00000116128.12	A0A804HIV1	ENSP00000507238.1	ENST00000684121.1	n	1276	1	Aau	Gau	Asn	Asp	missense	NONREP	-/-	27	13	22	3	22
chr1	147624727	A	A	G	+	BCL9	ENSG00000116128.12	A0A804HIV1	ENSP00000507238.1	ENST00000684121.1	n	1276	2	aAu	aGu	Asn	Ser	missense	NONREP	-/-	11	9	10	2	10
chr1	149886468	T	T	C	-	H2BC21	ENSG00000184678.11	Q16778	ENSP00000358151.2	ENST00000369155.4	y	58	2	aAg	aGg	Lys	Arg	missense	NONREP	-/-	79	19	26	3	9
chr1	149886498	T	T	C	-	H2BC21	ENSG00000184678.11	Q16778	ENSP00000358151.2	ENST00000369155.4	y	48	2	cAg	cGg	Gln	Arg	missense	NONREP	-/-	148	24	38	6	19
chr1	149886501	T	T	C	-	H2BC21	ENSG00000184678.11	Q16778	ENSP00000358151.2	ENST00000369155.4	y	47	2	aAg	aGg	Lys	Arg	missense	NONREP	-/-	82	21	29	3	13
chr1	149886502	T	T	C	-	H2BC21	ENSG00000184678.11	Q16778	ENSP00000358151.2	ENST00000369155.4	y	47	1	Aag	Gag	Lys	Glu	missense	NONREP	-/-	81	23	33	3	20
chr1	149886510	T	T	C	-	H2BC21	ENSG00000184678.11	Q16778	ENSP00000358151.2	ENST00000369155.4	y	44	2	aAg	aGg	Lys	Arg	missense	NONREP	-/-	66	20	29	3	17
chr1	149886511	T	T	C	-	H2BC21	ENSG00000184678.11	Q16778	ENSP00000358151.2	ENST00000369155.4	y	44	1	Aag	Gag	Lys	Glu	missense	NONREP	-/-	186	23	39	9	18
chr1	149886519	T	T	C	-	H2BC21	ENSG00000184678.11	Q16778	ENSP00000358151.2	ENST00000369155.4	y	41	2	uAc	uGc	Tyr	Cys	missense	NONREP	-/-	49	19	29	4	12
chr1	149886528	T	T	C	-	H2BC21	ENSG00000184678.11	Q16778	ENSP00000358151.2	ENST00000369155.4	y	38	2	uAc	uGc	Tyr	Cys	missense	NONREP	-/-	66	16	26	5	14
chr1	149886544	T	T	C	-	H2BC21	ENSG00000184678.11	Q16778	ENSP00000358151.2	ENST00000369155.4	y	33	1	Agc	Ggc	Ser	Gly	missense	NONREP	-/-	148	25	42	7	21
chr1	149886583	T	T	C	-	H2BC21	ENSG00000184678.11	Q16778	ENSP00000358151.2	ENST00000369155.4	y	20	1	Acc	Gcc	Thr	Ala	missense	NONREP	-/-	65	18	27	4	16
chr1	149886591	T	T	C	-	H2BC21	ENSG00000184678.11	Q16778	ENSP00000358151.2	ENST00000369155.4	y	17	2	aAa	aGa	Lys	Arg	missense	NONREP	-/-	63	21	31	3	15
chr1	149886594	T	T	C	-	H2BC21	ENSG00000184678.11	Q16778	ENSP00000358151.2	ENST00000369155.4	y	16	2	aAg	aGg	Lys	Arg	missense	NONREP	-/-	58	20	30	3	16
chr1	149886595	T	T	C	-	H2BC21	ENSG00000184678.11	Q16778	ENSP00000358151.2	ENST00000369155.4	y	16	1	Aag	Gag	Lys	Glu	missense	NONREP	-/-	56	21	29	2	11
chr1	149886624	T	T	C	-	H2BC21	ENSG00000184678.11	Q16778	ENSP00000358151.2	ENST00000369155.4	y	6	2	aAa	aGa	Lys	Arg	missense	NONREP	-/-	56	16	27	3	17
chr1	149886625	T	T	C	-	H2BC21	ENSG00000184678.11	Q16778	ENSP00000358151.2	ENST00000369155.4	y	6	1	Aaa	Gaa	Lys	Glu	missense	NONREP	-/-	39	16	21	3	13
chr1	149887264	T	T	C	+	H2AC20	ENSG00000184260.6	Q16777	ENSP00000332194.3	ENST00000331380.4	y	97	2	cUg	cCg	Leu	Pro	missense	NONREP	-/-	87	22	35	10	35
chr1	149887297	T	T	C	+	H2AC20	ENSG00000184260.6	Q16777	ENSP00000332194.3	ENST00000331380.4	y	108	2	gUu	gCu	Val	Ala	missense	NONREP	-/-	66	17	25	7	25
chr1	149887300	T	T	C	+	H2AC20	ENSG00000184260.6	Q16777	ENSP00000332194.3	ENST00000331380.4	y	109	2	uUg	uCg	Leu	Ser	missense	NONREP	-/-	35	15	19	5	19
chr1	149887309	T	T	C	+	H2AC20	ENSG00000184260.6	Q16777	ENSP00000332194.3	ENST00000331380.4	y	112	2	aUc	aCc	Ile	Thr	missense	NONREP	-/-	134	26	39	25	39
chr1	149887318	T	T	C	+	H2AC20	ENSG00000184260.6	Q16777	ENSP00000332194.3	ENST00000331380.4	y	115	2	gUu	gCu	Val	Ala	missense	NONREP	-/-	272	26	45	22	45
chr1	149887329	A	A	G	+	H2AC20	ENSG00000184260.6	Q16777	ENSP00000332194.3	ENST00000331380.4	y	119	1	Aag	Gag	Lys	Glu	missense	NONREP	-/-	402	28	46	93	46
chr1	149887356	A	A	G	+	H2AC20	ENSG00000184260.6	Q16777	ENSP00000332194.3	ENST00000331380.4	y	128	1	Agc	Ggc	Ser	Gly	missense	NONREP	-/-	5	5	5	1	5
chr1	149887556	T	T	C	-	H2AC21	ENSG00000184270.6	Q8IUE6	ENSP00000332790.4	ENST00000331128.6	y	121	1	Acg	Gcg	Thr	Ala	missense	NONREP	-/-	21	9	14	3	14
chr1	149887558	T	T	C	-	H2AC21	ENSG00000184270.6	Q8IUE6	ENSP00000332790.4	ENST00000331128.6	y	120	2	aAa	aGa	Lys	Arg	missense	NONREP	-/-	30	13	18	4	18
chr1	149887561	T	T	C	-	H2AC21	ENSG00000184270.6	Q8IUE6	ENSP00000332790.4	ENST00000331128.6	y	119	2	aAg	aGg	Lys	Arg	missense	NONREP	-/-	128	19	35	23	35
chr1	149887562	T	T	C	-	H2AC21	ENSG00000184270.6	Q8IUE6	ENSP00000332790.4	ENST00000331128.6	y	119	1	Aag	Gag	Lys	Glu	missense	NONREP	-/-	7	4	6	2	6
chr1	149887567	A	A	G	-	H2AC21	ENSG00000184270.6	Q8IUE6	ENSP00000332790.4	ENST00000331128.6	y	117	2	uUg	uCg	Leu	Ser	missense	NONREP	-/-	136	20	29	37	29
chr1	149887570	A	A	G	-	H2AC21	ENSG00000184270.6	Q8IUE6	ENSP00000332790.4	ENST00000331128.6	y	116	2	cUg	cCg	Leu	Pro	missense	NONREP	-/-	24	13	18	2	18
chr1	149887579	T	T	C	-	H2AC21	ENSG00000184270.6	Q8IUE6	ENSP00000332790.4	ENST00000331128.6	y	113	2	cAg	cGg	Gln	Arg	missense	NONREP	-/-	41	10	17	6	17
chr1	149887582	A	A	G	-	H2AC21	ENSG00000184270.6	Q8IUE6	ENSP00000332790.4	ENST00000331128.6	y	112	2	aUc	aCc	Ile	Thr	missense	NONREP	-/-	17	8	13	3	13
chr1	149887583	T	T	C	-	H2AC21	ENSG00000184270.6	Q8IUE6	ENSP00000332790.4	ENST00000331128.6	y	112	1	Auc	Guc	Ile	Val	missense	NONREP	-/-	8	7	7	2	7
chr1	149887585	T	T	C	-	H2AC21	ENSG00000184270.6	Q8IUE6	ENSP00000332790.4	ENST00000331128.6	y	111	2	aAu	aGu	Asn	Ser	missense	NONREP	-/-	23	11	13	4	13
chr1	149887586	T	T	C	-	H2AC21	ENSG00000184270.6	Q8IUE6	ENSP00000332790.4	ENST00000331128.6	y	111	1	Aau	Gau	Asn	Asp	missense	NONREP	-/-	82	19	32	14	32
chr1	149887591	A	A	G	-	H2AC21	ENSG00000184270.6	Q8IUE6	ENSP00000332790.4	ENST00000331128.6	y	109	2	uUg	uCg	Leu	Ser	missense	NONREP	-/-	47	12	20	11	20
chr1	149887609	A	A	G	-	H2AC21	ENSG00000184270.6	Q8IUE6	ENSP00000332790.4	ENST00000331128.6	y	103	2	aUu	aCu	Ile	Thr	missense	NONREP	-/-	7	4	5	3	5
chr1	149887610	T	T	C	-	H2AC21	ENSG00000184270.6	Q8IUE6	ENSP00000332790.4	ENST00000331128.6	y	103	1	Auu	Guu	Ile	Val	missense	NONREP	-/-	10	5	7	4	7
chr1	149887613	T	T	C	-	H2AC21	ENSG00000184270.6	Q8IUE6	ENSP00000332790.4	ENST00000331128.6	y	102	1	Acc	Gcc	Thr	Ala	missense	NONREP	-/-	23	12	15	6	15
chr1	149887630	T	T	C	-	H2AC21	ENSG00000184270.6	Q8IUE6	ENSP00000332790.4	ENST00000331128.6	y	96	2	aAg	aGg	Lys	Arg	missense	NONREP	-/-	23	9	12	7	12
chr1	149887649	T	T	C	-	H2AC21	ENSG00000184270.6	Q8IUE6	ENSP00000332790.4	ENST00000331128.6	y	90	1	Aau	Gau	Asn	Asp	missense	NONREP	-/-	11	5	8	3	8
chr1	149887652	T	T	C	-	H2AC21	ENSG00000184270.6	Q8IUE6	ENSP00000332790.4	ENST00000331128.6	y	89	1	Agg	Ggg	Arg	Gly	missense	NONREP	-/-	47	13	19	14	19
chr1	149887688	T	T	C	-	H2AC21	ENSG00000184270.6	Q8IUE6	ENSP00000332790.4	ENST00000331128.6	y	77	1	Acg	Gcg	Thr	Ala	missense	NONREP	-/-	6	4	4	3	4
chr1	149887690	T	T	C	-	H2AC21	ENSG00000184270.6	Q8IUE6	ENSP00000332790.4	ENST00000331128.6	y	76	2	aAg	aGg	Lys	Arg	missense	NONREP	-/-	22	7	7	15	7
chr1	149887693	T	T	C	-	H2AC21	ENSG00000184270.6	Q8IUE6	ENSP00000332790.4	ENST00000331128.6	y	75	2	aAg	aGg	Lys	Arg	missense	NONREP	-/-	11	3	4	8	4
chr1	149887711	T	T	C	-	H2AC21	ENSG00000184270.6	Q8IUE6	ENSP00000332790.4	ENST00000331128.6	y	69	2	aAc	aGc	Asn	Ser	missense	NONREP	-/-	7	2	2	6	2
chr1	150553457	A	A	G	+	ADAMTSL4	ENSG00000143382.16	Q6UY14-3	ENSP00000358035.5	ENST00000369039.9	n	156	1	Aug	Gug	Met	Val	missense	NONREP	-/-	38	15	18	3	8
chr1	150553467	A	A	G	+	ADAMTSL4	ENSG00000143382.16	Q6UY14-3	ENSP00000358035.5	ENST00000369039.9	n	159	2	uAu	uGu	Tyr	Cys	missense	NONREP	-/-	53	18	27	4	16
chr1	150553497	A	A	G	+	ADAMTSL4	ENSG00000143382.16	Q6UY14-3	ENSP00000358035.5	ENST00000369039.9	n	169	2	cAc	cGc	His	Arg	missense	NONREP	-/-	254	27	36	11	26
chr1	150553503	A	A	G	+	ADAMTSL4	ENSG00000143382.16	Q6UY14-3	ENSP00000358035.5	ENST00000369039.9	n	171	2	aAc	aGc	Asn	Ser	missense	NONREP	-/-	201	24	33	8	18
chr1	150553508	A	A	G	+	ADAMTSL4	ENSG00000143382.16	Q6UY14-3	ENSP00000358035.5	ENST00000369039.9	n	173	1	Agg	Ggg	Arg	Gly	missense	NONREP	-/-	199	26	35	11	19
chr1	150553844	A	A	G	+	ADAMTSL4	ENSG00000143382.16	Q6UY14-3	ENSP00000358035.5	ENST00000369039.9	n	285	1	Agu	Ggu	Ser	Gly	missense	NONREP	-/-	2766	30	50	226	48
chr1	150558503	A	A	G	+	ADAMTSL4	ENSG00000143382.16	Q6UY14-3	ENSP00000358035.5	ENST00000369039.9	n	828	1	Agc	Ggc	Ser	Gly	missense	NONREP	-/-	1406	29	46	70	23
chr1	150558528	A	A	G	+	ADAMTSL4	ENSG00000143382.16	Q6UY14-3	ENSP00000358035.5	ENST00000369039.9	n	836	2	aAc	aGc	Asn	Ser	missense	NONREP	-/-	70	18	25	3	6
chr1	150558531	A	A	G	+	ADAMTSL4	ENSG00000143382.16	Q6UY14-3	ENSP00000358035.5	ENST00000369039.9	n	837	2	aAu	aGu	Asn	Ser	missense	NONREP	-/-	116	22	31	4	12
chr1	150558537	A	A	G	+	ADAMTSL4	ENSG00000143382.16	Q6UY14-3	ENSP00000358035.5	ENST00000369039.9	n	839	2	gAu	gGu	Asp	Gly	missense	NONREP	-/-	82	23	31	4	14
chr1	150558552	A	A	G	+	ADAMTSL4	ENSG00000143382.16	Q6UY14-3	ENSP00000358035.5	ENST00000369039.9	n	844	2	cAg	cGg	Gln	Arg	missense	NONREP	-/-	312	28	37	9	12
chr1	150558587	A	A	G	+	ADAMTSL4	ENSG00000143382.16	Q6UY14-3	ENSP00000358035.5	ENST00000369039.9	n	856	1	Aga	Gga	Arg	Gly	missense	NONREP	-/-	165	22	31	7	9
chr1	150558600	A	A	G	+	ADAMTSL4	ENSG00000143382.16	Q6UY14-3	ENSP00000358035.5	ENST00000369039.9	n	860	2	gAc	gGc	Asp	Gly	missense	NONREP	-/-	318	26	35	12	18
chr1	150577380	T	T	C	-	MCL1	ENSG00000143384.14	A0A087WT64	ENSP00000477624.1	ENST00000620947.4	n	197	1	Aga	Gga	Arg	Gly	missense	NONREP	-/-	217	25	40	1	2
chr1	150577381	T	T	C	-	MCL1	ENSG00000143384.14	A0A087WT64	ENSP00000477624.1	ENST00000620947.4	n	196	3	auA	auG	Ile	Met	missense	NONREP	-/-	233	27	43	2	3
chr1	150578338	A	A	G	-	MCL1	ENSG00000143384.14	A0A087WT64	ENSP00000477624.1	ENST00000620947.4	n	128	2	aUa	aCa	Ile	Thr	missense	NONREP	-/-	653	28	50	2	1
chr1	150578347	A	A	G	-	MCL1	ENSG00000143384.14	A0A087WT64	ENSP00000477624.1	ENST00000620947.4	n	125	2	uUg	uCg	Leu	Ser	missense	NONREP	-/-	740	29	51	3	3
chr1	150578857	T	T	C	-	MCL1	ENSG00000143384.14	A0A087WT64	ENSP00000477624.1	ENST00000620947.4	n	72	2	gAg	gGg	Glu	Gly	missense	NONREP	-/-	787	31	50	5	5
chr1	150578860	T	T	C	-	MCL1	ENSG00000143384.14	A0A087WT64	ENSP00000477624.1	ENST00000620947.4	n	71	2	cAc	cGc	His	Arg	missense	NONREP	-/-	1480	29	50	5	6
chr1	150578863	T	T	C	-	MCL1	ENSG00000143384.14	A0A087WT64	ENSP00000477624.1	ENST00000620947.4	n	70	2	aAc	aGc	Asn	Ser	missense	NONREP	-/-	288	29	43	2	3
chr1	150578864	T	T	C	-	MCL1	ENSG00000143384.14	A0A087WT64	ENSP00000477624.1	ENST00000620947.4	n	70	1	Aac	Gac	Asn	Asp	missense	NONREP	-/-	390	28	48	3	6
chr1	150578869	T	T	C	-	MCL1	ENSG00000143384.14	A0A087WT64	ENSP00000477624.1	ENST00000620947.4	n	68	2	cAg	cGg	Gln	Arg	missense	NONREP	-/-	783	31	53	4	6
chr1	150578930	T	T	C	-	MCL1	ENSG00000143384.14	A0A087WT64	ENSP00000477624.1	ENST00000620947.4	n	48	1	Agg	Ggg	Arg	Gly	missense	NONREP	-/-	387	28	45	1	3
chr1	150578950	T	T	C	-	MCL1	ENSG00000143384.14	A0A087WT64	ENSP00000477624.1	ENST00000620947.4	n	41	2	aAg	aGg	Lys	Arg	missense	NONREP	-/-	262	28	43	2	3
chr1	150578951	T	T	C	-	MCL1	ENSG00000143384.14	A0A087WT64	ENSP00000477624.1	ENST00000620947.4	n	41	1	Aag	Gag	Lys	Glu	missense	NONREP	-/-	486	28	47	3	6
chr1	150578960	T	T	C	-	MCL1	ENSG00000143384.14	A0A087WT64	ENSP00000477624.1	ENST00000620947.4	n	38	1	Acc	Gcc	Thr	Ala	missense	NONREP	-/-	1062	31	52	6	8
chr1	150578977	T	T	C	-	MCL1	ENSG00000143384.14	Q07820-1	ENSP00000502859.1	ENST00000678770.1	n	185	2	uAc	uGc	Tyr	Cys	missense	NONREP	-/-	255	27	45	2	6
chr1	150578987	T	T	C	-	MCL1	ENSG00000143384.14	Q07820-1	ENSP00000502859.1	ENST00000678770.1	n	182	1	Auc	Guc	Ile	Val	missense	NONREP	-/-	189	28	42	2	5
chr1	150579341	T	T	C	-	MCL1	ENSG00000143384.14	Q07820-1	ENSP00000502859.1	ENST00000678770.1	n	64	1	Agc	Ggc	Ser	Gly	missense	NONREP	-/-	3952	31	54	176	47
chr1	150579353	T	T	C	-	MCL1	ENSG00000143384.14	Q07820-1	ENSP00000502859.1	ENST00000678770.1	n	60	1	Agc	Ggc	Ser	Gly	missense	NONREP	-/-	3331	31	54	185	39
chr1	150579458	T	T	C	-	MCL1	ENSG00000143384.14	A0A087WT64	ENSP00000477624.1	ENST00000620947.4	n	25	1	Agc	Ggc	Ser	Gly	missense	NONREP	-/-	4727	31	54	222	39
chr1	150964318	T	T	C	+	SETDB1	ENSG00000143379.13	Q15047-1	ENSP00000271640.5	ENST00000271640.9	n	1277	2	cUa	cCa	Leu	Pro	missense	NONREP	-/-	90	24	36	4	23
chr1	150964326	T	T	C	+	SETDB1	ENSG00000143379.13	Q15047-1	ENSP00000271640.5	ENST00000271640.9	n	1280	1	Ugc	Cgc	Cys	Arg	missense	NONREP	-/-	82	23	39	3	22
chr1	150964329	T	T	C	+	SETDB1	ENSG00000143379.13	Q15047-1	ENSP00000271640.5	ENST00000271640.9	n	1281	1	Ugu	Cgu	Cys	Arg	missense	NONREP	-/-	416	31	51	16	38
chr1	150964339	T	T	C	+	SETDB1	ENSG00000143379.13	Q15047-1	ENSP00000271640.5	ENST00000271640.9	n	1284	2	aUu	aCu	Ile	Thr	missense	NONREP	-/-	58	21	29	3	14
chr1	150964357	T	T	C	+	SETDB1	ENSG00000143379.13	Q15047-1	ENSP00000271640.5	ENST00000271640.9	n	1290	2	cUu	cCu	Leu	Pro	missense	NONREP	-/-	428	27	49	15	38
chr1	150964360	T	T	C	+	SETDB1	ENSG00000143379.13	Q15047-1	ENSP00000271640.5	ENST00000271640.9	n	1291	2	cUu	cCu	Leu	Pro	missense	NONREP	-/-	170	27	43	7	31
chr1	151133238	T	T	C	-	SEMA6C	ENSG00000143434.17	Q9H3T2-3	ENSP00000357909.3	ENST00000368913.7	n	712	2	uAc	uGc	Tyr	Cys	missense	NONREP	-/-	985	28	50	102	48
chr1	151838739	T	T	C	-	C2CD4D	ENSG00000225556.2	B7Z1M9	ENSP00000511551.1	ENST00000694868.1	y	84	2	cAc	cGc	His	Arg	missense	NONREP	-/-	15	6	11	4	11
chr1	152303064	T	T	C	-	FLG	ENSG00000143631.11	P20930	ENSP00000357789.1	ENST00000368799.2	y	3941	2	cAc	cGc	His	Arg	missense	NONREP	-/-	196	5	6	2	1
chr1	152303092	T	T	C	-	FLG	ENSG00000143631.11	P20930	ENSP00000357789.1	ENST00000368799.2	y	3932	1	Agu	Ggu	Ser	Gly	missense	NONREP	-/-	152	4	5	1	1
chr1	152303109	T	T	C	-	FLG	ENSG00000143631.11	P20930	ENSP00000357789.1	ENST00000368799.2	y	3926	2	aAg	aGg	Lys	Arg	missense	NONREP	-/-	126	4	5	1	1
chr1	152303365	T	T	C	-	FLG	ENSG00000143631.11	P20930	ENSP00000357789.1	ENST00000368799.2	y	3841	1	Aga	Gga	Arg	Gly	missense	NONREP	-/-	237	6	7	1	2
chr1	152303416	T	T	C	-	FLG	ENSG00000143631.11	P20930	ENSP00000357789.1	ENST00000368799.2	y	3824	1	Agg	Ggg	Arg	Gly	missense	NONREP	-/-	338	6	8	2	2
chr1	152307498	T	T	C	-	FLG	ENSG00000143631.11	P20930	ENSP00000357789.1	ENST00000368799.2	y	2463	2	cAu	cGu	His	Arg	missense	NONREP	-/-	65	3	4	4	1
chr1	152307526	T	T	C	-	FLG	ENSG00000143631.11	P20930	ENSP00000357789.1	ENST00000368799.2	y	2454	1	Acg	Gcg	Thr	Ala	missense	NONREP	-/-	74	2	3	5	1
chr1	152309077	A	A	G	-	FLG	ENSG00000143631.11	P20930	ENSP00000357789.1	ENST00000368799.2	y	1937	1	Ucu	Ccu	Ser	Pro	missense	NONREP	-/-	9	1	2	3	1
chr1	152309104	A	A	G	-	FLG	ENSG00000143631.11	P20930	ENSP00000357789.1	ENST00000368799.2	y	1928	1	Uca	Cca	Ser	Pro	missense	NONREP	-/-	101	4	5	11	2
chr1	152309652	T	T	C	-	FLG	ENSG00000143631.11	P20930	ENSP00000357789.1	ENST00000368799.2	y	1745	2	cAg	cGg	Gln	Arg	missense	NONREP	-/-	33	2	3	5	1
chr1	152312020	A	A	G	-	FLG	ENSG00000143631.11	P20930	ENSP00000357789.1	ENST00000368799.2	y	956	1	Uca	Cca	Ser	Pro	missense	NONREP	-/-	245	5	7	67	2
chr1	152312559	T	T	C	-	FLG	ENSG00000143631.11	P20930	ENSP00000357789.1	ENST00000368799.2	y	776	2	cAa	cGa	Gln	Arg	missense	NONREP	-/-	11	1	2	2	1
chr1	152312568	T	T	C	-	FLG	ENSG00000143631.11	P20930	ENSP00000357789.1	ENST00000368799.2	y	773	2	cAg	cGg	Gln	Arg	missense	NONREP	-/-	9	1	2	1	1
chr1	152312571	T	T	C	-	FLG	ENSG00000143631.11	P20930	ENSP00000357789.1	ENST00000368799.2	y	772	2	cAg	cGg	Gln	Arg	missense	NONREP	-/-	7	2	3	1	2
chr1	152312607	T	T	C	-	FLG	ENSG00000143631.11	P20930	ENSP00000357789.1	ENST00000368799.2	y	760	2	cAg	cGg	Gln	Arg	missense	NONREP	-/-	10	1	2	1	1
chr1	152351251	T	T	C	-	FLG2	ENSG00000143520.6	Q5D862	ENSP00000373370.4	ENST00000388718.5	y	2179	1	Agu	Ggu	Ser	Gly	missense	NONREP	-/-	332	3	4	2	1
chr1	152353620	T	T	C	-	FLG2	ENSG00000143520.6	Q5D862	ENSP00000373370.4	ENST00000388718.5	y	1389	2	gAa	gGa	Glu	Gly	missense	NONREP	-/-	363	6	7	10	1
chr1	152354587	A	A	G	-	FLG2	ENSG00000143520.6	Q5D862	ENSP00000373370.4	ENST00000388718.5	y	1067	1	Uau	Cau	Tyr	His	missense	NONREP	-/-	559	8	9	174	7
chr1	152355373	T	T	C	-	FLG2	ENSG00000143520.6	Q5D862	ENSP00000373370.4	ENST00000388718.5	y	805	1	Acu	Gcu	Thr	Ala	missense	NONREP	-/-	294	3	4	26	1
chr1	153458961	T	T	C	-	S100A7	ENSG00000143556.9	P31151	ENSP00000357712.3	ENST00000368723.4	y	18	2	cAc	cGc	His	Arg	missense	NONREP	-/-	79	6	7	1	1
chr1	153631725	A	A	G	+	S100A1	ENSG00000160678.12	A0A0S2Z4H2	ENSP00000292169.2	ENST00000292169.6	n	57	1	Aag	Gag	Lys	Glu	missense	NONREP	-/-	1274	23	43	4	11
chr1	153631726	A	A	G	+	S100A1	ENSG00000160678.12	A0A0S2Z4H2	ENSP00000292169.2	ENST00000292169.6	n	57	2	aAg	aGg	Lys	Arg	missense	NONREP	-/-	879	23	43	3	12
chr1	153631750	A	A	G	+	S100A1	ENSG00000160678.12	A0A0S2Z4H2	ENSP00000292169.2	ENST00000292169.6	n	65	2	aAu	aGu	Asn	Ser	missense	NONREP	-/-	1713	24	44	9	8
chr1	153631774	A	A	G	+	S100A1	ENSG00000160678.12	A0A0S2Z4H2	ENSP00000292169.2	ENST00000292169.6	n	73	2	cAg	cGg	Gln	Arg	missense	NONREP	-/-	1298	21	42	7	12
chr1	153638303	A	A	G	+	CHTOP	ENSG00000160679.13	Q9Y3Y2-4	ENSP00000385228.1	ENST00000403433.5	n	25	2	aAu	aGu	Asn	Ser	missense	NONREP	-/-	61	23	36	2	9
chr1	153679656	T	T	C	+	NPR1	ENSG00000169418.10	A0A140VJE6	ENSP00000357669.3	ENST00000368680.4	n	183	2	cUc	cCc	Leu	Pro	missense	NONREP	-/-	31	11	14	4	9
chr1	153679664	T	T	C	+	NPR1	ENSG00000169418.10	A0A140VJE6	ENSP00000357669.3	ENST00000368680.4	n	186	1	Uac	Cac	Tyr	His	missense	NONREP	-/-	51	13	18	6	15
chr1	153679694	T	T	C	+	NPR1	ENSG00000169418.10	A0A140VJE6	ENSP00000357669.3	ENST00000368680.4	n	196	1	Ugc	Cgc	Cys	Arg	missense	NONREP	-/-	32	12	14	4	11
chr1	153679700	T	T	C	+	NPR1	ENSG00000169418.10	A0A140VJE6	ENSP00000357669.3	ENST00000368680.4	n	198	1	Uuc	Cuc	Phe	Leu	missense	NONREP	-/-	41	14	17	6	12
chr1	153679718	T	T	C	+	NPR1	ENSG00000169418.10	A0A140VJE6	ENSP00000357669.3	ENST00000368680.4	n	204	1	Uuc	Cuc	Phe	Leu	missense	NONREP	-/-	28	7	9	4	6
chr1	153679719	T	T	C	+	NPR1	ENSG00000169418.10	A0A140VJE6	ENSP00000357669.3	ENST00000368680.4	n	204	2	uUc	uCc	Phe	Ser	missense	NONREP	-/-	30	12	15	4	11
chr1	153933688	T	T	C	-	DENND4B	ENSG00000198837.10	E9PAK5	ENSP00000357635.2	ENST00000368646.6	n	1053	2	aAg	aGg	Lys	Arg	missense	NONREP	-/-	1891	31	54	144	53
chr1	154584850	T	T	C	-	ADAR	ENSG00000160710.18	A0A7P0Z4F9	ENSP00000505996.1	ENST00000679899.1	n	899	1	Agc	Ggc	Ser	Gly	missense	NONREP	-/-	200	27	47	5	3
chr1	154584858	T	T	C	-	ADAR	ENSG00000160710.18	A0A7P0Z4F9	ENSP00000505996.1	ENST00000679899.1	n	896	2	aAc	aGc	Asn	Ser	missense	NONREP	-/-	216	27	47	5	7
chr1	154584859	T	T	C	-	ADAR	ENSG00000160710.18	A0A7P0Z4F9	ENSP00000505996.1	ENST00000679899.1	n	896	1	Aac	Gac	Asn	Asp	missense	NONREP	-/-	139	24	42	2	8
chr1	155177022	A	A	G	+	TRIM46	ENSG00000163462.19	Q7Z4K8-4	ENSP00000442719.2	ENST00000543729.5	n	254	1	Acc	Gcc	Thr	Ala	missense	NONREP	-/-	5	4	5	1	5
chr1	155181887	A	A	G	+	TRIM46	ENSG00000163462.19	Q7Z4K8-5	ENSP00000357366.1	ENST00000368382.5	n	519	1	Agc	Ggc	Ser	Gly	missense	NONREP	-/-	1053	24	44	96	44
chr1	155188527	A	A	G	-	MUC1	ENSG00000185499.17	A0A0C4DGW3	ENSP00000481231.1	ENST00000620103.4	n	175	2	gUc	gCc	Val	Ala	missense	NONREP	-/-	1779	31	47	72	34
chr1	155197498	A	A	G	-	THBS3	ENSG00000169231.13	P49746-1	ENSP00000357362.3	ENST00000368378.7	n	822	1	Uuc	Cuc	Phe	Leu	missense	NONREP	-/-	102	23	34	5	23
chr1	155197516	A	A	G	-	THBS3	ENSG00000169231.13	P49746-1	ENSP00000357362.3	ENST00000368378.7	n	816	1	Uac	Cac	Tyr	His	missense	NONREP	-/-	129	25	38	5	22
chr1	155197539	A	A	G	-	THBS3	ENSG00000169231.13	P49746-1	ENSP00000357362.3	ENST00000368378.7	n	808	2	aUg	aCg	Met	Thr	missense	NONREP	-/-	81	22	31	3	16
chr1	155197542	A	A	G	-	THBS3	ENSG00000169231.13	P49746-1	ENSP00000357362.3	ENST00000368378.7	n	807	2	gUc	gCc	Val	Ala	missense	NONREP	-/-	84	20	30	3	16
chr1	155197576	A	A	G	-	THBS3	ENSG00000169231.13	P49746-1	ENSP00000357362.3	ENST00000368378.7	n	796	1	Uuc	Cuc	Phe	Leu	missense	NONREP	-/-	99	24	35	6	19
chr1	155197582	A	A	G	-	THBS3	ENSG00000169231.13	P49746-1	ENSP00000357362.3	ENST00000368378.7	n	794	1	Uuu	Cuu	Phe	Leu	missense	NONREP	-/-	175	28	44	6	27
chr1	155197591	A	A	G	-	THBS3	ENSG00000169231.13	P49746-1	ENSP00000357362.3	ENST00000368378.7	n	791	1	Uac	Cac	Tyr	His	missense	NONREP	-/-	454	30	51	15	30
chr1	155197620	A	A	G	-	THBS3	ENSG00000169231.13	P49746-1	ENSP00000357362.3	ENST00000368378.7	n	781	2	uUc	uCc	Phe	Ser	missense	NONREP	-/-	114	24	35	6	15
chr1	155197621	A	A	G	-	THBS3	ENSG00000169231.13	P49746-1	ENSP00000357362.3	ENST00000368378.7	n	781	1	Uuc	Cuc	Phe	Leu	missense	NONREP	-/-	94	22	32	3	6
chr1	155197632	A	A	G	-	THBS3	ENSG00000169231.13	P49746-1	ENSP00000357362.3	ENST00000368378.7	n	777	2	uUu	uCu	Phe	Ser	missense	NONREP	-/-	71	20	30	5	12
chr1	155197633	A	A	G	-	THBS3	ENSG00000169231.13	P49746-1	ENSP00000357362.3	ENST00000368378.7	n	777	1	Uuu	Cuu	Phe	Leu	missense	NONREP	-/-	125	26	42	5	20
chr1	155198528	T	T	C	-	THBS3	ENSG00000169231.13	P49746-1	ENSP00000357362.3	ENST00000368378.7	n	652	2	aAc	aGc	Asn	Ser	missense	NONREP	-/-	258	28	46	9	18
chr1	155198529	T	T	C	-	THBS3	ENSG00000169231.13	P49746-1	ENSP00000357362.3	ENST00000368378.7	n	652	1	Aac	Gac	Asn	Asp	missense	NONREP	-/-	274	29	48	6	23
chr1	155198550	T	T	C	-	THBS3	ENSG00000169231.13	P49746-1	ENSP00000357362.3	ENST00000368378.7	n	645	1	Agc	Ggc	Ser	Gly	missense	NONREP	-/-	92	22	39	3	15
chr1	155198552	T	T	C	-	THBS3	ENSG00000169231.13	P49746-1	ENSP00000357362.3	ENST00000368378.7	n	644	2	aAu	aGu	Asn	Ser	missense	NONREP	-/-	58	19	30	2	12
chr1	155198553	T	T	C	-	THBS3	ENSG00000169231.13	P49746-1	ENSP00000357362.3	ENST00000368378.7	n	644	1	Aau	Gau	Asn	Asp	missense	NONREP	-/-	66	24	35	2	13
chr1	155198570	T	T	C	-	THBS3	ENSG00000169231.13	P49746-1	ENSP00000357362.3	ENST00000368378.7	n	638	2	aAc	aGc	Asn	Ser	missense	NONREP	-/-	148	23	41	5	19
chr1	155198571	T	T	C	-	THBS3	ENSG00000169231.13	P49746-1	ENSP00000357362.3	ENST00000368378.7	n	638	1	Aac	Gac	Asn	Asp	missense	NONREP	-/-	152	29	42	6	22
chr1	155198576	T	T	C	-	THBS3	ENSG00000169231.13	P49746-1	ENSP00000357362.3	ENST00000368378.7	n	636	2	aAg	aGg	Lys	Arg	missense	NONREP	-/-	277	27	44	11	16
chr1	155198577	T	T	C	-	THBS3	ENSG00000169231.13	P49746-1	ENSP00000357362.3	ENST00000368378.7	n	636	1	Aag	Gag	Lys	Glu	missense	NONREP	-/-	311	28	48	10	23
chr1	155198585	T	T	C	-	THBS3	ENSG00000169231.13	P49746-1	ENSP00000357362.3	ENST00000368378.7	n	633	2	cAg	cGg	Gln	Arg	missense	NONREP	-/-	321	29	50	10	28
chr1	155207809	T	T	C	-	THBS3	ENSG00000169231.13	P49746-1	ENSP00000357362.3	ENST00000368378.7	n	23	2	cAg	cGg	Gln	Arg	missense	NONREP	-/-	1075	29	50	108	50
chr1	155235258	T	T	C	-	GBA1	ENSG00000177628.16	A0A068F658	ENSP00000314508.5	ENST00000327247.9	n	481	2	aAc	aGc	Asn	Ser	missense	NONREP	-/-	174	26	44	6	13
chr1	155235261	T	T	C	-	GBA1	ENSG00000177628.16	A0A068F658	ENSP00000314508.5	ENST00000327247.9	n	480	2	aAg	aGg	Lys	Arg	missense	NONREP	-/-	104	24	36	2	14
chr1	155235262	T	T	C	-	GBA1	ENSG00000177628.16	A0A068F658	ENSP00000314508.5	ENST00000327247.9	n	480	1	Aag	Gag	Lys	Glu	missense	NONREP	-/-	115	23	41	3	17
chr1	155235268	T	T	C	-	GBA1	ENSG00000177628.16	A0A068F658	ENSP00000314508.5	ENST00000327247.9	n	478	1	Agu	Ggu	Ser	Gly	missense	NONREP	-/-	162	26	44	6	24
chr1	155240684	T	T	C	-	GBA1	ENSG00000177628.16	A0A068F658	ENSP00000314508.5	ENST00000327247.9	n	21	1	Aug	Gug	Met	Val	missense	NONREP	-/-	56	21	31	3	25
chr1	155240690	T	T	C	-	GBA1	ENSG00000177628.16	A0A068F658	ENSP00000314508.5	ENST00000327247.9	n	19	1	Agc	Ggc	Ser	Gly	missense	NONREP	-/-	58	19	28	3	20
chr1	155240696	T	T	C	-	GBA1	ENSG00000177628.16	A0A068F658	ENSP00000314508.5	ENST00000327247.9	n	17	1	Agg	Ggg	Arg	Gly	missense	NONREP	-/-	171	27	42	10	39
chr1	155309905	A	A	G	+	FDPS	ENSG00000160752.15	A0A087X1D8	ENSP00000484099.1	ENST00000465559.5	n	39	2	uAc	uGc	Tyr	Cys	missense	NONREP	-/-	2343	31	55	143	55
chr1	155324452	A	A	G	+	RUSC1	ENSG00000160753.17	Q9BVN2-3	ENSP00000357331.4	ENST00000368347.8	n	12	2	cAg	cGg	Gln	Arg	missense	NONREP	-/-	600	26	47	54	47
chr1	155688277	A	A	G	-	YY1AP1	ENSG00000163374.20	B0QZ55	ENSP00000384583.3	ENST00000405763.7	n	63	2	gUu	gCu	Val	Ala	missense	NONREP	-/-	6	6	6	1	6
chr1	155688304	A	A	G	-	YY1AP1	ENSG00000163374.20	B0QZ55	ENSP00000384583.3	ENST00000405763.7	n	54	2	uUg	uCg	Leu	Ser	missense	NONREP	-/-	10	8	9	2	9
chr1	155688311	A	A	G	-	YY1AP1	ENSG00000163374.20	B0QZ55	ENSP00000384583.3	ENST00000405763.7	n	52	1	Uuc	Cuc	Phe	Leu	missense	NONREP	-/-	13	8	11	2	11
chr1	155688316	A	A	G	-	YY1AP1	ENSG00000163374.20	B0QZ55	ENSP00000384583.3	ENST00000405763.7	n	50	2	uUu	uCu	Phe	Ser	missense	NONREP	-/-	19	11	14	2	14
chr1	155978366	T	T	C	-	ARHGEF2	ENSG00000116584.22	Q92974-1	ENSP00000354837.4	ENST00000361247.9	n	21	2	aAg	aGg	Lys	Arg	missense	NONREP	-/-	22	8	13	4	13
chr1	155978367	T	T	C	-	ARHGEF2	ENSG00000116584.22	Q92974-1	ENSP00000354837.4	ENST00000361247.9	n	21	1	Aag	Gag	Lys	Glu	missense	NONREP	-/-	18	10	12	3	11
chr1	155978382	T	T	C	-	ARHGEF2	ENSG00000116584.22	Q92974-1	ENSP00000354837.4	ENST00000361247.9	n	16	1	Aga	Gga	Arg	Gly	missense	NONREP	-/-	37	17	23	4	21
chr1	155978427	T	T	C	-	ARHGEF2	ENSG00000116584.22	Q92974-1	ENSP00000354837.4	ENST00000361247.9	n	1	1	Aug	Gug	Met	Val	missense	NONREP	-/-	16	7	12	2	12
chr1	156115129	A	A	G	+	LMNA	ENSG00000160789.24	A0A384MQX1	ENSP00000355292.6	ENST00000361308.9	n	71	1	Agc	Ggc	Ser	Gly	missense	NONREP	-/-	1483	31	53	5	11
chr1	156115150	A	A	G	+	LMNA	ENSG00000160789.24	A0A804HL68	ENSP00000508220.1	ENST00000684195.1	n	78	1	Aag	Gag	Lys	Glu	missense	NONREP	-/-	729	29	50	3	8
chr1	156115151	A	A	G	+	LMNA	ENSG00000160789.24	A0A384MQX1	ENSP00000355292.6	ENST00000361308.9	n	78	2	aAg	aGg	Lys	Arg	missense	NONREP	-/-	470	30	48	3	8
chr1	156115160	A	A	G	+	LMNA	ENSG00000160789.24	A0A384MQX1	ENSP00000355292.6	ENST00000361308.9	n	81	2	uAc	uGc	Tyr	Cys	missense	NONREP	-/-	291	27	42	2	5
chr1	156115163	A	A	G	+	LMNA	ENSG00000160789.24	A0A384MQX1	ENSP00000355292.6	ENST00000361308.9	n	82	2	gAg	gGg	Glu	Gly	missense	NONREP	-/-	582	27	45	3	7
chr1	156115178	A	A	G	+	LMNA	ENSG00000160789.24	A0A384MQX1	ENSP00000355292.6	ENST00000361308.9	n	87	2	gAu	gGu	Asp	Gly	missense	NONREP	-/-	228	28	41	2	5
chr1	156138500	A	A	G	+	LMNA	ENSG00000160789.24	A0A384MQX1	ENSP00000355292.6	ENST00000361308.9	n	571	1	Agc	Ggc	Ser	Gly	missense	NONREP	-/-	3679	31	54	147	24
chr1	156479314	T	T	C	-	MEF2D	ENSG00000116604.19	Q14814-5	ENSP00000476788.1	ENST00000464356.6	n	213	1	Aac	Gac	Asn	Asp	missense	NONREP	-/-	2510	31	54	196	52
chr1	156598994	T	T	C	-	GPATCH4	ENSG00000160818.17	E9PPY4	ENSP00000436243.1	ENST00000463513.5	n	18	2	cAg	cGg	Gln	Arg	missense	NONREP	-/-	49	18	27	4	21
chr1	156599000	T	T	C	-	GPATCH4	ENSG00000160818.17	E9PPY4	ENSP00000436243.1	ENST00000463513.5	n	16	2	gAg	gGg	Glu	Gly	missense	NONREP	-/-	135	23	44	11	42
chr1	156599006	A	A	G	-	GPATCH4	ENSG00000160818.17	E9PPY4	ENSP00000436243.1	ENST00000463513.5	n	14	2	uUu	uCu	Phe	Ser	missense	NONREP	-/-	64	23	34	4	28
chr1	156599007	A	A	G	-	GPATCH4	ENSG00000160818.17	E9PPY4	ENSP00000436243.1	ENST00000463513.5	n	14	1	Uuu	Cuu	Phe	Leu	missense	NONREP	-/-	40	15	25	3	22
chr1	156599009	T	T	C	-	GPATCH4	ENSG00000160818.17	E9PPY4	ENSP00000436243.1	ENST00000463513.5	n	13	2	aAg	aGg	Lys	Arg	missense	NONREP	-/-	40	13	22	3	18
chr1	156599012	A	A	G	-	GPATCH4	ENSG00000160818.17	E9PPY4	ENSP00000436243.1	ENST00000463513.5	n	12	2	aUg	aCg	Met	Thr	missense	NONREP	-/-	48	17	26	5	19
chr1	156599013	T	T	C	-	GPATCH4	ENSG00000160818.17	E9PPY4	ENSP00000436243.1	ENST00000463513.5	n	12	1	Aug	Gug	Met	Val	missense	NONREP	-/-	87	23	39	5	35
chr1	156599024	T	T	C	-	GPATCH4	ENSG00000160818.17	E9PPY4	ENSP00000436243.1	ENST00000463513.5	n	8	2	aAg	aGg	Lys	Arg	missense	NONREP	-/-	42	19	28	3	24
chr1	156599039	A	A	G	-	GPATCH4	ENSG00000160818.17	E9PPY4	ENSP00000436243.1	ENST00000463513.5	n	3	2	gUc	gCc	Val	Ala	missense	NONREP	-/-	136	24	43	7	41
chr1	156671945	T	T	C	-	NES	ENSG00000132688.11	P48681	ENSP00000357206.3	ENST00000368223.4	y	748	2	gAa	gGa	Glu	Gly	missense	NONREP	-/-	6050	31	53	375	53
chr1	156734112	A	A	G	+	METTL25B	ENSG00000143303.12	Q96FB5-1	ENSP00000357199.4	ENST00000368216.9	n	247	2	cAg	cGg	Gln	Arg	missense	NONREP	-/-	5899	31	55	321	55
chr1	156734117	A	A	G	+	METTL25B	ENSG00000143303.12	Q96FB5-1	ENSP00000357199.4	ENST00000368216.9	n	249	1	Agg	Ggg	Arg	Gly	missense	NONREP	-/-	1191	31	54	90	54
chr1	156910007	A	A	G	+	PEAR1	ENSG00000187800.14	Q5VY43	ENSP00000344465.3	ENST00000338302.7	y	526	2	aAg	aGg	Lys	Arg	missense	NONREP	-/-	773	28	49	81	49
chr1	159206137	A	A	G	+	ACKR1	ENSG00000213088.12	Q5Y7A2	ENSP00000441985.1	ENST00000537147.5	n	233	2	aAg	aGg	Lys	Arg	missense	NONREP	-/-	3921	30	53	78	18
chr1	160091845	A	A	G	-	IGSF8	ENSG00000162729.14	Q969P0-1	ENSP00000357065.1	ENST00000368086.5	n	607	2	aUg	aCg	Met	Thr	missense	NONREP	-/-	219	25	46	4	6
chr1	160091852	A	A	G	-	IGSF8	ENSG00000162729.14	Q969P0-1	ENSP00000357065.1	ENST00000368086.5	n	605	1	Ugc	Cgc	Cys	Arg	missense	NONREP	-/-	1360	31	54	20	10
chr1	160091869	A	A	G	-	IGSF8	ENSG00000162729.14	Q969P0-1	ENSP00000357065.1	ENST00000368086.5	n	599	2	cUu	cCu	Leu	Pro	missense	NONREP	-/-	270	27	48	4	9
chr1	160092420	T	T	C	-	IGSF8	ENSG00000162729.14	Q969P0-1	ENSP00000357065.1	ENST00000368086.5	n	530	1	Aga	Gga	Arg	Gly	missense	NONREP	-/-	384	25	44	3	5
chr1	160092432	T	T	C	-	IGSF8	ENSG00000162729.14	Q969P0-1	ENSP00000357065.1	ENST00000368086.5	n	526	1	Agc	Ggc	Ser	Gly	missense	NONREP	-/-	222	26	47	3	9
chr1	160092456	T	T	C	-	IGSF8	ENSG00000162729.14	Q969P0-1	ENSP00000357065.1	ENST00000368086.5	n	518	1	Agc	Ggc	Ser	Gly	missense	NONREP	-/-	278	24	45	4	12
chr1	160093215	A	A	G	-	IGSF8	ENSG00000162729.14	Q969P0-1	ENSP00000357065.1	ENST00000368086.5	n	341	1	Uac	Cac	Tyr	His	missense	NONREP	-/-	97	21	38	4	15
chr1	160093241	A	A	G	-	IGSF8	ENSG00000162729.14	Q969P0-1	ENSP00000357065.1	ENST00000368086.5	n	332	2	cUu	cCu	Leu	Pro	missense	NONREP	-/-	137	24	42	5	14
chr1	160093253	A	A	G	-	IGSF8	ENSG00000162729.14	Q969P0-1	ENSP00000357065.1	ENST00000368086.5	n	328	2	gUg	gCg	Val	Ala	missense	NONREP	-/-	137	24	43	4	20
chr1	160094043	T	T	C	-	IGSF8	ENSG00000162729.14	Q969P0-1	ENSP00000357065.1	ENST00000368086.5	n	191	1	Agc	Ggc	Ser	Gly	missense	NONREP	-/-	266	26	48	7	27
chr1	160094091	T	T	C	-	IGSF8	ENSG00000162729.14	Q969P0-1	ENSP00000357065.1	ENST00000368086.5	n	175	1	Acg	Gcg	Thr	Ala	missense	NONREP	-/-	323	25	47	7	23
chr1	160094109	T	T	C	-	IGSF8	ENSG00000162729.14	Q969P0-1	ENSP00000357065.1	ENST00000368086.5	n	169	1	Acc	Gcc	Thr	Ala	missense	NONREP	-/-	199	26	46	5	25
chr1	160094117	T	T	C	-	IGSF8	ENSG00000162729.14	Q969P0-1	ENSP00000357065.1	ENST00000368086.5	n	166	2	cAg	cGg	Gln	Arg	missense	NONREP	-/-	167	19	41	9	17
chr1	160295840	T	T	C	-	COPA	ENSG00000122218.17	A0A3B3ITI7	ENSP00000497811.1	ENST00000648280.1	n	42	2	aAu	aGu	Asn	Ser	missense	NONREP	-/-	127	23	40	1	1
chr1	160295850	T	T	C	-	COPA	ENSG00000122218.17	A0A3B3ITI7	ENSP00000497811.1	ENST00000648280.1	n	39	1	Auu	Guu	Ile	Val	missense	NONREP	-/-	147	26	42	1	3
chr1	160306373	A	A	G	-	COPA	ENSG00000122218.17	A0A3B3ITV3	ENSP00000498061.1	ENST00000649231.1	n	475	1	Uuu	Cuu	Phe	Leu	missense	NONREP	-/-	198	26	45	5	15
chr1	160306399	A	A	G	-	COPA	ENSG00000122218.17	A0A3B3ITV3	ENSP00000498061.1	ENST00000649231.1	n	466	2	cUu	cCu	Leu	Pro	missense	NONREP	-/-	140	24	40	5	12
chr1	160306402	A	A	G	-	COPA	ENSG00000122218.17	A0A3B3ITV3	ENSP00000498061.1	ENST00000649231.1	n	465	2	cUg	cCg	Leu	Pro	missense	NONREP	-/-	230	26	47	5	11
chr1	160306424	A	A	G	-	COPA	ENSG00000122218.17	A0A3B3ITV3	ENSP00000498061.1	ENST00000649231.1	n	458	1	Uau	Cau	Tyr	His	missense	NONREP	-/-	100	22	38	3	9
chr1	160306427	A	A	G	-	COPA	ENSG00000122218.17	A0A3B3ITV3	ENSP00000498061.1	ENST00000649231.1	n	457	1	Uuc	Cuc	Phe	Leu	missense	NONREP	-/-	116	24	36	5	13
chr1	160332454	T	T	C	-	COPA	ENSG00000122218.17	A0A3B3ITV3	ENSP00000498061.1	ENST00000649231.1	n	164	1	Auu	Guu	Ile	Val	missense	NONREP	-/-	9197	31	54	433	53
chr1	160357233	A	A	G	+	NCSTN	ENSG00000162736.18	Q92542-1	ENSP00000294785.5	ENST00000294785.10	n	663	1	Auc	Guc	Ile	Val	missense	NONREP	-/-	178	28	48	2	5
chr1	161047800	T	T	C	-	ARHGAP30	ENSG00000186517.14	Q7Z6I6-1	ENSP00000356992.3	ENST00000368013.8	n	1074	2	cAg	cGg	Gln	Arg	missense	NONREP	-/-	2816	29	50	229	49
chr1	161048089	T	T	C	-	ARHGAP30	ENSG00000186517.14	Q7Z6I6-1	ENSP00000356992.3	ENST00000368013.8	n	978	1	Agg	Ggg	Arg	Gly	missense	NONREP	-/-	986	29	48	174	45
chr1	161117975	T	T	C	-	PFDN2	ENSG00000143256.5	B1AQP2	ENSP00000356989.3	ENST00000368010.4	n	18	1	Aag	Gag	Lys	Glu	missense	NONREP	-/-	326	28	50	7	14
chr1	163073494	T	T	C	+	RGS4	ENSG00000117152.14	P49798-3	ENSP00000397181.2	ENST00000421743.6	n	181	1	Uau	Cau	Tyr	His	missense	NONREP	-/-	38	4	10	10	6
chr1	163073515	T	T	C	+	RGS4	ENSG00000117152.14	P49798-3	ENSP00000397181.2	ENST00000421743.6	n	188	1	Uuc	Cuc	Phe	Leu	missense	NONREP	-/-	325	19	34	111	29
chr1	163152671	T	T	C	-	RGS5	ENSG00000143248.13	O15539-3	ENSP00000433001.1	ENST00000530507.5	n	88	2	gAg	gGg	Glu	Gly	missense	NONREP	-/-	391	26	44	3	12
chr1	163152686	T	T	C	-	RGS5	ENSG00000143248.13	O15539-3	ENSP00000433001.1	ENST00000530507.5	n	83	2	aAg	aGg	Lys	Arg	missense	NONREP	-/-	493	25	44	5	10
chr1	163152696	T	T	C	-	RGS5	ENSG00000143248.13	O15539-3	ENSP00000433001.1	ENST00000530507.5	n	80	1	Agu	Ggu	Ser	Gly	missense	NONREP	-/-	1071	27	48	9	11
chr1	169132789	T	T	C	-	NME7	ENSG00000143156.14	Q9Y5B8-1	ENSP00000356785.3	ENST00000367811.8	n	376	2	aAu	aGu	Asn	Ser	missense	NONREP	-/-	31	13	22	6	19
chr1	169132790	T	T	C	-	NME7	ENSG00000143156.14	Q9Y5B8-1	ENSP00000356785.3	ENST00000367811.8	n	376	1	Aau	Gau	Asn	Asp	missense	NONREP	-/-	56	20	34	3	31
chr1	169132801	T	T	C	-	NME7	ENSG00000143156.14	Q9Y5B8-1	ENSP00000356785.3	ENST00000367811.8	n	372	2	aAg	aGg	Lys	Arg	missense	NONREP	-/-	37	18	26	3	21
chr1	169132804	A	A	G	-	NME7	ENSG00000143156.14	Q9Y5B8-1	ENSP00000356785.3	ENST00000367811.8	n	371	2	uUc	uCc	Phe	Ser	missense	NONREP	-/-	203	28	49	11	47
chr1	169132808	A	A	G	-	NME7	ENSG00000143156.14	Q9Y5B8-1	ENSP00000356785.3	ENST00000367811.8	n	370	1	Uuc	Cuc	Phe	Leu	missense	NONREP	-/-	40	15	24	4	21
chr1	169132810	T	T	C	-	NME7	ENSG00000143156.14	Q9Y5B8-1	ENSP00000356785.3	ENST00000367811.8	n	369	2	uAc	uGc	Tyr	Cys	missense	NONREP	-/-	29	15	21	3	18
chr1	169132811	A	A	G	-	NME7	ENSG00000143156.14	Q9Y5B8-1	ENSP00000356785.3	ENST00000367811.8	n	369	1	Uac	Cac	Tyr	His	missense	NONREP	-/-	34	18	25	3	23
chr1	169132816	A	A	G	-	NME7	ENSG00000143156.14	Q9Y5B8-1	ENSP00000356785.3	ENST00000367811.8	n	367	2	gUu	gCu	Val	Ala	missense	NONREP	-/-	45	18	26	3	23
chr1	169707353	T	T	C	-	SELL	ENSG00000188404.10	P14151-2	ENSP00000498227.1	ENST00000650983.1	n	203	2	cAg	cGg	Gln	Arg	missense	NONREP	-/-	156	8	10	1	5
chr1	169707362	T	T	C	-	SELL	ENSG00000188404.10	P14151-2	ENSP00000498227.1	ENST00000650983.1	n	200	2	uAu	uGu	Tyr	Cys	missense	NONREP	-/-	320	11	14	11	10
chr1	169707374	T	T	C	-	SELL	ENSG00000188404.10	P14151-2	ENSP00000498227.1	ENST00000650983.1	n	196	2	gAu	gGu	Asp	Gly	missense	NONREP	-/-	104	7	8	2	5
chr1	169707380	T	T	C	-	SELL	ENSG00000188404.10	P14151-2	ENSP00000498227.1	ENST00000650983.1	n	194	2	aAc	aGc	Asn	Ser	missense	NONREP	-/-	90	5	6	1	3
chr1	169707389	T	T	C	-	SELL	ENSG00000188404.10	P14151-2	ENSP00000498227.1	ENST00000650983.1	n	191	2	uAc	uGc	Tyr	Cys	missense	NONREP	-/-	106	5	6	3	2
chr1	169707393	T	T	C	-	SELL	ENSG00000188404.10	P14151-2	ENSP00000498227.1	ENST00000650983.1	n	190	1	Aau	Gau	Asn	Asp	missense	NONREP	-/-	88	7	8	1	5
chr1	169707395	T	T	C	-	SELL	ENSG00000188404.10	P14151-2	ENSP00000498227.1	ENST00000650983.1	n	189	2	aAu	aGu	Asn	Ser	missense	NONREP	-/-	68	3	4	1	1
chr1	169707396	T	T	C	-	SELL	ENSG00000188404.10	P14151-2	ENSP00000498227.1	ENST00000650983.1	n	189	1	Aau	Gau	Asn	Asp	missense	NONREP	-/-	93	8	9	1	4
chr1	169707402	T	T	C	-	SELL	ENSG00000188404.10	P14151-2	ENSP00000498227.1	ENST00000650983.1	n	187	1	Auc	Guc	Ile	Val	missense	NONREP	-/-	80	7	8	1	5
chr1	171652068	T	T	C	-	MYOC	ENSG00000034971.17	A0A0S2Z421	ENSP00000037502.5	ENST00000037502.11	n	182	1	Agg	Ggg	Arg	Gly	missense	NONREP	-/-	457	19	27	12	10
chr1	171652077	T	T	C	-	MYOC	ENSG00000034971.17	A0A0S2Z421	ENSP00000037502.5	ENST00000037502.11	n	179	1	Agg	Ggg	Arg	Gly	missense	NONREP	-/-	182	15	23	5	10
chr1	171652121	T	T	C	-	MYOC	ENSG00000034971.17	A0A0S2Z421	ENSP00000037502.5	ENST00000037502.11	n	164	2	gAg	gGg	Glu	Gly	missense	NONREP	-/-	46	11	15	1	5
chr1	172441769	T	T	C	-	PIGC	ENSG00000135845.10	Q92535	ENSP00000356702.1	ENST00000367728.1	y	285	2	gAa	gGa	Glu	Gly	missense	NONREP	-/-	87	25	36	5	26
chr1	172441788	T	T	C	-	PIGC	ENSG00000135845.10	Q92535	ENSP00000356702.1	ENST00000367728.1	y	279	1	Auu	Guu	Ile	Val	missense	NONREP	-/-	46	19	29	4	20
chr1	172441791	T	T	C	-	PIGC	ENSG00000135845.10	Q92535	ENSP00000356702.1	ENST00000367728.1	y	278	1	Aac	Gac	Asn	Asp	missense	NONREP	-/-	116	24	39	5	22
chr1	172441797	T	T	C	-	PIGC	ENSG00000135845.10	Q92535	ENSP00000356702.1	ENST00000367728.1	y	276	1	Aaa	Gaa	Lys	Glu	missense	NONREP	-/-	51	21	33	3	19
chr1	172441820	T	T	C	-	PIGC	ENSG00000135845.10	Q92535	ENSP00000356702.1	ENST00000367728.1	y	268	2	uAc	uGc	Tyr	Cys	missense	NONREP	-/-	138	22	38	7	29
chr1	172442157	T	T	C	-	PIGC	ENSG00000135845.10	Q92535	ENSP00000356702.1	ENST00000367728.1	y	156	1	Aug	Gug	Met	Val	missense	NONREP	-/-	40	17	23	4	20
chr1	172442183	T	T	C	-	PIGC	ENSG00000135845.10	Q92535	ENSP00000356702.1	ENST00000367728.1	y	147	2	gAc	gGc	Asp	Gly	missense	NONREP	-/-	134	25	40	8	35
chr1	172442210	T	T	C	-	PIGC	ENSG00000135845.10	Q92535	ENSP00000356702.1	ENST00000367728.1	y	138	2	aAg	aGg	Lys	Arg	missense	NONREP	-/-	205	22	42	17	39
chr1	172442231	T	T	C	-	PIGC	ENSG00000135845.10	Q92535	ENSP00000356702.1	ENST00000367728.1	y	131	2	uAu	uGu	Tyr	Cys	missense	NONREP	-/-	42	16	24	3	21
chr1	172442241	T	T	C	-	PIGC	ENSG00000135845.10	Q92535	ENSP00000356702.1	ENST00000367728.1	y	128	1	Acu	Gcu	Thr	Ala	missense	NONREP	-/-	46	18	27	4	23
chr1	172442262	T	T	C	-	PIGC	ENSG00000135845.10	Q92535	ENSP00000356702.1	ENST00000367728.1	y	121	1	Aag	Gag	Lys	Glu	missense	NONREP	-/-	97	23	35	7	30
chr1	172442267	T	T	C	-	PIGC	ENSG00000135845.10	Q92535	ENSP00000356702.1	ENST00000367728.1	y	119	2	gAc	gGc	Asp	Gly	missense	NONREP	-/-	44	19	24	3	19
chr1	172442282	T	T	C	-	PIGC	ENSG00000135845.10	Q92535	ENSP00000356702.1	ENST00000367728.1	y	114	2	cAg	cGg	Gln	Arg	missense	NONREP	-/-	56	19	30	4	26
chr1	172442289	T	T	C	-	PIGC	ENSG00000135845.10	Q92535	ENSP00000356702.1	ENST00000367728.1	y	112	1	Agu	Ggu	Ser	Gly	missense	NONREP	-/-	355	29	46	14	41
chr1	172442291	T	T	C	-	PIGC	ENSG00000135845.10	Q92535	ENSP00000356702.1	ENST00000367728.1	y	111	2	aAg	aGg	Lys	Arg	missense	NONREP	-/-	116	28	39	7	36
chr1	172442540	T	T	C	-	PIGC	ENSG00000135845.10	Q92535	ENSP00000356702.1	ENST00000367728.1	y	28	2	uAu	uGu	Tyr	Cys	missense	NONREP	-/-	27	13	20	3	14
chr1	172442543	T	T	C	-	PIGC	ENSG00000135845.10	Q92535	ENSP00000356702.1	ENST00000367728.1	y	27	2	aAc	aGc	Asn	Ser	missense	NONREP	-/-	65	20	30	4	25
chr1	172442544	T	T	C	-	PIGC	ENSG00000135845.10	Q92535	ENSP00000356702.1	ENST00000367728.1	y	27	1	Aac	Gac	Asn	Asp	missense	NONREP	-/-	37	20	24	3	21
chr1	172442567	T	T	C	-	PIGC	ENSG00000135845.10	Q92535	ENSP00000356702.1	ENST00000367728.1	y	19	2	uAu	uGu	Tyr	Cys	missense	NONREP	-/-	39	19	24	3	22
chr1	172442576	T	T	C	-	PIGC	ENSG00000135845.10	Q92535	ENSP00000356702.1	ENST00000367728.1	y	16	2	aAg	aGg	Lys	Arg	missense	NONREP	-/-	86	22	35	6	31
chr1	172442579	T	T	C	-	PIGC	ENSG00000135845.10	Q92535	ENSP00000356702.1	ENST00000367728.1	y	15	2	cAg	cGg	Gln	Arg	missense	NONREP	-/-	103	26	37	6	30
chr1	172442585	T	T	C	-	PIGC	ENSG00000135845.10	Q92535	ENSP00000356702.1	ENST00000367728.1	y	13	2	aAg	aGg	Lys	Arg	missense	NONREP	-/-	74	23	35	6	30
chr1	172442594	T	T	C	-	PIGC	ENSG00000135845.10	Q92535	ENSP00000356702.1	ENST00000367728.1	y	10	2	aAg	aGg	Lys	Arg	missense	NONREP	-/-	125	25	39	10	32
chr1	173477414	T	T	C	+	PRDX6	ENSG00000117592.9	V9HWC7	ENSP00000342026.5	ENST00000340385.6	n	6	2	cUu	cCu	Leu	Pro	missense	NONREP	-/-	460	26	47	1	1
chr1	173477426	T	T	C	+	PRDX6	ENSG00000117592.9	V9HWC7	ENSP00000342026.5	ENST00000340385.6	n	10	2	gUg	gCg	Val	Ala	missense	NONREP	-/-	387	29	49	1	2
chr1	180190458	A	A	G	+	QSOX1	ENSG00000116260.17	O00391-1	ENSP00000356574.3	ENST00000367602.8	n	389	2	aAc	aGc	Asn	Ser	missense	NONREP	-/-	1298	30	53	152	21
chr1	180190554	A	A	G	+	QSOX1	ENSG00000116260.17	O00391-1	ENSP00000356574.3	ENST00000367602.8	n	421	2	cAa	cGa	Gln	Arg	missense	NONREP	-/-	243	30	45	4	9
chr1	180190557	A	A	G	+	QSOX1	ENSG00000116260.17	O00391-1	ENSP00000356574.3	ENST00000367602.8	n	422	2	aAu	aGu	Asn	Ser	missense	NONREP	-/-	361	28	47	26	9
chr1	180190575	A	A	G	+	QSOX1	ENSG00000116260.17	O00391-1	ENSP00000356574.3	ENST00000367602.8	n	428	2	gAa	gGa	Glu	Gly	missense	NONREP	-/-	405	29	47	5	10
chr1	183635577	T	T	C	-	ARPC5	ENSG00000162704.16	O15511-2	ENSP00000294742.6	ENST00000294742.6	n	28	2	gAa	gGa	Glu	Gly	missense	NONREP	-/-	144	24	41	3	8
chr1	183635595	T	T	C	-	ARPC5	ENSG00000162704.16	O15511-2	ENSP00000294742.6	ENST00000294742.6	n	22	2	aAc	aGc	Asn	Ser	missense	NONREP	-/-	201	25	41	3	7
chr1	183635604	T	T	C	-	ARPC5	ENSG00000162704.16	O15511-2	ENSP00000294742.6	ENST00000294742.6	n	19	2	uAu	uGu	Tyr	Cys	missense	NONREP	-/-	120	24	36	2	7
chr1	183635622	T	T	C	-	ARPC5	ENSG00000162704.16	O15511-2	ENSP00000294742.6	ENST00000294742.6	n	13	2	aAg	aGg	Lys	Arg	missense	NONREP	-/-	211	24	42	2	8
chr1	184619528	A	A	G	+	C1orf21	ENSG00000116667.15	A0A024R926	ENSP00000235307.6	ENST00000235307.7	n	113	2	uAc	uGc	Tyr	Cys	missense	NONREP	-/-	172	26	40	3	6
chr1	184619548	A	A	G	+	C1orf21	ENSG00000116667.15	A0A024R926	ENSP00000235307.6	ENST00000235307.7	n	120	1	Auc	Guc	Ile	Val	missense	NONREP	-/-	114	22	33	3	6
chr1	186081221	A	A	G	+	HMCN1	ENSG00000143341.12	Q96RW7-1	ENSP00000271588.4	ENST00000271588.9	n	2872	1	Aag	Gag	Lys	Glu	missense	NONREP	-/-	11	4	7	3	7
chr1	193084995	T	T	C	+	RO60	ENSG00000116747.13	P10155-3	ENSP00000356413.1	ENST00000367443.5	n	517	2	gUa	gCa	Val	Ala	missense	NONREP	-/-	30	17	22	5	22
chr1	193091661	T	T	C	+	RO60	ENSG00000116747.13	P10155-4	ENSP00000356415.3	ENST00000367445.7	n	532	2	aUa	aCa	Ile	Thr	missense	NONREP	-/-	663	30	52	21	27
chr1	193091666	T	T	C	+	RO60	ENSG00000116747.13	P10155-4	ENSP00000356415.3	ENST00000367445.7	n	534	1	Uac	Cac	Tyr	His	missense	NONREP	-/-	169	25	45	7	29
chr1	193180481	T	T	C	-	B3GALT2	ENSG00000162630.6	O43825	ENSP00000356404.4	ENST00000367434.5	y	361	2	gAg	gGg	Glu	Gly	missense	NONREP	-/-	6	2	4	2	4
chr1	193180484	T	T	C	-	B3GALT2	ENSG00000162630.6	O43825	ENSP00000356404.4	ENST00000367434.5	y	360	2	aAu	aGu	Asn	Ser	missense	NONREP	-/-	10	4	7	3	7
chr1	193180514	T	T	C	-	B3GALT2	ENSG00000162630.6	O43825	ENSP00000356404.4	ENST00000367434.5	y	350	2	aAg	aGg	Lys	Arg	missense	NONREP	-/-	6	3	5	2	4
chr1	193180515	T	T	C	-	B3GALT2	ENSG00000162630.6	O43825	ENSP00000356404.4	ENST00000367434.5	y	350	1	Aag	Gag	Lys	Glu	missense	NONREP	-/-	11	4	7	3	5
chr1	196737639	A	A	G	+	CFH	ENSG00000000971.17	A0A8Q3WKW7	ENSP00000512301.1	ENST00000695974.1	n	862	1	Agu	Ggu	Ser	Gly	missense	NONREP	-/-	242	22	34	3	12
chr1	201208848	A	A	G	+	IGFN1	ENSG00000163395.17	Q86VF2-5	ENSP00000334714.4	ENST00000335211.9	n	1319	1	Aug	Gug	Met	Val	missense	NONREP	-/-	49	3	3	22	1
chr1	201208895	A	A	G	+	IGFN1	ENSG00000163395.17	Q86VF2-5	ENSP00000334714.4	ENST00000335211.9	n	1334	3	auA	auG	Ile	Met	missense	NONREP	-/-	75	5	6	20	5
chr1	201208896	A	A	G	+	IGFN1	ENSG00000163395.17	Q86VF2-5	ENSP00000334714.4	ENST00000335211.9	n	1335	1	Agu	Ggu	Ser	Gly	missense	NONREP	-/-	96	5	6	25	5
chr1	201208915	A	A	G	+	IGFN1	ENSG00000163395.17	Q86VF2-5	ENSP00000334714.4	ENST00000335211.9	n	1341	2	gAu	gGu	Asp	Gly	missense	NONREP	-/-	31	5	5	6	3
chr1	201209232	A	A	G	+	IGFN1	ENSG00000163395.17	Q86VF2-5	ENSP00000334714.4	ENST00000335211.9	n	1447	1	Agg	Ggg	Arg	Gly	missense	NONREP	-/-	95	6	7	21	6
chr1	201209250	A	A	G	+	IGFN1	ENSG00000163395.17	Q86VF2-5	ENSP00000334714.4	ENST00000335211.9	n	1453	1	Agg	Ggg	Arg	Gly	missense	NONREP	-/-	116	4	4	21	3
chr1	201209256	A	A	G	+	IGFN1	ENSG00000163395.17	Q86VF2-5	ENSP00000334714.4	ENST00000335211.9	n	1455	1	Aug	Gug	Met	Val	missense	NONREP	-/-	41	4	4	7	2
chr1	201209298	A	A	G	+	IGFN1	ENSG00000163395.17	Q86VF2-5	ENSP00000334714.4	ENST00000335211.9	n	1469	1	Aga	Gga	Arg	Gly	missense	NONREP	-/-	163	8	9	53	8
chr1	201209305	A	A	G	+	IGFN1	ENSG00000163395.17	Q86VF2-5	ENSP00000334714.4	ENST00000335211.9	n	1471	2	gAu	gGu	Asp	Gly	missense	NONREP	-/-	177	8	8	56	7
chr1	201209710	T	T	C	+	IGFN1	ENSG00000163395.17	Q86VF2-5	ENSP00000334714.4	ENST00000335211.9	n	1606	2	uUg	uCg	Leu	Ser	missense	NONREP	-/-	696	13	23	276	23
chr1	201211693	A	A	G	+	IGFN1	ENSG00000163395.17	Q86VF2-5	ENSP00000334714.4	ENST00000335211.9	n	2267	2	gAu	gGu	Asp	Gly	missense	NONREP	-/-	378	14	20	44	18
chr1	201211701	A	A	G	+	IGFN1	ENSG00000163395.17	Q86VF2-5	ENSP00000334714.4	ENST00000335211.9	n	2270	1	Aau	Gau	Asn	Asp	missense	NONREP	-/-	163	8	8	11	5
chr1	201649215	A	A	G	+	NAV1	ENSG00000134369.16	A0A0A0MRJ3	ENSP00000356271.1	ENST00000367302.5	n	196	1	Aag	Gag	Lys	Glu	missense	NONREP	-/-	12	7	9	4	9
chr1	201649216	A	A	G	+	NAV1	ENSG00000134369.16	A0A0A0MRJ3	ENSP00000356271.1	ENST00000367302.5	n	196	2	aAg	aGg	Lys	Arg	missense	NONREP	-/-	25	11	16	4	16
chr1	201649227	A	A	G	+	NAV1	ENSG00000134369.16	A0A0A0MRJ3	ENSP00000356271.1	ENST00000367302.5	n	200	1	Aag	Gag	Lys	Glu	missense	NONREP	-/-	20	7	10	6	10
chr1	201649228	A	A	G	+	NAV1	ENSG00000134369.16	A0A0A0MRJ3	ENSP00000356271.1	ENST00000367302.5	n	200	2	aAg	aGg	Lys	Arg	missense	NONREP	-/-	35	16	19	7	19
chr1	201649261	A	A	G	+	NAV1	ENSG00000134369.16	A0A0A0MRJ3	ENSP00000356271.1	ENST00000367302.5	n	211	2	aAa	aGa	Lys	Arg	missense	NONREP	-/-	13	7	9	4	9
chr1	201649270	A	A	G	+	NAV1	ENSG00000134369.16	A0A0A0MRJ3	ENSP00000356271.1	ENST00000367302.5	n	214	2	gAc	gGc	Asp	Gly	missense	NONREP	-/-	28	10	14	5	14
chr1	202729835	A	A	G	-	KDM5B	ENSG00000117139.18	A0A3B3ITJ7	ENSP00000497827.1	ENST00000648469.1	n	1416	1	Uau	Cau	Tyr	His	missense	NONREP	-/-	101	24	35	5	27
chr1	202925080	T	T	C	-	KLHL12	ENSG00000117153.16	J3QSX3	ENSP00000356227.1	ENST00000367258.1	n	66	2	aAg	aGg	Lys	Arg	missense	NONREP	-/-	35	15	20	4	19
chr1	202925084	T	T	C	-	KLHL12	ENSG00000117153.16	J3QSX3	ENSP00000356227.1	ENST00000367258.1	n	65	1	Agg	Ggg	Arg	Gly	missense	NONREP	-/-	48	18	26	4	25
chr1	202925101	T	T	C	-	KLHL12	ENSG00000117153.16	J3QSX3	ENSP00000356227.1	ENST00000367258.1	n	59	2	aAu	aGu	Asn	Ser	missense	NONREP	-/-	22	13	17	3	16
chr1	202925102	T	T	C	-	KLHL12	ENSG00000117153.16	J3QSX3	ENSP00000356227.1	ENST00000367258.1	n	59	1	Aau	Gau	Asn	Asp	missense	NONREP	-/-	14	8	10	4	10
chr1	202925113	T	T	C	-	KLHL12	ENSG00000117153.16	J3QSX3	ENSP00000356227.1	ENST00000367258.1	n	55	2	aAa	aGa	Lys	Arg	missense	NONREP	-/-	10	7	8	2	8
chr1	202925114	T	T	C	-	KLHL12	ENSG00000117153.16	J3QSX3	ENSP00000356227.1	ENST00000367258.1	n	55	1	Aaa	Gaa	Lys	Glu	missense	NONREP	-/-	28	13	20	3	20
chr1	202925126	T	T	C	-	KLHL12	ENSG00000117153.16	J3QSX3	ENSP00000356227.1	ENST00000367258.1	n	51	1	Aau	Gau	Asn	Asp	missense	NONREP	-/-	15	8	11	2	9
chr1	202925133	T	T	C	-	KLHL12	ENSG00000117153.16	J3QSX3	ENSP00000356227.1	ENST00000367258.1	n	48	3	auA	auG	Ile	Met	missense	NONREP	-/-	11	9	10	2	8
chr1	202925150	T	T	C	-	KLHL12	ENSG00000117153.16	J3QSX3	ENSP00000356227.1	ENST00000367258.1	n	43	1	Aug	Gug	Met	Val	missense	NONREP	-/-	17	13	16	2	16
chr1	203179482	A	A	G	-	CHI3L1	ENSG00000133048.13	H0Y3U8	ENSP00000385350.2	ENST00000404436.2	n	141	2	cUc	cCc	Leu	Pro	missense	NONREP	-/-	555	24	45	8	2
chr1	203179489	A	A	G	-	CHI3L1	ENSG00000133048.13	H0Y3U8	ENSP00000385350.2	ENST00000404436.2	n	139	1	Uuc	Cuc	Phe	Leu	missense	NONREP	-/-	273	22	40	4	1
chr1	203179494	A	A	G	-	CHI3L1	ENSG00000133048.13	H0Y3U8	ENSP00000385350.2	ENST00000404436.2	n	137	2	cUg	cCg	Leu	Pro	missense	NONREP	-/-	1149	28	50	9	1
chr1	203179510	A	A	G	-	CHI3L1	ENSG00000133048.13	H0Y3U8	ENSP00000385350.2	ENST00000404436.2	n	132	1	Uuc	Cuc	Phe	Leu	missense	NONREP	-/-	239	24	42	5	4
chr1	204113100	A	A	G	+	SOX13	ENSG00000143842.15	E9PPW0	ENSP00000436297.1	ENST00000528591.5	n	62	2	cAa	cGa	Gln	Arg	missense	NONREP	-/-	55	20	28	4	25
chr1	204411200	A	A	G	-	PPP1R15B	ENSG00000158615.10	A0A8I5KV52	ENSP00000509193.1	ENST00000690849.1	n	71	2	cUu	cCu	Leu	Pro	missense	NONREP	-/-	48	22	31	4	29
chr1	204411225	A	A	G	-	PPP1R15B	ENSG00000158615.10	A0A8I5KV52	ENSP00000509193.1	ENST00000690849.1	n	63	1	Ugg	Cgg	Trp	Arg	missense	NONREP	-/-	140	26	41	12	39
chr1	204411228	A	A	G	-	PPP1R15B	ENSG00000158615.10	A0A8I5KV52	ENSP00000509193.1	ENST00000690849.1	n	62	1	Uac	Cac	Tyr	His	missense	NONREP	-/-	50	21	28	5	24
chr1	204411233	A	A	G	-	PPP1R15B	ENSG00000158615.10	A0A8I5KV52	ENSP00000509193.1	ENST00000690849.1	n	60	2	gUc	gCc	Val	Ala	missense	NONREP	-/-	53	21	29	6	29
chr1	204411258	A	A	G	-	PPP1R15B	ENSG00000158615.10	A0A8I5KV52	ENSP00000509193.1	ENST00000690849.1	n	52	1	Ucc	Ccc	Ser	Pro	missense	NONREP	-/-	51	19	28	4	26
chr1	205659632	T	T	C	-	SLC45A3	ENSG00000158715.6	Q96JT2	ENSP00000356113.3	ENST00000367145.4	y	422	1	Agc	Ggc	Ser	Gly	missense	NONREP	-/-	1486	29	51	100	51
chr1	206648339	A	A	G	+	DYRK3	ENSG00000143479.18	O43781-1	ENSP00000356076.2	ENST00000367109.8	n	381	1	Auc	Guc	Ile	Val	missense	NONREP	-/-	15	9	10	3	9
chr1	212625481	A	A	G	+	GARIN4	ENSG00000162771.8	Q8IYT1	ENSP00000294829.3	ENST00000294829.5	y	202	1	Agg	Ggg	Arg	Gly	missense	NONREP	-/-	49	2	2	2	1
chr1	219968928	A	A	G	-	EPRS1	ENSG00000136628.18	P07814	ENSP00000355890.3	ENST00000366923.8	y	1473	1	Ucc	Ccc	Ser	Pro	missense	NONREP	-/-	485	30	52	6	2
chr1	220881292	A	A	G	+	HLX	ENSG00000136630.13	Q14774	ENSP00000355870.5	ENST00000366903.8	y	231	1	Aac	Gac	Asn	Asp	missense	NONREP	-/-	156	21	28	36	22
chr1	220881293	A	A	G	+	HLX	ENSG00000136630.13	Q14774	ENSP00000355870.5	ENST00000366903.8	y	231	2	aAc	aGc	Asn	Ser	missense	NONREP	-/-	143	19	24	35	17
chr1	220881307	A	A	G	+	HLX	ENSG00000136630.13	Q14774	ENSP00000355870.5	ENST00000366903.8	y	236	1	Auc	Guc	Ile	Val	missense	NONREP	-/-	91	18	24	19	18
chr1	220881322	A	A	G	+	HLX	ENSG00000136630.13	Q14774	ENSP00000355870.5	ENST00000366903.8	y	241	1	Aac	Gac	Asn	Asp	missense	NONREP	-/-	97	19	23	11	14
chr1	220881323	A	A	G	+	HLX	ENSG00000136630.13	Q14774	ENSP00000355870.5	ENST00000366903.8	y	241	2	aAc	aGc	Asn	Ser	missense	NONREP	-/-	51	17	20	5	12
chr1	220881334	A	A	G	+	HLX	ENSG00000136630.13	Q14774	ENSP00000355870.5	ENST00000366903.8	y	245	1	Aga	Gga	Arg	Gly	missense	NONREP	-/-	130	21	28	18	20
chr1	220881337	A	A	G	+	HLX	ENSG00000136630.13	Q14774	ENSP00000355870.5	ENST00000366903.8	y	246	1	Aau	Gau	Asn	Asp	missense	NONREP	-/-	106	19	26	13	17
chr1	220881338	A	A	G	+	HLX	ENSG00000136630.13	Q14774	ENSP00000355870.5	ENST00000366903.8	y	246	2	aAu	aGu	Asn	Ser	missense	NONREP	-/-	62	14	21	8	15
chr1	220881350	A	A	G	+	HLX	ENSG00000136630.13	Q14774	ENSP00000355870.5	ENST00000366903.8	y	250	2	cAu	cGu	His	Arg	missense	NONREP	-/-	71	21	26	7	19
chr1	220881353	A	A	G	+	HLX	ENSG00000136630.13	Q14774	ENSP00000355870.5	ENST00000366903.8	y	251	2	cAg	cGg	Gln	Arg	missense	NONREP	-/-	91	16	23	15	18
chr1	222665467	A	A	G	+	MIA3	ENSG00000154305.18	Q5JRA6-4	ENSP00000345866.7	ENST00000340535.11	n	736	1	Acc	Gcc	Thr	Ala	missense	NONREP	-/-	92	27	39	3	16
chr1	222665485	A	A	G	+	MIA3	ENSG00000154305.18	Q5JRA6-4	ENSP00000345866.7	ENST00000340535.11	n	742	1	Acc	Gcc	Thr	Ala	missense	NONREP	-/-	116	26	43	4	15
chr1	222665504	A	A	G	+	MIA3	ENSG00000154305.18	Q5JRA6-4	ENSP00000345866.7	ENST00000340535.11	n	748	2	uAc	uGc	Tyr	Cys	missense	NONREP	-/-	100	22	36	4	20
chr1	222665524	A	A	G	+	MIA3	ENSG00000154305.18	Q5JRA6-4	ENSP00000345866.7	ENST00000340535.11	n	755	1	Aga	Gga	Arg	Gly	missense	NONREP	-/-	88	22	39	3	14
chr1	222722442	A	A	G	+	BROX	ENSG00000162819.12	Q5VW33	ENSP00000398862.1	ENST00000426638.1	n	110	2	gAa	gGa	Glu	Gly	missense	NONREP	-/-	24	11	18	3	18
chr1	222722445	T	T	C	+	BROX	ENSG00000162819.12	Q5VW33	ENSP00000398862.1	ENST00000426638.1	n	111	2	uUa	uCa	Leu	Ser	missense	NONREP	-/-	11	8	9	2	9
chr1	222722472	T	T	C	+	BROX	ENSG00000162819.12	Q5VW33	ENSP00000398862.1	ENST00000426638.1	n	120	2	uUa	uCa	Leu	Ser	missense	NONREP	-/-	28	14	18	4	18
chr1	222722474	T	T	C	+	BROX	ENSG00000162819.12	Q5VW33	ENSP00000398862.1	ENST00000426638.1	n	121	1	Ugg	Cgg	Trp	Arg	missense	NONREP	-/-	12	8	9	2	9
chr1	222730092	A	A	G	+	BROX	ENSG00000162819.12	Q5VW32-2	ENSP00000441080.1	ENST00000539697.5	n	270	1	Aaa	Gaa	Lys	Glu	missense	NONREP	-/-	28	12	15	4	15
chr1	222730116	A	A	G	+	BROX	ENSG00000162819.12	Q5VW32-2	ENSP00000441080.1	ENST00000539697.5	n	278	1	Agg	Ggg	Arg	Gly	missense	NONREP	-/-	23	12	17	4	16
chr1	222991546	A	A	G	+	DISP1	ENSG00000154309.9	A0A6Q8PG23	ENSP00000502067.1	ENST00000495684.2	n	36	3	auA	auG	Ile	Met	missense	NONREP	-/-	597	23	44	78	44
chr1	224433713	T	T	C	-	WDR26	ENSG00000162923.17	A0A7I2V3I7	ENSP00000503416.1	ENST00000678307.1	n	231	3	auA	auG	Ile	Met	missense	NONREP	-/-	83	21	35	4	24
chr1	224433715	T	T	C	-	WDR26	ENSG00000162923.17	A0A7I2V3I7	ENSP00000503416.1	ENST00000678307.1	n	231	1	Aua	Gua	Ile	Val	missense	NONREP	-/-	43	19	27	2	16
chr1	224433721	T	T	C	-	WDR26	ENSG00000162923.17	A0A7I2V3I7	ENSP00000503416.1	ENST00000678307.1	n	229	1	Agg	Ggg	Arg	Gly	missense	NONREP	-/-	105	25	40	6	24
chr1	224433753	T	T	C	-	WDR26	ENSG00000162923.17	A0A7I2V3I7	ENSP00000503416.1	ENST00000678307.1	n	218	2	aAg	aGg	Lys	Arg	missense	NONREP	-/-	642	31	53	50	47
chr1	224433756	T	T	C	-	WDR26	ENSG00000162923.17	A0A7I2V3I7	ENSP00000503416.1	ENST00000678307.1	n	217	2	aAg	aGg	Lys	Arg	missense	NONREP	-/-	715	31	53	84	46
chr1	224433759	T	T	C	-	WDR26	ENSG00000162923.17	A0A7I2V3I7	ENSP00000503416.1	ENST00000678307.1	n	216	2	aAg	aGg	Lys	Arg	missense	NONREP	-/-	85	21	35	3	25
chr1	224433762	T	T	C	-	WDR26	ENSG00000162923.17	A0A7I2V3I7	ENSP00000503416.1	ENST00000678307.1	n	215	2	aAg	aGg	Lys	Arg	missense	NONREP	-/-	175	21	39	20	33
chr1	224433763	T	T	C	-	WDR26	ENSG00000162923.17	A0A7I2V3I7	ENSP00000503416.1	ENST00000678307.1	n	215	1	Aag	Gag	Lys	Glu	missense	NONREP	-/-	73	21	32	4	23
chr1	224433769	T	T	C	-	WDR26	ENSG00000162923.17	A0A7I2V3I7	ENSP00000503416.1	ENST00000678307.1	n	213	1	Agc	Ggc	Ser	Gly	missense	NONREP	-/-	120	26	36	9	27
chr1	225842390	T	T	C	+	EPHX1	ENSG00000143819.13	R4SBI6	ENSP00000480004.1	ENST00000614058.4	n	319	2	gUg	gCg	Val	Ala	missense	NONREP	-/-	912	30	51	2	2
chr1	225842396	T	T	C	+	EPHX1	ENSG00000143819.13	R4SBI6	ENSP00000480004.1	ENST00000614058.4	n	321	2	cUg	cCg	Leu	Pro	missense	NONREP	-/-	1391	30	52	3	2
chr1	225842404	T	T	C	+	EPHX1	ENSG00000143819.13	R4SBI6	ENSP00000480004.1	ENST00000614058.4	n	324	1	Uau	Cau	Tyr	His	missense	NONREP	-/-	618	30	52	2	3
chr1	225842408	T	T	C	+	EPHX1	ENSG00000143819.13	R4SBI6	ENSP00000480004.1	ENST00000614058.4	n	325	2	aUu	aCu	Ile	Thr	missense	NONREP	-/-	518	29	49	3	2
chr1	225842449	T	T	C	+	EPHX1	ENSG00000143819.13	R4SBI6	ENSP00000480004.1	ENST00000614058.4	n	339	1	Uac	Cac	Tyr	His	missense	NONREP	-/-	745	29	51	2	4
chr1	225992433	T	T	C	-	SDE2	ENSG00000143751.10	Q6IQ49-1	ENSP00000272091.7	ENST00000272091.8	n	162	2	gAg	gGg	Glu	Gly	missense	NONREP	-/-	20	12	14	2	13
chr1	227759392	A	A	G	+	SNAP47	ENSG00000143740.15	Q5SQN1-3	ENSP00000402730.2	ENST00000418653.6	n	102	1	Agc	Ggc	Ser	Gly	missense	NONREP	-/-	94	23	39	4	25
chr1	227759395	A	A	G	+	SNAP47	ENSG00000143740.15	Q5SQN1-3	ENSP00000402730.2	ENST00000418653.6	n	103	1	Aag	Gag	Lys	Glu	missense	NONREP	-/-	81	23	34	4	22
chr1	227759396	A	A	G	+	SNAP47	ENSG00000143740.15	Q5SQN1-3	ENSP00000402730.2	ENST00000418653.6	n	103	2	aAg	aGg	Lys	Arg	missense	NONREP	-/-	89	23	37	6	23
chr1	228148428	A	A	G	+	GUK1	ENSG00000143774.17	B1ANG9	ENSP00000355684.2	ENST00000366723.5	n	216	2	uAc	uGc	Tyr	Cys	missense	NONREP	-/-	3135	31	54	89	2
chr1	228214832	T	T	C	+	OBSCN	ENSG00000154358.23	A0A7P0Z489	ENSP00000505517.1	ENST00000680850.1	n	521	2	gUa	gCa	Val	Ala	missense	NONREP	-/-	11	3	3	3	2
chr1	228214867	T	T	C	+	OBSCN	ENSG00000154358.23	A0A7P0Z489	ENSP00000505517.1	ENST00000680850.1	n	533	1	Ugg	Cgg	Trp	Arg	missense	NONREP	-/-	10	2	3	2	2
chr1	228298675	A	A	G	+	OBSCN	ENSG00000154358.23	A0A7P0Z489	ENSP00000505517.1	ENST00000680850.1	n	4390	1	Aug	Gug	Met	Val	missense	NONREP	-/-	245	18	27	11	26
chr1	228299397	A	A	G	+	OBSCN	ENSG00000154358.23	A0A7P0Z489	ENSP00000505517.1	ENST00000680850.1	n	4450	2	aAa	aGa	Lys	Arg	missense	NONREP	-/-	96	9	13	5	12
chr1	229602706	T	T	C	-	TAF5L	ENSG00000135801.11	O75529-1	ENSP00000258281.2	ENST00000258281.7	n	154	2	aAg	aGg	Lys	Arg	missense	NONREP	-/-	29	14	19	2	17
chr1	229602707	T	T	C	-	TAF5L	ENSG00000135801.11	O75529-1	ENSP00000258281.2	ENST00000258281.7	n	154	1	Aag	Gag	Lys	Glu	missense	NONREP	-/-	40	17	25	3	24
chr1	229602712	T	T	C	-	TAF5L	ENSG00000135801.11	O75529-1	ENSP00000258281.2	ENST00000258281.7	n	152	2	aAc	aGc	Asn	Ser	missense	NONREP	-/-	27	14	18	2	17
chr1	229602713	T	T	C	-	TAF5L	ENSG00000135801.11	O75529-1	ENSP00000258281.2	ENST00000258281.7	n	152	1	Aac	Gac	Asn	Asp	missense	NONREP	-/-	50	13	23	5	21
chr1	229602731	T	T	C	-	TAF5L	ENSG00000135801.11	O75529-1	ENSP00000258281.2	ENST00000258281.7	n	146	1	Auc	Guc	Ile	Val	missense	NONREP	-/-	208	26	41	13	41
chr1	229602745	T	T	C	-	TAF5L	ENSG00000135801.11	O75529-1	ENSP00000258281.2	ENST00000258281.7	n	141	2	cAg	cGg	Gln	Arg	missense	NONREP	-/-	82	20	32	6	31
chr1	229602751	T	T	C	-	TAF5L	ENSG00000135801.11	O75529-1	ENSP00000258281.2	ENST00000258281.7	n	139	2	cAg	cGg	Gln	Arg	missense	NONREP	-/-	49	15	23	5	21
chr1	231421049	T	T	C	-	EGLN1	ENSG00000135766.9	A0A590UJZ0	ENSP00000499629.1	ENST00000667629.1	n	48	3	auA	auG	Ile	Met	missense	NONREP	-/-	126	22	34	5	26
chr1	231421069	T	T	C	-	EGLN1	ENSG00000135766.9	A0A590UJZ0	ENSP00000499629.1	ENST00000667629.1	n	42	1	Agc	Ggc	Ser	Gly	missense	NONREP	-/-	127	24	40	4	30
chr1	231421087	T	T	C	-	EGLN1	ENSG00000135766.9	A0A590UJZ0	ENSP00000499629.1	ENST00000667629.1	n	36	1	Acc	Gcc	Thr	Ala	missense	NONREP	-/-	77	23	32	4	26
chr1	231421120	T	T	C	-	EGLN1	ENSG00000135766.9	A0A590UJZ0	ENSP00000499629.1	ENST00000667629.1	n	25	1	Acc	Gcc	Thr	Ala	missense	NONREP	-/-	199	25	41	8	36
chr1	234392428	A	A	G	-	TARBP1	ENSG00000059588.10	Q13395	ENSP00000040877.1	ENST00000040877.2	y	1562	2	cUg	cCg	Leu	Pro	missense	NONREP	-/-	130	24	42	5	19
chr1	234392450	A	A	G	-	TARBP1	ENSG00000059588.10	Q13395	ENSP00000040877.1	ENST00000040877.2	y	1555	1	Uau	Cau	Tyr	His	missense	NONREP	-/-	67	18	32	2	12
chr1	234392458	A	A	G	-	TARBP1	ENSG00000059588.10	Q13395	ENSP00000040877.1	ENST00000040877.2	y	1552	2	cUa	cCa	Leu	Pro	missense	NONREP	-/-	293	29	50	6	17
chr1	234392464	A	A	G	-	TARBP1	ENSG00000059588.10	Q13395	ENSP00000040877.1	ENST00000040877.2	y	1550	2	uUa	uCa	Leu	Ser	missense	NONREP	-/-	76	18	30	4	9
chr1	234393733	A	A	G	-	TARBP1	ENSG00000059588.10	Q13395	ENSP00000040877.1	ENST00000040877.2	y	1450	1	Uuu	Cuu	Phe	Leu	missense	NONREP	-/-	72	18	33	3	14
chr1	234393735	A	A	G	-	TARBP1	ENSG00000059588.10	Q13395	ENSP00000040877.1	ENST00000040877.2	y	1449	2	cUg	cCg	Leu	Pro	missense	NONREP	-/-	127	25	39	5	20
chr1	234393738	A	A	G	-	TARBP1	ENSG00000059588.10	Q13395	ENSP00000040877.1	ENST00000040877.2	y	1448	2	cUc	cCc	Leu	Pro	missense	NONREP	-/-	410	30	52	13	26
chr1	234393744	A	A	G	-	TARBP1	ENSG00000059588.10	Q13395	ENSP00000040877.1	ENST00000040877.2	y	1446	2	cUg	cCg	Leu	Pro	missense	NONREP	-/-	2261	31	53	65	40
chr1	234393750	A	A	G	-	TARBP1	ENSG00000059588.10	Q13395	ENSP00000040877.1	ENST00000040877.2	y	1444	2	uUa	uCa	Leu	Ser	missense	NONREP	-/-	131	24	39	9	24
chr1	234393759	A	A	G	-	TARBP1	ENSG00000059588.10	Q13395	ENSP00000040877.1	ENST00000040877.2	y	1441	2	gUu	gCu	Val	Ala	missense	NONREP	-/-	61	20	30	2	12
chr1	234393780	A	A	G	-	TARBP1	ENSG00000059588.10	Q13395	ENSP00000040877.1	ENST00000040877.2	y	1434	2	aUu	aCu	Ile	Thr	missense	NONREP	-/-	47	16	25	2	10
chr1	234393792	A	A	G	-	TARBP1	ENSG00000059588.10	Q13395	ENSP00000040877.1	ENST00000040877.2	y	1430	2	gUu	gCu	Val	Ala	missense	NONREP	-/-	95	24	40	3	21
chr1	234607789	T	T	C	-	IRF2BP2	ENSG00000168264.11	Q7Z5L9-2	ENSP00000355569.3	ENST00000366610.7	n	355	2	aAg	aGg	Lys	Arg	missense	NONREP	-/-	148	26	39	1	3
chr1	234607804	T	T	C	-	IRF2BP2	ENSG00000168264.11	Q7Z5L9-2	ENSP00000355569.3	ENST00000366610.7	n	350	2	gAa	gGa	Glu	Gly	missense	NONREP	-/-	201	27	40	2	2
chr1	234609202	T	T	C	-	IRF2BP2	ENSG00000168264.11	Q7Z5L9-2	ENSP00000355569.3	ENST00000366610.7	n	98	2	cAg	cGg	Gln	Arg	missense	NONREP	-/-	518	29	49	34	49
chr1	234609205	T	T	C	-	IRF2BP2	ENSG00000168264.11	Q7Z5L9-2	ENSP00000355569.3	ENST00000366610.7	n	97	2	cAg	cGg	Gln	Arg	missense	NONREP	-/-	1007	31	53	69	53
chr1	234609208	T	T	C	-	IRF2BP2	ENSG00000168264.11	Q7Z5L9-2	ENSP00000355569.3	ENST00000366610.7	n	96	2	cAg	cGg	Gln	Arg	missense	NONREP	-/-	339	24	43	48	43
chr1	234609250	T	T	C	-	IRF2BP2	ENSG00000168264.11	Q7Z5L9-2	ENSP00000355569.3	ENST00000366610.7	n	82	2	aAg	aGg	Lys	Arg	missense	NONREP	-/-	52	16	24	4	24
chr1	235781929	T	T	C	-	LYST	ENSG00000143669.16	Q99698-2	ENSP00000513166.1	ENST00000489585.5	n	1674	2	aAc	aGc	Asn	Ser	missense	NONREP	-/-	5	5	5	1	5
chr1	236218521	T	T	C	-	ERO1B	ENSG00000086619.15	A0A8I5KWQ1	ENSP00000510551.1	ENST00000687487.1	n	348	1	Agg	Ggg	Arg	Gly	missense	NONREP	-/-	25	13	15	2	12
chr1	236218541	T	T	C	-	ERO1B	ENSG00000086619.15	A0A8I5KWQ1	ENSP00000510551.1	ENST00000687487.1	n	341	2	aAa	aGa	Lys	Arg	missense	NONREP	-/-	17	12	13	2	10
chr1	236544878	T	T	C	+	LGALS8	ENSG00000116977.19	E9PN19	ENSP00000434860.1	ENST00000323938.10	n	229	2	aUu	aCu	Ile	Thr	missense	NONREP	-/-	52	17	25	3	17
chr1	236544886	T	T	C	+	LGALS8	ENSG00000116977.19	E9PN19	ENSP00000434860.1	ENST00000323938.10	n	232	1	Uuc	Cuc	Phe	Leu	missense	NONREP	-/-	65	19	32	3	17
chr1	236544910	T	T	C	+	LGALS8	ENSG00000116977.19	E9PN19	ENSP00000434860.1	ENST00000323938.10	n	240	1	Uuu	Cuu	Phe	Leu	missense	NONREP	-/-	257	28	46	13	32
chr1	236544911	T	T	C	+	LGALS8	ENSG00000116977.19	E9PN19	ENSP00000434860.1	ENST00000323938.10	n	240	2	uUu	uCu	Phe	Ser	missense	NONREP	-/-	76	23	33	3	18
chr1	236548052	T	T	C	+	LGALS8	ENSG00000116977.19	E9PN19	ENSP00000434860.1	ENST00000323938.10	n	255	2	gUa	gCa	Val	Ala	missense	NONREP	-/-	60	21	32	3	20
chr1	236548061	T	T	C	+	LGALS8	ENSG00000116977.19	E9PN19	ENSP00000434860.1	ENST00000323938.10	n	258	2	gUa	gCa	Val	Ala	missense	NONREP	-/-	139	25	42	7	25
chr1	236548070	T	T	C	+	LGALS8	ENSG00000116977.19	E9PN19	ENSP00000434860.1	ENST00000323938.10	n	261	2	cUg	cCg	Leu	Pro	missense	NONREP	-/-	1350	29	51	40	33
chr1	236548075	T	T	C	+	LGALS8	ENSG00000116977.19	E9PN19	ENSP00000434860.1	ENST00000323938.10	n	263	1	Uac	Cac	Tyr	His	missense	NONREP	-/-	143	26	42	7	25
chr1	236548139	T	T	C	+	LGALS8	ENSG00000116977.19	E9PN19	ENSP00000434860.1	ENST00000323938.10	n	284	2	uUa	uCa	Leu	Ser	missense	NONREP	-/-	253	28	47	12	37
chr1	236550907	A	A	G	-	HEATR1	ENSG00000119285.11	Q5T3Q7	ENSP00000355540.2	ENST00000366581.6	n	2063	1	Uuc	Cuc	Phe	Leu	missense	NONREP	-/-	146	23	40	6	25
chr1	236550910	A	A	G	-	HEATR1	ENSG00000119285.11	Q5T3Q7	ENSP00000355540.2	ENST00000366581.6	n	2062	1	Uau	Cau	Tyr	His	missense	NONREP	-/-	101	25	41	4	25
chr1	236552007	A	A	G	-	HEATR1	ENSG00000119285.11	Q5T3Q7	ENSP00000355540.2	ENST00000366581.6	n	2032	2	uUg	uCg	Leu	Ser	missense	NONREP	-/-	133	27	43	3	12
chr1	236552016	A	A	G	-	HEATR1	ENSG00000119285.11	Q5T3Q7	ENSP00000355540.2	ENST00000366581.6	n	2029	2	uUa	uCa	Leu	Ser	missense	NONREP	-/-	224	26	48	4	11
chr1	236552020	A	A	G	-	HEATR1	ENSG00000119285.11	Q5T3Q7	ENSP00000355540.2	ENST00000366581.6	n	2028	1	Uuc	Cuc	Phe	Leu	missense	NONREP	-/-	152	27	41	3	3
chr1	236552025	A	A	G	-	HEATR1	ENSG00000119285.11	Q5T3Q7	ENSP00000355540.2	ENST00000366581.6	n	2026	2	aUu	aCu	Ile	Thr	missense	NONREP	-/-	140	25	44	4	3
chr1	236552037	A	A	G	-	HEATR1	ENSG00000119285.11	Q5T3Q7	ENSP00000355540.2	ENST00000366581.6	n	2022	2	cUa	cCa	Leu	Pro	missense	NONREP	-/-	920	31	54	19	4
chr1	236552046	A	A	G	-	HEATR1	ENSG00000119285.11	Q5T3Q7	ENSP00000355540.2	ENST00000366581.6	n	2019	2	aUu	aCu	Ile	Thr	missense	NONREP	-/-	98	25	39	2	4
chr1	236552050	A	A	G	-	HEATR1	ENSG00000119285.11	Q5T3Q7	ENSP00000355540.2	ENST00000366581.6	n	2018	1	Uau	Cau	Tyr	His	missense	NONREP	-/-	102	25	39	4	4
chr1	236552061	A	A	G	-	HEATR1	ENSG00000119285.11	Q5T3Q7	ENSP00000355540.2	ENST00000366581.6	n	2014	2	cUa	cCa	Leu	Pro	missense	NONREP	-/-	279	27	49	4	6
chr1	236552079	A	A	G	-	HEATR1	ENSG00000119285.11	Q5T3Q7	ENSP00000355540.2	ENST00000366581.6	n	2008	2	uUa	uCa	Leu	Ser	missense	NONREP	-/-	220	26	45	4	6
chr1	236552082	A	A	G	-	HEATR1	ENSG00000119285.11	Q5T3Q7	ENSP00000355540.2	ENST00000366581.6	n	2007	2	gUg	gCg	Val	Ala	missense	NONREP	-/-	171	26	46	3	6
chr1	236552088	A	A	G	-	HEATR1	ENSG00000119285.11	Q5T3Q7	ENSP00000355540.2	ENST00000366581.6	n	2005	2	aUu	aCu	Ile	Thr	missense	NONREP	-/-	124	26	43	2	5
chr1	236552091	A	A	G	-	HEATR1	ENSG00000119285.11	Q5T3Q7	ENSP00000355540.2	ENST00000366581.6	n	2004	2	uUg	uCg	Leu	Ser	missense	NONREP	-/-	160	26	42	4	3
chr1	240208357	T	T	C	+	FMN2	ENSG00000155816.21	Q9NZ56-1	ENSP00000318884.9	ENST00000319653.14	n	1182	2	gUg	gCg	Val	Ala	missense	NONREP	-/-	8	2	7	2	7
chr1	240208390	T	T	C	+	FMN2	ENSG00000155816.21	Q9NZ56-1	ENSP00000318884.9	ENST00000319653.14	n	1193	2	gUg	gCg	Val	Ala	missense	NONREP	-/-	62	5	18	9	18
chr1	241592020	A	A	G	+	KMO	ENSG00000117009.12	O15229-1	ENSP00000355517.4	ENST00000366559.9	n	443	2	cAc	cGc	His	Arg	missense	NONREP	-/-	5	2	3	3	3
chr1	241592023	A	A	G	+	KMO	ENSG00000117009.12	O15229-1	ENSP00000355517.4	ENST00000366559.9	n	444	2	uAc	uGc	Tyr	Cys	missense	NONREP	-/-	6	5	5	2	5
chr1	241592052	A	A	G	+	KMO	ENSG00000117009.12	O15229-1	ENSP00000355517.4	ENST00000366559.9	n	454	1	Aga	Gga	Arg	Gly	missense	NONREP	-/-	10	5	5	2	4
chr1	241592055	A	A	G	+	KMO	ENSG00000117009.12	O15229-1	ENSP00000355517.4	ENST00000366559.9	n	455	1	Aga	Gga	Arg	Gly	missense	NONREP	-/-	9	3	3	2	2
chr1	241592064	A	A	G	+	KMO	ENSG00000117009.12	O15229-1	ENSP00000355517.4	ENST00000366559.9	n	458	1	Aac	Gac	Asn	Asp	missense	NONREP	-/-	6	5	5	2	4
chr1	241592072	A	A	G	+	KMO	ENSG00000117009.12	O15229-1	ENSP00000355517.4	ENST00000366559.9	n	460	3	auA	auG	Ile	Met	missense	NONREP	-/-	8	5	5	3	4
chr1	244842002	T	T	C	+	COX20	ENSG00000203667.10	Q5RI15-2	ENSP00000355486.3	ENST00000366528.3	n	46	2	aUa	aCa	Ile	Thr	missense	NONREP	-/-	182	27	44	2	2
chr1	244842029	T	T	C	+	COX20	ENSG00000203667.10	Q5RI15-2	ENSP00000355486.3	ENST00000366528.3	n	55	2	gUg	gCg	Val	Ala	missense	NONREP	-/-	1674	30	53	17	2
chr1	244842038	T	T	C	+	COX20	ENSG00000203667.10	Q5RI15-2	ENSP00000355486.3	ENST00000366528.3	n	58	2	uUu	uCu	Phe	Ser	missense	NONREP	-/-	258	28	48	3	4
chr1	244842219	T	T	C	+	COX20	ENSG00000203667.10	Q5RI15-2	ENSP00000355486.3	ENST00000366528.3	n	73	2	gUu	gCu	Val	Ala	missense	NONREP	-/-	498	28	50	4	1
chr1	244842240	T	T	C	+	COX20	ENSG00000203667.10	Q5RI15-2	ENSP00000355486.3	ENST00000366528.3	n	80	2	uUg	uCg	Leu	Ser	missense	NONREP	-/-	1192	30	52	8	1
chr1	244843112	A	A	G	+	COX20	ENSG00000203667.10	Q5RI15-2	ENSP00000355486.3	ENST00000366528.3	n	110	2	aAg	aGg	Lys	Arg	missense	NONREP	-/-	289	27	48	2	1
chr1	244843116	A	A	G	+	COX20	ENSG00000203667.10	Q5RI15-2	ENSP00000355486.3	ENST00000366528.3	n	111	3	auA	auG	Ile	Met	missense	NONREP	-/-	209	27	49	2	1
chr1	244843129	A	A	G	+	COX20	ENSG00000203667.10	Q5RI15-2	ENSP00000355486.3	ENST00000366528.3	n	116	1	Acc	Gcc	Thr	Ala	missense	NONREP	-/-	760	30	53	14	3
chr1	244843147	A	A	G	+	COX20	ENSG00000203667.10	Q5RI15-2	ENSP00000355486.3	ENST00000366528.3	n	122	1	Aga	Gga	Arg	Gly	missense	NONREP	-/-	612	31	53	5	2
chr1	244843150	A	A	G	+	COX20	ENSG00000203667.10	Q5RI15-2	ENSP00000355486.3	ENST00000366528.3	n	123	1	Aaa	Gaa	Lys	Glu	missense	NONREP	-/-	600	31	53	6	1
chr1	244843157	A	A	G	+	COX20	ENSG00000203667.10	Q5RI15-2	ENSP00000355486.3	ENST00000366528.3	n	125	2	aAc	aGc	Asn	Ser	missense	NONREP	-/-	871	30	52	4	1
chr1	246842707	T	T	C	-	AHCTF1	ENSG00000153207.16	Q8WYP5-1	ENSP00000497061.2	ENST00000648844.2	n	2199	1	Aaa	Gaa	Lys	Glu	missense	NONREP	-/-	2142	29	52	118	47
chr1	246842712	T	T	C	-	AHCTF1	ENSG00000153207.16	Q8WYP5-1	ENSP00000497061.2	ENST00000648844.2	n	2197	2	aAa	aGa	Lys	Arg	missense	NONREP	-/-	11	8	9	2	6
chr1	246842730	T	T	C	-	AHCTF1	ENSG00000153207.16	Q8WYP5-1	ENSP00000497061.2	ENST00000648844.2	n	2191	2	aAa	aGa	Lys	Arg	missense	NONREP	-/-	1082	29	52	70	44
chr1	246987176	A	A	G	-	ZNF695	ENSG00000197472.15	Q8IW36-4	ENSP00000341236.7	ENST00000339986.8	n	447	1	Ugg	Cgg	Trp	Arg	missense	NONREP	-/-	51	9	9	28	9
chr1	247100879	T	T	C	-	ZNF669	ENSG00000188295.15	Q96BR6-2	ENSP00000404370.2	ENST00000448299.7	n	211	2	gAa	gGa	Glu	Gly	missense	NONREP	-/-	15	9	11	3	11
chr1	247157068	T	T	C	-	ZNF124	ENSG00000196418.13	Q15973-4	ENSP00000340749.6	ENST00000340684.10	n	123	2	aAa	aGa	Lys	Arg	missense	NONREP	-/-	8	8	8	1	7
chr1	247157116	T	T	C	-	ZNF124	ENSG00000196418.13	Q15973-4	ENSP00000340749.6	ENST00000340684.10	n	107	2	aAa	aGa	Lys	Arg	missense	NONREP	-/-	5	5	5	1	4
chr1	247424459	A	A	G	+	NLRP3	ENSG00000162711.18	A0A7I2UNQ2	ENSP00000493937.2	ENST00000474792.2	n	337	2	aAg	aGg	Lys	Arg	missense	NONREP	-/-	440	19	32	212	32
chr1	248847930	A	A	G	+	ZNF672	ENSG00000171161.13	Q499Z4	ENSP00000421915.1	ENST00000306562.8	y	219	2	cAg	cGg	Gln	Arg	missense	NONREP	-/-	755	30	52	143	51
chr10	3138945	A	A	G	-	PITRM1	ENSG00000107959.17	A0A7I2V397	ENSP00000503187.1	ENST00000678436.1	n	893	2	gUc	gCc	Val	Ala	missense	NONREP	-/-	196	28	48	3	4
chr10	3138951	A	A	G	-	PITRM1	ENSG00000107959.17	A0A7I2V397	ENSP00000503187.1	ENST00000678436.1	n	891	2	cUu	cCu	Leu	Pro	missense	NONREP	-/-	773	30	52	10	2
chr10	3138984	T	T	C	-	PITRM1	ENSG00000107959.17	A0A7I2V397	ENSP00000503187.1	ENST00000678436.1	n	880	2	aAa	aGa	Lys	Arg	missense	NONREP	-/-	120	27	43	1	2
chr10	3138985	T	T	C	-	PITRM1	ENSG00000107959.17	A0A7I2V397	ENSP00000503187.1	ENST00000678436.1	n	880	1	Aaa	Gaa	Lys	Glu	missense	NONREP	-/-	249	28	48	3	2
chr10	3138993	T	T	C	-	PITRM1	ENSG00000107959.17	A0A7I2V397	ENSP00000503187.1	ENST00000678436.1	n	877	2	aAg	aGg	Lys	Arg	missense	NONREP	-/-	123	27	44	2	2
chr10	3139011	T	T	C	-	PITRM1	ENSG00000107959.17	A0A7I2V397	ENSP00000503187.1	ENST00000678436.1	n	871	2	aAg	aGg	Lys	Arg	missense	NONREP	-/-	183	28	47	2	3
chr10	3139034	T	T	C	-	PITRM1	ENSG00000107959.17	A0A7I2V397	ENSP00000503187.1	ENST00000678436.1	n	863	3	auA	auG	Ile	Met	missense	NONREP	-/-	170	26	45	2	4
chr10	3139041	T	T	C	-	PITRM1	ENSG00000107959.17	A0A7I2V397	ENSP00000503187.1	ENST00000678436.1	n	861	2	aAu	aGu	Asn	Ser	missense	NONREP	-/-	87	23	39	1	2
chr10	3140691	A	A	G	-	PITRM1	ENSG00000107959.17	A0A7I2V397	ENSP00000503187.1	ENST00000678436.1	n	857	1	Uac	Cac	Tyr	His	missense	NONREP	-/-	206	27	48	1	4
chr10	3140697	A	A	G	-	PITRM1	ENSG00000107959.17	A0A7I2V397	ENSP00000503187.1	ENST00000678436.1	n	855	1	Uac	Cac	Tyr	His	missense	NONREP	-/-	131	27	42	2	2
chr10	3140706	A	A	G	-	PITRM1	ENSG00000107959.17	A0A7I2V397	ENSP00000503187.1	ENST00000678436.1	n	852	1	Uuc	Cuc	Phe	Leu	missense	NONREP	-/-	167	27	46	4	5
chr10	3140708	A	A	G	-	PITRM1	ENSG00000107959.17	A0A7I2V397	ENSP00000503187.1	ENST00000678436.1	n	851	2	aUu	aCu	Ile	Thr	missense	NONREP	-/-	105	22	37	2	2
chr10	3140726	T	T	C	-	PITRM1	ENSG00000107959.17	A0A7I2V397	ENSP00000503187.1	ENST00000678436.1	n	845	2	aAa	aGa	Lys	Arg	missense	NONREP	-/-	98	21	36	2	4
chr10	3140727	T	T	C	-	PITRM1	ENSG00000107959.17	A0A7I2V397	ENSP00000503187.1	ENST00000678436.1	n	845	1	Aaa	Gaa	Lys	Glu	missense	NONREP	-/-	139	24	41	2	3
chr10	3140741	T	T	C	-	PITRM1	ENSG00000107959.17	A0A7I2V397	ENSP00000503187.1	ENST00000678436.1	n	840	2	uAu	uGu	Tyr	Cys	missense	NONREP	-/-	120	25	44	2	6
chr10	3140763	T	T	C	-	PITRM1	ENSG00000107959.17	A0A7I2V397	ENSP00000503187.1	ENST00000678436.1	n	833	1	Auu	Guu	Ile	Val	missense	NONREP	-/-	88	24	38	1	1
chr10	3140769	T	T	C	-	PITRM1	ENSG00000107959.17	A0A7I2V397	ENSP00000503187.1	ENST00000678436.1	n	831	1	Aca	Gca	Thr	Ala	missense	NONREP	-/-	177	27	46	2	1
chr10	3151278	T	T	C	-	PITRM1	ENSG00000107959.17	A0A7I2V397	ENSP00000503187.1	ENST00000678436.1	n	569	3	auA	auG	Ile	Met	missense	NONREP	-/-	2475	30	53	123	48
chr10	4969678	A	A	G	+	AKR1C1	ENSG00000187134.14	A6NHU4	ENSP00000370240.1	ENST00000380859.1	n	194	1	Aga	Gga	Arg	Gly	missense	NONREP	-/-	1211	26	35	180	35
chr10	4972249	A	A	G	+	AKR1C1	ENSG00000187134.14	H0Y804	ENSP00000416415.1	ENST00000442997.5	n	174	1	Aag	Gag	Lys	Glu	missense	NONREP	-/-	273	25	41	5	11
chr10	4972250	A	A	G	+	AKR1C1	ENSG00000187134.14	H0Y804	ENSP00000416415.1	ENST00000442997.5	n	174	2	aAg	aGg	Lys	Arg	missense	NONREP	-/-	368	28	45	11	15
chr10	4972255	A	A	G	+	AKR1C1	ENSG00000187134.14	H0Y804	ENSP00000416415.1	ENST00000442997.5	n	176	1	Aaa	Gaa	Lys	Glu	missense	NONREP	-/-	288	29	42	6	14
chr10	4972256	A	A	G	+	AKR1C1	ENSG00000187134.14	H0Y804	ENSP00000416415.1	ENST00000442997.5	n	176	2	aAa	aGa	Lys	Arg	missense	NONREP	-/-	392	27	42	7	15
chr10	4972261	A	A	G	+	AKR1C1	ENSG00000187134.14	H0Y804	ENSP00000416415.1	ENST00000442997.5	n	178	1	Auu	Guu	Ile	Val	missense	NONREP	-/-	226	24	36	4	8
chr10	4972277	A	A	G	+	AKR1C1	ENSG00000187134.14	H0Y804	ENSP00000416415.1	ENST00000442997.5	n	183	2	uAu	uGu	Tyr	Cys	missense	NONREP	-/-	409	27	41	7	8
chr10	4972279	A	A	G	+	AKR1C1	ENSG00000187134.14	H0Y804	ENSP00000416415.1	ENST00000442997.5	n	184	1	Agu	Ggu	Ser	Gly	missense	NONREP	-/-	786	30	50	12	18
chr10	4995757	A	A	G	-	AKR1C2	ENSG00000151632.18	P52895-1	ENSP00000370129.4	ENST00000380753.9	n	227	1	Ugg	Cgg	Trp	Arg	missense	NONREP	-/-	612	26	42	7	14
chr10	4995780	A	A	G	-	AKR1C2	ENSG00000151632.18	P52895-1	ENSP00000370129.4	ENST00000380753.9	n	219	2	cUg	cCg	Leu	Pro	missense	NONREP	-/-	1747	29	50	24	20
chr10	4995787	T	T	C	-	AKR1C2	ENSG00000151632.18	P52895-1	ENSP00000370129.4	ENST00000380753.9	n	217	1	Agu	Ggu	Ser	Gly	missense	NONREP	-/-	277	23	40	8	13
chr10	4995789	T	T	C	-	AKR1C2	ENSG00000151632.18	P52895-1	ENSP00000370129.4	ENST00000380753.9	n	216	2	uAu	uGu	Tyr	Cys	missense	NONREP	-/-	191	23	33	5	13
chr10	4995790	A	A	G	-	AKR1C2	ENSG00000151632.18	P52895-1	ENSP00000370129.4	ENST00000380753.9	n	216	1	Uau	Cau	Tyr	His	missense	NONREP	-/-	428	24	42	15	19
chr10	4995795	A	A	G	-	AKR1C2	ENSG00000151632.18	P52895-1	ENSP00000370129.4	ENST00000380753.9	n	214	2	gUu	gCu	Val	Ala	missense	NONREP	-/-	332	25	38	9	17
chr10	4995798	A	A	G	-	AKR1C2	ENSG00000151632.18	P52895-1	ENSP00000370129.4	ENST00000380753.9	n	213	2	cUg	cCg	Leu	Pro	missense	NONREP	-/-	351	25	40	10	18
chr10	4995804	A	A	G	-	AKR1C2	ENSG00000151632.18	P52895-1	ENSP00000370129.4	ENST00000380753.9	n	211	2	aUu	aCu	Ile	Thr	missense	NONREP	-/-	271	28	41	7	19
chr10	4995805	T	T	C	-	AKR1C2	ENSG00000151632.18	P52895-1	ENSP00000370129.4	ENST00000380753.9	n	211	1	Auu	Guu	Ile	Val	missense	NONREP	-/-	145	17	25	3	6
chr10	4995810	T	T	C	-	AKR1C2	ENSG00000151632.18	P52895-1	ENSP00000370129.4	ENST00000380753.9	n	209	2	aAa	aGa	Lys	Arg	missense	NONREP	-/-	154	19	28	4	8
chr10	4995823	A	A	G	-	AKR1C2	ENSG00000151632.18	P52895-1	ENSP00000370129.4	ENST00000380753.9	n	205	1	Uuc	Cuc	Phe	Leu	missense	NONREP	-/-	302	23	42	12	22
chr10	4998671	A	A	G	-	AKR1C2	ENSG00000151632.18	S4R3P0	ENSP00000474566.1	ENST00000604507.5	n	175	2	aUg	aCg	Met	Thr	missense	NONREP	-/-	220	25	39	6	12
chr10	4998677	A	A	G	-	AKR1C2	ENSG00000151632.18	S4R3P0	ENSP00000474566.1	ENST00000604507.5	n	173	2	cUg	cCg	Leu	Pro	missense	NONREP	-/-	1006	28	47	15	19
chr10	4998693	A	A	G	-	AKR1C2	ENSG00000151632.18	S4R3P0	ENSP00000474566.1	ENST00000604507.5	n	168	1	Uuc	Cuc	Phe	Leu	missense	NONREP	-/-	470	29	50	14	23
chr10	5761364	A	A	G	+	TASOR2	ENSG00000108021.22	A0A8Q3SI84	ENSP00000512206.1	ENST00000695833.1	n	2275	2	cAu	cGu	His	Arg	missense	NONREP	-/-	51	18	27	3	16
chr10	5761367	A	A	G	+	TASOR2	ENSG00000108021.22	A0A8Q3SI84	ENSP00000512206.1	ENST00000695833.1	n	2276	2	uAu	uGu	Tyr	Cys	missense	NONREP	-/-	50	20	29	3	17
chr10	5761370	A	A	G	+	TASOR2	ENSG00000108021.22	A0A8Q3SI84	ENSP00000512206.1	ENST00000695833.1	n	2277	2	cAc	cGc	His	Arg	missense	NONREP	-/-	99	24	35	7	23
chr10	5761373	A	A	G	+	TASOR2	ENSG00000108021.22	A0A8Q3SI84	ENSP00000512206.1	ENST00000695833.1	n	2278	2	cAg	cGg	Gln	Arg	missense	NONREP	-/-	121	27	46	8	35
chr10	5761393	A	A	G	+	TASOR2	ENSG00000108021.22	A0A8Q3SI84	ENSP00000512206.1	ENST00000695833.1	n	2285	1	Aca	Gca	Thr	Ala	missense	NONREP	-/-	71	23	32	5	19
chr10	5761396	A	A	G	+	TASOR2	ENSG00000108021.22	A0A8Q3SI84	ENSP00000512206.1	ENST00000695833.1	n	2286	1	Aaa	Gaa	Lys	Glu	missense	NONREP	-/-	65	19	33	5	23
chr10	5761397	A	A	G	+	TASOR2	ENSG00000108021.22	A0A8Q3SI84	ENSP00000512206.1	ENST00000695833.1	n	2286	2	aAa	aGa	Lys	Arg	missense	NONREP	-/-	86	25	39	3	22
chr10	5915563	A	A	G	+	FBH1	ENSG00000134452.20	F6UZG9	ENSP00000380439.4	ENST00000397269.7	n	445	3	auA	auG	Ile	Met	missense	NONREP	-/-	1801	31	54	78	44
chr10	6497049	T	T	C	-	PRKCQ	ENSG00000065675.16	Q04759-2	ENSP00000380361.2	ENST00000397176.6	n	216	1	Agc	Ggc	Ser	Gly	missense	NONREP	-/-	15	7	7	3	6
chr10	6497055	T	T	C	-	PRKCQ	ENSG00000065675.16	Q04759-2	ENSP00000380361.2	ENST00000397176.6	n	214	1	Auc	Guc	Ile	Val	missense	NONREP	-/-	24	12	14	4	14
chr10	6497067	T	T	C	-	PRKCQ	ENSG00000065675.16	Q04759-2	ENSP00000380361.2	ENST00000397176.6	n	210	1	Aca	Gca	Thr	Ala	missense	NONREP	-/-	35	9	9	6	8
chr10	6497079	T	T	C	-	PRKCQ	ENSG00000065675.16	Q04759-2	ENSP00000380361.2	ENST00000397176.6	n	206	1	Aua	Gua	Ile	Val	missense	NONREP	-/-	5	3	3	1	2
chr10	6497099	T	T	C	-	PRKCQ	ENSG00000065675.16	Q04759-2	ENSP00000380361.2	ENST00000397176.6	n	199	2	aAg	aGg	Lys	Arg	missense	NONREP	-/-	6	3	3	2	2
chr10	6497106	T	T	C	-	PRKCQ	ENSG00000065675.16	Q04759-2	ENSP00000380361.2	ENST00000397176.6	n	197	1	Auu	Guu	Ile	Val	missense	NONREP	-/-	12	5	5	4	4
chr10	6497114	T	T	C	-	PRKCQ	ENSG00000065675.16	Q04759-2	ENSP00000380361.2	ENST00000397176.6	n	194	2	aAu	aGu	Asn	Ser	missense	NONREP	-/-	33	8	11	7	10
chr10	13322888	T	T	C	-	SEPHS1	ENSG00000086475.15	P49903-3	ENSP00000441119.2	ENST00000545675.5	n	237	2	aAg	aGg	Lys	Arg	missense	NONREP	-/-	191	25	46	6	26
chr10	13322906	T	T	C	-	SEPHS1	ENSG00000086475.15	P49903-3	ENSP00000441119.2	ENST00000545675.5	n	231	2	aAg	aGg	Lys	Arg	missense	NONREP	-/-	86	22	36	4	21
chr10	13322924	T	T	C	-	SEPHS1	ENSG00000086475.15	P49903-3	ENSP00000441119.2	ENST00000545675.5	n	225	2	aAc	aGc	Asn	Ser	missense	NONREP	-/-	63	20	33	4	23
chr10	13322931	T	T	C	-	SEPHS1	ENSG00000086475.15	P49903-3	ENSP00000441119.2	ENST00000545675.5	n	223	1	Auu	Guu	Ile	Val	missense	NONREP	-/-	43	19	26	3	18
chr10	14909255	A	A	G	-	DCLRE1C	ENSG00000152457.19	Q96SD1-1	ENSP00000513090.1	ENST00000697075.1	n	411	2	uUu	uCu	Phe	Ser	missense	NONREP	-/-	13	10	11	2	11
chr10	14909256	A	A	G	-	DCLRE1C	ENSG00000152457.19	Q96SD1-1	ENSP00000513090.1	ENST00000697075.1	n	411	1	Uuu	Cuu	Phe	Leu	missense	NONREP	-/-	16	11	12	3	10
chr10	14909268	A	A	G	-	DCLRE1C	ENSG00000152457.19	Q96SD1-1	ENSP00000513090.1	ENST00000697075.1	n	407	1	Uac	Cac	Tyr	His	missense	NONREP	-/-	21	10	13	4	13
chr10	14909285	A	A	G	-	DCLRE1C	ENSG00000152457.19	Q96SD1-1	ENSP00000513090.1	ENST00000697075.1	n	401	2	uUa	uCa	Leu	Ser	missense	NONREP	-/-	13	8	8	3	8
chr10	14909291	A	A	G	-	DCLRE1C	ENSG00000152457.19	Q96SD1-1	ENSP00000513090.1	ENST00000697075.1	n	399	2	aUa	aCa	Ile	Thr	missense	NONREP	-/-	7	4	6	2	6
chr10	14909297	A	A	G	-	DCLRE1C	ENSG00000152457.19	Q96SD1-1	ENSP00000513090.1	ENST00000697075.1	n	397	2	cUg	cCg	Leu	Pro	missense	NONREP	-/-	39	19	24	4	24
chr10	14909309	A	A	G	-	DCLRE1C	ENSG00000152457.19	Q96SD1-1	ENSP00000513090.1	ENST00000697075.1	n	393	2	uUu	uCu	Phe	Ser	missense	NONREP	-/-	12	8	10	2	10
chr10	14909310	A	A	G	-	DCLRE1C	ENSG00000152457.19	Q96SD1-1	ENSP00000513090.1	ENST00000697075.1	n	393	1	Uuu	Cuu	Phe	Leu	missense	NONREP	-/-	30	14	20	4	20
chr10	15104092	A	A	G	+	RPP38	ENSG00000152464.15	P78345	ENSP00000367439.4	ENST00000378197.5	y	260	1	Aaa	Gaa	Lys	Glu	missense	NONREP	-/-	32	16	21	3	20
chr10	15104093	A	A	G	+	RPP38	ENSG00000152464.15	P78345	ENSP00000367439.4	ENST00000378197.5	y	260	2	aAa	aGa	Lys	Arg	missense	NONREP	-/-	20	8	14	3	12
chr10	15104098	A	A	G	+	RPP38	ENSG00000152464.15	P78345	ENSP00000367439.4	ENST00000378197.5	y	262	1	Aag	Gag	Lys	Glu	missense	NONREP	-/-	24	13	17	2	15
chr10	15104113	A	A	G	+	RPP38	ENSG00000152464.15	P78345	ENSP00000367439.4	ENST00000378197.5	y	267	1	Aac	Gac	Asn	Asp	missense	NONREP	-/-	40	17	25	4	23
chr10	15104114	A	A	G	+	RPP38	ENSG00000152464.15	P78345	ENSP00000367439.4	ENST00000378197.5	y	267	2	aAc	aGc	Asn	Ser	missense	NONREP	-/-	37	18	23	3	22
chr10	15104120	A	A	G	+	RPP38	ENSG00000152464.15	P78345	ENSP00000367439.4	ENST00000378197.5	y	269	2	aAu	aGu	Asn	Ser	missense	NONREP	-/-	19	13	16	2	15
chr10	15104122	A	A	G	+	RPP38	ENSG00000152464.15	P78345	ENSP00000367439.4	ENST00000378197.5	y	270	1	Aag	Gag	Lys	Glu	missense	NONREP	-/-	29	14	22	3	20
chr10	15104123	A	A	G	+	RPP38	ENSG00000152464.15	P78345	ENSP00000367439.4	ENST00000378197.5	y	270	2	aAg	aGg	Lys	Arg	missense	NONREP	-/-	32	14	21	3	19
chr10	15104128	A	A	G	+	RPP38	ENSG00000152464.15	P78345	ENSP00000367439.4	ENST00000378197.5	y	272	1	Agg	Ggg	Arg	Gly	missense	NONREP	-/-	26	15	18	2	15
chr10	15104141	A	A	G	+	RPP38	ENSG00000152464.15	P78345	ENSP00000367439.4	ENST00000378197.5	y	276	2	aAa	aGa	Lys	Arg	missense	NONREP	-/-	32	16	22	4	19
chr10	15104143	A	A	G	+	RPP38	ENSG00000152464.15	P78345	ENSP00000367439.4	ENST00000378197.5	y	277	1	Agu	Ggu	Ser	Gly	missense	NONREP	-/-	188	26	45	13	43
chr10	15104161	A	A	G	+	RPP38	ENSG00000152464.15	P78345	ENSP00000367439.4	ENST00000378197.5	y	283	1	Aag	Gag	Lys	Glu	missense	NONREP	-/-	25	14	19	2	17
chr10	17045102	A	A	G	-	CUBN	ENSG00000107611.16	O60494	ENSP00000367064.4	ENST00000377833.10	y	1193	1	Ugg	Cgg	Trp	Arg	missense	NONREP	-/-	5	3	4	1	4
chr10	17045105	A	A	G	-	CUBN	ENSG00000107611.16	O60494	ENSP00000367064.4	ENST00000377833.10	y	1192	1	Uac	Cac	Tyr	His	missense	NONREP	-/-	5	5	5	1	4
chr10	17229711	A	A	G	+	VIM	ENSG00000026025.16	B0YJC4	ENSP00000435613.1	ENST00000487938.5	n	97	1	Aag	Gag	Lys	Glu	missense	NONREP	-/-	2126	31	54	2	1
chr10	17229733	A	A	G	+	VIM	ENSG00000026025.16	B0YJC4	ENSP00000435613.1	ENST00000487938.5	n	104	2	aAg	aGg	Lys	Arg	missense	NONREP	-/-	2530	31	54	1	1
chr10	17229805	A	A	G	+	VIM	ENSG00000026025.16	B0YJC4	ENSP00000435613.1	ENST00000487938.5	n	128	2	aAu	aGu	Asn	Ser	missense	NONREP	-/-	1526	31	54	1	1
chr10	17229808	A	A	G	+	VIM	ENSG00000026025.16	B0YJC4	ENSP00000435613.1	ENST00000487938.5	n	129	2	aAg	aGg	Lys	Arg	missense	NONREP	-/-	1663	28	50	1	2
chr10	17229823	A	A	G	+	VIM	ENSG00000026025.16	B0YJC4	ENSP00000435613.1	ENST00000487938.5	n	134	2	gAg	gGg	Glu	Gly	missense	NONREP	-/-	3174	31	54	2	2
chr10	17229829	A	A	G	+	VIM	ENSG00000026025.16	B0YJC4	ENSP00000435613.1	ENST00000487938.5	n	136	2	gAg	gGg	Glu	Gly	missense	NONREP	-/-	3623	31	53	2	1
chr10	17229838	A	A	G	+	VIM	ENSG00000026025.16	B0YJC4	ENSP00000435613.1	ENST00000487938.5	n	139	2	aAg	aGg	Lys	Arg	missense	NONREP	-/-	3021	31	54	1	1
chr10	21733512	A	A	G	+	MLLT10	ENSG00000078403.17	Q5JT35	ENSP00000408281.2	ENST00000438473.6	n	501	1	Acu	Gcu	Thr	Ala	missense	NONREP	-/-	319	28	49	20	49
chr10	31908569	T	T	C	-	ARHGAP12	ENSG00000165322.18	Q8IWW6-4	ENSP00000379448.4	ENST00000396144.8	n	96	2	cAg	cGg	Gln	Arg	missense	NONREP	-/-	29	14	19	4	19
chr10	32033930	A	A	G	-	KIF5B	ENSG00000170759.11	V9HW29	ENSP00000307078.4	ENST00000302418.5	n	407	2	aUu	aCu	Ile	Thr	missense	NONREP	-/-	178	24	44	7	22
chr10	32033963	A	A	G	-	KIF5B	ENSG00000170759.11	V9HW29	ENSP00000307078.4	ENST00000302418.5	n	396	2	aUu	aCu	Ile	Thr	missense	NONREP	-/-	59	19	31	4	12
chr10	32035912	A	A	G	-	KIF5B	ENSG00000170759.11	V9HW29	ENSP00000307078.4	ENST00000302418.5	n	265	2	aUu	aCu	Ile	Thr	missense	NONREP	-/-	62	20	33	4	15
chr10	33330780	T	T	C	-	NRP1	ENSG00000099250.18	O14786-1	ENSP00000364001.2	ENST00000374867.7	n	59	2	cAg	cGg	Gln	Arg	missense	NONREP	-/-	154	20	29	9	20
chr10	33330805	T	T	C	-	NRP1	ENSG00000099250.18	O14786-1	ENSP00000364001.2	ENST00000374867.7	n	51	1	Agu	Ggu	Ser	Gly	missense	NONREP	-/-	64	19	26	4	18
chr10	33330838	T	T	C	-	NRP1	ENSG00000099250.18	O14786-1	ENSP00000364001.2	ENST00000374867.7	n	40	1	Aca	Gca	Thr	Ala	missense	NONREP	-/-	41	14	17	2	9
chr10	33330843	T	T	C	-	NRP1	ENSG00000099250.18	O14786-1	ENSP00000364001.2	ENST00000374867.7	n	38	2	uAc	uGc	Tyr	Cys	missense	NONREP	-/-	31	12	16	3	13
chr10	37831794	T	T	C	-	ZNF248	ENSG00000198105.16	Q8NDW4-1	ENSP00000379208.3	ENST00000395867.8	n	521	1	Aag	Gag	Lys	Glu	missense	NONREP	-/-	578	28	50	36	50
chr10	37952242	T	T	C	-	ZNF25	ENSG00000175395.16	P17030-1	ENSP00000302222.7	ENST00000302609.8	n	419	2	aAa	aGa	Lys	Arg	missense	NONREP	-/-	43	15	26	4	25
chr10	37952248	T	T	C	-	ZNF25	ENSG00000175395.16	P17030-1	ENSP00000302222.7	ENST00000302609.8	n	417	2	cAg	cGg	Gln	Arg	missense	NONREP	-/-	129	18	34	10	33
chr10	37952255	T	T	C	-	ZNF25	ENSG00000175395.16	P17030-1	ENSP00000302222.7	ENST00000302609.8	n	415	1	Aua	Gua	Ile	Val	missense	NONREP	-/-	36	14	24	4	18
chr10	37952269	T	T	C	-	ZNF25	ENSG00000175395.16	P17030-1	ENSP00000302222.7	ENST00000302609.8	n	410	2	aAg	aGg	Lys	Arg	missense	NONREP	-/-	40	14	27	3	22
chr10	37952272	T	T	C	-	ZNF25	ENSG00000175395.16	P17030-1	ENSP00000302222.7	ENST00000302609.8	n	409	2	cAg	cGg	Gln	Arg	missense	NONREP	-/-	50	15	26	3	21
chr10	37952284	T	T	C	-	ZNF25	ENSG00000175395.16	P17030-1	ENSP00000302222.7	ENST00000302609.8	n	405	2	aAg	aGg	Lys	Arg	missense	NONREP	-/-	37	16	24	3	22
chr10	37952296	T	T	C	-	ZNF25	ENSG00000175395.16	P17030-1	ENSP00000302222.7	ENST00000302609.8	n	401	2	aAg	aGg	Lys	Arg	missense	NONREP	-/-	65	17	32	5	29
chr10	37952521	T	T	C	-	ZNF25	ENSG00000175395.16	P17030-1	ENSP00000302222.7	ENST00000302609.8	n	326	2	aAg	aGg	Lys	Arg	missense	NONREP	-/-	26	10	15	4	12
chr10	37952536	T	T	C	-	ZNF25	ENSG00000175395.16	P17030-1	ENSP00000302222.7	ENST00000302609.8	n	321	2	aAa	aGa	Lys	Arg	missense	NONREP	-/-	24	10	18	2	17
chr10	37952540	T	T	C	-	ZNF25	ENSG00000175395.16	P17030-1	ENSP00000302222.7	ENST00000302609.8	n	320	1	Agg	Ggg	Arg	Gly	missense	NONREP	-/-	741	29	51	57	50
chr10	37952548	T	T	C	-	ZNF25	ENSG00000175395.16	P17030-1	ENSP00000302222.7	ENST00000302609.8	n	317	2	aAg	aGg	Lys	Arg	missense	NONREP	-/-	29	15	23	2	22
chr10	37952557	T	T	C	-	ZNF25	ENSG00000175395.16	P17030-1	ENSP00000302222.7	ENST00000302609.8	n	314	2	uAu	uGu	Tyr	Cys	missense	NONREP	-/-	65	16	29	8	27
chr10	37952716	T	T	C	-	ZNF25	ENSG00000175395.16	P17030-1	ENSP00000302222.7	ENST00000302609.8	n	261	2	aAg	aGg	Lys	Arg	missense	NONREP	-/-	61	20	36	5	34
chr10	37952725	T	T	C	-	ZNF25	ENSG00000175395.16	P17030-1	ENSP00000302222.7	ENST00000302609.8	n	258	2	uAu	uGu	Tyr	Cys	missense	NONREP	-/-	69	16	29	8	27
chr10	37952732	T	T	C	-	ZNF25	ENSG00000175395.16	P17030-1	ENSP00000302222.7	ENST00000302609.8	n	256	1	Aaa	Gaa	Lys	Glu	missense	NONREP	-/-	20	8	13	2	10
chr10	37952747	T	T	C	-	ZNF25	ENSG00000175395.16	P17030-1	ENSP00000302222.7	ENST00000302609.8	n	251	1	Aca	Gca	Thr	Ala	missense	NONREP	-/-	39	15	25	3	21
chr10	37952749	T	T	C	-	ZNF25	ENSG00000175395.16	P17030-1	ENSP00000302222.7	ENST00000302609.8	n	250	2	aAa	aGa	Lys	Arg	missense	NONREP	-/-	905	29	51	66	51
chr10	37952767	T	T	C	-	ZNF25	ENSG00000175395.16	P17030-1	ENSP00000302222.7	ENST00000302609.8	n	244	2	uAc	uGc	Tyr	Cys	missense	NONREP	-/-	14	8	10	3	9
chr10	37952788	T	T	C	-	ZNF25	ENSG00000175395.16	P17030-1	ENSP00000302222.7	ENST00000302609.8	n	237	2	aAg	aGg	Lys	Arg	missense	NONREP	-/-	13	5	10	2	8
chr10	42823122	T	T	C	+	BMS1	ENSG00000165733.8	Q14692	ENSP00000363642.4	ENST00000374518.6	y	1046	2	aUg	aCg	Met	Thr	missense	NONREP	-/-	34	14	19	5	16
chr10	42823125	T	T	C	+	BMS1	ENSG00000165733.8	Q14692	ENSP00000363642.4	ENST00000374518.6	y	1047	2	uUu	uCu	Phe	Ser	missense	NONREP	-/-	46	20	30	3	26
chr10	42823143	T	T	C	+	BMS1	ENSG00000165733.8	Q14692	ENSP00000363642.4	ENST00000374518.6	y	1053	2	gUg	gCg	Val	Ala	missense	NONREP	-/-	638	31	54	40	52
chr10	44970231	A	A	G	+	RASSF4	ENSG00000107551.21	Q9H2L5-1	ENSP00000339692.4	ENST00000340258.10	n	10	2	cAc	cGc	His	Arg	missense	NONREP	-/-	118	22	38	4	21
chr10	44970246	A	A	G	+	RASSF4	ENSG00000107551.21	Q9H2L5-1	ENSP00000339692.4	ENST00000340258.10	n	15	2	gAc	gGc	Asp	Gly	missense	NONREP	-/-	95	21	31	4	18
chr10	44977517	T	T	C	-	DEPP1	ENSG00000165507.9	Q9NTK1	ENSP00000298295.3	ENST00000298295.4	y	172	1	Agc	Ggc	Ser	Gly	missense	NONREP	-/-	378	27	41	4	6
chr10	44977522	T	T	C	-	DEPP1	ENSG00000165507.9	Q9NTK1	ENSP00000298295.3	ENST00000298295.4	y	170	2	cAg	cGg	Gln	Arg	missense	NONREP	-/-	1371	29	50	7	2
chr10	44977528	T	T	C	-	DEPP1	ENSG00000165507.9	Q9NTK1	ENSP00000298295.3	ENST00000298295.4	y	168	2	gAu	gGu	Asp	Gly	missense	NONREP	-/-	1529	28	50	8	4
chr10	44977541	T	T	C	-	DEPP1	ENSG00000165507.9	Q9NTK1	ENSP00000298295.3	ENST00000298295.4	y	164	1	Aga	Gga	Arg	Gly	missense	NONREP	-/-	792	27	48	5	3
chr10	44977580	T	T	C	-	DEPP1	ENSG00000165507.9	Q9NTK1	ENSP00000298295.3	ENST00000298295.4	y	151	1	Agg	Ggg	Arg	Gly	missense	NONREP	-/-	1001	29	48	4	2
chr10	44977899	T	T	C	-	DEPP1	ENSG00000165507.9	X6RKE0	ENSP00000414494.1	ENST00000448778.1	n	44	3	auA	auG	Ile	Met	missense	NONREP	-/-	4406	30	53	159	33
chr10	48450457	T	T	C	-	ARHGAP22	ENSG00000128805.15	A6NJ38	ENSP00000363285.1	ENST00000374170.5	n	399	1	Agc	Ggc	Ser	Gly	missense	NONREP	-/-	660	26	47	44	47
chr10	49324671	T	T	C	+	CEFIP	ENSG00000177354.12	Q711Q0-1	ENSP00000363259.3	ENST00000374144.8	n	709	2	gUg	gCg	Val	Ala	missense	NONREP	-/-	17	2	3	2	1
chr10	49324676	T	T	C	+	CEFIP	ENSG00000177354.12	Q711Q0-1	ENSP00000363259.3	ENST00000374144.8	n	711	1	Uac	Cac	Tyr	His	missense	NONREP	-/-	16	2	3	2	2
chr10	49988771	A	A	G	+	AGAP6	ENSG00000204149.15	A0A7P0T9P6	ENSP00000505645.1	ENST00000680115.1	n	19	2	cAg	cGg	Gln	Arg	missense	NONREP	-/-	55	24	36	5	35
chr10	49988774	A	A	G	+	AGAP6	ENSG00000204149.15	A0A7P0T9P6	ENSP00000505645.1	ENST00000680115.1	n	20	2	cAg	cGg	Gln	Arg	missense	NONREP	-/-	34	18	24	3	24
chr10	49988777	A	A	G	+	AGAP6	ENSG00000204149.15	A0A7P0T9P6	ENSP00000505645.1	ENST00000680115.1	n	21	2	cAg	cGg	Gln	Arg	missense	NONREP	-/-	47	21	32	3	32
chr10	50991406	A	A	G	+	PRKG1	ENSG00000185532.20	Q13976-1	ENSP00000384200.4	ENST00000401604.8	n	10	1	Aag	Gag	Lys	Glu	missense	NONREP	-/-	133	19	24	22	23
chr10	50991407	A	A	G	+	PRKG1	ENSG00000185532.20	Q13976-1	ENSP00000384200.4	ENST00000401604.8	n	10	2	aAg	aGg	Lys	Arg	missense	NONREP	-/-	205	22	29	39	29
chr10	50991409	A	A	G	+	PRKG1	ENSG00000185532.20	Q13976-1	ENSP00000384200.4	ENST00000401604.8	n	11	1	Auu	Guu	Ile	Val	missense	NONREP	-/-	16	5	6	3	5
chr10	50991422	A	A	G	+	PRKG1	ENSG00000185532.20	Q13976-1	ENSP00000384200.4	ENST00000401604.8	n	15	2	aAg	aGg	Lys	Arg	missense	NONREP	-/-	22	8	11	3	10
chr10	50991436	A	A	G	+	PRKG1	ENSG00000185532.20	Q13976-1	ENSP00000384200.4	ENST00000401604.8	n	20	1	Aaa	Gaa	Lys	Glu	missense	NONREP	-/-	20	7	10	3	9
chr10	50991446	A	A	G	+	PRKG1	ENSG00000185532.20	Q13976-1	ENSP00000384200.4	ENST00000401604.8	n	23	2	gAg	gGg	Glu	Gly	missense	NONREP	-/-	56	13	19	7	18
chr10	50991449	A	A	G	+	PRKG1	ENSG00000185532.20	Q13976-1	ENSP00000384200.4	ENST00000401604.8	n	24	2	aAg	aGg	Lys	Arg	missense	NONREP	-/-	48	10	13	9	13
chr10	50991464	A	A	G	+	PRKG1	ENSG00000185532.20	Q13976-1	ENSP00000384200.4	ENST00000401604.8	n	29	2	aAg	aGg	Lys	Arg	missense	NONREP	-/-	39	10	14	7	13
chr10	50991475	A	A	G	+	PRKG1	ENSG00000185532.20	Q13976-1	ENSP00000384200.4	ENST00000401604.8	n	33	1	Auu	Guu	Ile	Val	missense	NONREP	-/-	18	7	8	3	8
chr10	50991488	A	A	G	+	PRKG1	ENSG00000185532.20	Q13976-1	ENSP00000384200.4	ENST00000401604.8	n	37	2	aAg	aGg	Lys	Arg	missense	NONREP	-/-	13	4	6	3	6
chr10	50991500	A	A	G	+	PRKG1	ENSG00000185532.20	Q13976-1	ENSP00000384200.4	ENST00000401604.8	n	41	2	cAc	cGc	His	Arg	missense	NONREP	-/-	17	7	9	3	8
chr10	50991584	A	A	G	+	PRKG1	ENSG00000185532.20	Q13976-1	ENSP00000384200.4	ENST00000401604.8	n	69	2	cAg	cGg	Gln	Arg	missense	NONREP	-/-	42	9	12	9	12
chr10	50991590	A	A	G	+	PRKG1	ENSG00000185532.20	Q13976-1	ENSP00000384200.4	ENST00000401604.8	n	71	2	uAc	uGc	Tyr	Cys	missense	NONREP	-/-	34	6	8	13	8
chr10	50991592	A	A	G	+	PRKG1	ENSG00000185532.20	Q13976-1	ENSP00000384200.4	ENST00000401604.8	n	72	1	Agg	Ggg	Arg	Gly	missense	NONREP	-/-	18	7	9	5	9
chr10	50991626	A	A	G	+	PRKG1	ENSG00000185532.20	Q13976-1	ENSP00000384200.4	ENST00000401604.8	n	83	2	aAg	aGg	Lys	Arg	missense	NONREP	-/-	21	5	7	6	7
chr10	59238606	T	T	C	+	PHYHIPL	ENSG00000165443.12	Q96FC7-1	ENSP00000362987.4	ENST00000373880.9	n	166	2	cUa	cCa	Leu	Pro	missense	NONREP	-/-	54	4	15	3	3
chr10	59238651	T	T	C	+	PHYHIPL	ENSG00000165443.12	Q96FC7-1	ENSP00000362987.4	ENST00000373880.9	n	181	2	cUu	cCu	Leu	Pro	missense	NONREP	-/-	24	3	11	1	1
chr10	59238656	T	T	C	+	PHYHIPL	ENSG00000165443.12	Q96FC7-1	ENSP00000362987.4	ENST00000373880.9	n	183	1	Uuu	Cuu	Phe	Leu	missense	NONREP	-/-	44	4	14	3	1
chr10	59238657	T	T	C	+	PHYHIPL	ENSG00000165443.12	Q96FC7-1	ENSP00000362987.4	ENST00000373880.9	n	183	2	uUu	uCu	Phe	Ser	missense	NONREP	-/-	44	4	15	2	2
chr10	59245200	A	A	G	+	PHYHIPL	ENSG00000165443.12	Q96FC7-1	ENSP00000362987.4	ENST00000373880.9	n	247	2	uAu	uGu	Tyr	Cys	missense	NONREP	-/-	24	4	10	1	2
chr10	59245205	A	A	G	+	PHYHIPL	ENSG00000165443.12	Q96FC7-1	ENSP00000362987.4	ENST00000373880.9	n	249	1	Aga	Gga	Arg	Gly	missense	NONREP	-/-	46	5	15	1	3
chr10	59245209	A	A	G	+	PHYHIPL	ENSG00000165443.12	Q96FC7-1	ENSP00000362987.4	ENST00000373880.9	n	250	2	uAc	uGc	Tyr	Cys	missense	NONREP	-/-	26	3	12	3	1
chr10	59245241	A	A	G	+	PHYHIPL	ENSG00000165443.12	Q96FC7-1	ENSP00000362987.4	ENST00000373880.9	n	261	1	Aac	Gac	Asn	Asp	missense	NONREP	-/-	15	3	11	1	4
chr10	59245260	A	A	G	+	PHYHIPL	ENSG00000165443.12	Q96FC7-1	ENSP00000362987.4	ENST00000373880.9	n	267	2	uAc	uGc	Tyr	Cys	missense	NONREP	-/-	21	3	11	2	4
chr10	59247619	T	T	C	-	FAM13C	ENSG00000148541.13	A0A087X0M7	ENSP00000483510.1	ENST00000614220.4	n	606	1	Auu	Guu	Ile	Val	missense	NONREP	-/-	27	11	16	4	15
chr10	59247622	T	T	C	-	FAM13C	ENSG00000148541.13	A0A087X0M7	ENSP00000483510.1	ENST00000614220.4	n	605	1	Acu	Gcu	Thr	Ala	missense	NONREP	-/-	21	7	17	3	15
chr10	59247669	T	T	C	-	FAM13C	ENSG00000148541.13	A0A087X0M7	ENSP00000483510.1	ENST00000614220.4	n	589	2	aAa	aGa	Lys	Arg	missense	NONREP	-/-	22	10	16	3	12
chr10	59247676	T	T	C	-	FAM13C	ENSG00000148541.13	A0A087X0M7	ENSP00000483510.1	ENST00000614220.4	n	587	1	Aaa	Gaa	Lys	Glu	missense	NONREP	-/-	21	10	16	3	14
chr10	59247677	T	T	C	-	FAM13C	ENSG00000148541.13	A0A087X0M7	ENSP00000483510.1	ENST00000614220.4	n	586	3	auA	auG	Ile	Met	missense	NONREP	-/-	36	10	22	3	19
chr10	59247684	T	T	C	-	FAM13C	ENSG00000148541.13	A0A087X0M7	ENSP00000483510.1	ENST00000614220.4	n	584	2	aAg	aGg	Lys	Arg	missense	NONREP	-/-	42	13	25	4	22
chr10	59247687	T	T	C	-	FAM13C	ENSG00000148541.13	A0A087X0M7	ENSP00000483510.1	ENST00000614220.4	n	583	2	uAu	uGu	Tyr	Cys	missense	NONREP	-/-	31	10	21	4	16
chr10	59247693	T	T	C	-	FAM13C	ENSG00000148541.13	A0A087X0M7	ENSP00000483510.1	ENST00000614220.4	n	581	2	uAu	uGu	Tyr	Cys	missense	NONREP	-/-	40	9	21	4	19
chr10	59247696	T	T	C	-	FAM13C	ENSG00000148541.13	A0A087X0M7	ENSP00000483510.1	ENST00000614220.4	n	580	2	uAu	uGu	Tyr	Cys	missense	NONREP	-/-	49	15	28	4	25
chr10	59247727	T	T	C	-	FAM13C	ENSG00000148541.13	A0A087X0M7	ENSP00000483510.1	ENST00000614220.4	n	570	1	Aag	Gag	Lys	Glu	missense	NONREP	-/-	39	16	29	2	26
chr10	59251545	A	A	G	-	FAM13C	ENSG00000148541.13	B7Z2K3	ENSP00000392302.2	ENST00000435852.6	n	555	2	cUa	cCa	Leu	Pro	missense	NONREP	-/-	5	1	3	2	3
chr10	59251576	T	T	C	-	FAM13C	ENSG00000148541.13	A0A087X0M7	ENSP00000483510.1	ENST00000614220.4	n	566	1	Aga	Gga	Arg	Gly	missense	NONREP	-/-	22	11	15	2	15
chr10	59251582	T	T	C	-	FAM13C	ENSG00000148541.13	A0A087X0M7	ENSP00000483510.1	ENST00000614220.4	n	564	1	Aca	Gca	Thr	Ala	missense	NONREP	-/-	47	15	28	4	23
chr10	59251587	T	T	C	-	FAM13C	ENSG00000148541.13	A0A087X0M7	ENSP00000483510.1	ENST00000614220.4	n	562	2	aAa	aGa	Lys	Arg	missense	NONREP	-/-	25	10	15	2	13
chr10	59251596	T	T	C	-	FAM13C	ENSG00000148541.13	A0A087X0M7	ENSP00000483510.1	ENST00000614220.4	n	559	2	cAg	cGg	Gln	Arg	missense	NONREP	-/-	18	11	17	2	13
chr10	59251612	T	T	C	-	FAM13C	ENSG00000148541.13	A0A087X0M7	ENSP00000483510.1	ENST00000614220.4	n	554	1	Aga	Gga	Arg	Gly	missense	NONREP	-/-	27	9	16	3	10
chr10	59251635	T	T	C	-	FAM13C	ENSG00000148541.13	A0A087X0M7	ENSP00000483510.1	ENST00000614220.4	n	546	2	aAg	aGg	Lys	Arg	missense	NONREP	-/-	44	13	23	5	17
chr10	59251636	T	T	C	-	FAM13C	ENSG00000148541.13	A0A087X0M7	ENSP00000483510.1	ENST00000614220.4	n	546	1	Aag	Gag	Lys	Glu	missense	NONREP	-/-	27	7	17	3	11
chr10	59251665	A	A	G	-	FAM13C	ENSG00000148541.13	A0A087X0M7	ENSP00000483510.1	ENST00000614220.4	n	536	2	cUu	cCu	Leu	Pro	missense	NONREP	-/-	44	14	22	4	14
chr10	59252842	T	T	C	-	FAM13C	ENSG00000148541.13	A0A087X0M7	ENSP00000483510.1	ENST00000614220.4	n	518	1	Aaa	Gaa	Lys	Glu	missense	NONREP	-/-	15	7	14	1	9
chr10	59252853	T	T	C	-	FAM13C	ENSG00000148541.13	A0A087X0M7	ENSP00000483510.1	ENST00000614220.4	n	514	2	aAg	aGg	Lys	Arg	missense	NONREP	-/-	44	15	27	3	21
chr10	59252854	T	T	C	-	FAM13C	ENSG00000148541.13	A0A087X0M7	ENSP00000483510.1	ENST00000614220.4	n	514	1	Aag	Gag	Lys	Glu	missense	NONREP	-/-	27	10	17	2	13
chr10	59252856	T	T	C	-	FAM13C	ENSG00000148541.13	A0A087X0M7	ENSP00000483510.1	ENST00000614220.4	n	513	2	gAa	gGa	Glu	Gly	missense	NONREP	-/-	32	12	19	5	17
chr10	59252865	A	A	G	-	FAM13C	ENSG00000148541.13	A0A087X0M7	ENSP00000483510.1	ENST00000614220.4	n	510	2	uUa	uCa	Leu	Ser	missense	NONREP	-/-	43	10	20	3	13
chr10	59252868	A	A	G	-	FAM13C	ENSG00000148541.13	A0A087X0M7	ENSP00000483510.1	ENST00000614220.4	n	509	2	cUu	cCu	Leu	Pro	missense	NONREP	-/-	161	21	39	8	34
chr10	59252875	T	T	C	-	FAM13C	ENSG00000148541.13	A0A087X0M7	ENSP00000483510.1	ENST00000614220.4	n	507	1	Agg	Ggg	Arg	Gly	missense	NONREP	-/-	54	17	31	3	26
chr10	59252877	A	A	G	-	FAM13C	ENSG00000148541.13	A0A087X0M7	ENSP00000483510.1	ENST00000614220.4	n	506	2	gUu	gCu	Val	Ala	missense	NONREP	-/-	29	10	19	3	13
chr10	59252892	T	T	C	-	FAM13C	ENSG00000148541.13	A0A087X0M7	ENSP00000483510.1	ENST00000614220.4	n	501	2	aAu	aGu	Asn	Ser	missense	NONREP	-/-	27	10	18	2	12
chr10	59252893	T	T	C	-	FAM13C	ENSG00000148541.13	A0A087X0M7	ENSP00000483510.1	ENST00000614220.4	n	501	1	Aau	Gau	Asn	Asp	missense	NONREP	-/-	114	20	38	8	29
chr10	59252899	A	A	G	-	FAM13C	ENSG00000148541.13	A0A087X0M7	ENSP00000483510.1	ENST00000614220.4	n	499	1	Uac	Cac	Tyr	His	missense	NONREP	-/-	64	16	29	4	24
chr10	59252902	T	T	C	-	FAM13C	ENSG00000148541.13	A0A087X0M7	ENSP00000483510.1	ENST00000614220.4	n	498	1	Acc	Gcc	Thr	Ala	missense	NONREP	-/-	49	12	25	4	18
chr10	59252904	A	A	G	-	FAM13C	ENSG00000148541.13	A0A087X0M7	ENSP00000483510.1	ENST00000614220.4	n	497	2	cUc	cCc	Leu	Pro	missense	NONREP	-/-	103	18	34	7	28
chr10	59252922	A	A	G	-	FAM13C	ENSG00000148541.13	A0A087X0M7	ENSP00000483510.1	ENST00000614220.4	n	491	2	cUu	cCu	Leu	Pro	missense	NONREP	-/-	64	17	31	5	26
chr10	61902264	T	T	C	+	ARID5B	ENSG00000150347.17	A0A7P0TAD2	ENSP00000506119.1	ENST00000681100.1	n	43	1	Uuu	Cuu	Phe	Leu	missense	NONREP	-/-	9	4	5	3	5
chr10	61902294	T	T	C	+	ARID5B	ENSG00000150347.17	A0A7P0TAD2	ENSP00000506119.1	ENST00000681100.1	n	53	1	Ugc	Cgc	Cys	Arg	missense	NONREP	-/-	9	7	7	3	7
chr10	62050899	A	A	G	+	ARID5B	ENSG00000150347.17	A0A7P0TAD2	ENSP00000506119.1	ENST00000681100.1	n	249	1	Aaa	Gaa	Lys	Glu	missense	NONREP	-/-	27	12	16	2	10
chr10	62050900	A	A	G	+	ARID5B	ENSG00000150347.17	A0A7P0TAD2	ENSP00000506119.1	ENST00000681100.1	n	249	2	aAa	aGa	Lys	Arg	missense	NONREP	-/-	24	11	14	4	10
chr10	62050938	A	A	G	+	ARID5B	ENSG00000150347.17	A0A7P0TAD2	ENSP00000506119.1	ENST00000681100.1	n	262	1	Aga	Gga	Arg	Gly	missense	NONREP	-/-	45	12	20	5	16
chr10	62050959	A	A	G	+	ARID5B	ENSG00000150347.17	A0A7P0TAD2	ENSP00000506119.1	ENST00000681100.1	n	269	1	Aag	Gag	Lys	Glu	missense	NONREP	-/-	26	12	16	3	12
chr10	62050960	A	A	G	+	ARID5B	ENSG00000150347.17	A0A7P0TAD2	ENSP00000506119.1	ENST00000681100.1	n	269	2	aAg	aGg	Lys	Arg	missense	NONREP	-/-	29	13	17	2	13
chr10	62050987	A	A	G	+	ARID5B	ENSG00000150347.17	A0A7P0TAD2	ENSP00000506119.1	ENST00000681100.1	n	278	2	aAa	aGa	Lys	Arg	missense	NONREP	-/-	35	13	20	3	16
chr10	62376359	A	A	G	+	ZNF365	ENSG00000138311.18	Q70YC5-1	ENSP00000378674.3	ENST00000395254.8	n	56	1	Aga	Gga	Arg	Gly	missense	NONREP	-/-	10	4	8	2	8
chr10	62376399	A	A	G	+	ZNF365	ENSG00000138311.18	Q70YC5-1	ENSP00000378674.3	ENST00000395254.8	n	69	2	aAa	aGa	Lys	Arg	missense	NONREP	-/-	8	1	6	2	5
chr10	62805423	A	A	G	+	ADO	ENSG00000181915.5	Q96SZ5	ENSP00000362888.1	ENST00000373783.3	y	122	1	Aag	Gag	Lys	Glu	missense	NONREP	-/-	1150	29	51	130	51
chr10	68341190	A	A	G	+	HNRNPH3	ENSG00000096746.18	P31942-2	ENSP00000346726.5	ENST00000354695.5	n	204	2	aAu	aGu	Asn	Ser	missense	NONREP	-/-	221	28	49	1	1
chr10	68345850	A	A	G	-	RUFY2	ENSG00000204130.14	Q8WXA3-3	ENSP00000373420.2	ENST00000388768.6	n	615	2	uUg	uCg	Leu	Ser	missense	NONREP	-/-	42	18	28	5	26
chr10	68345856	A	A	G	-	RUFY2	ENSG00000204130.14	Q8WXA3-3	ENSP00000373420.2	ENST00000388768.6	n	613	2	cUa	cCa	Leu	Pro	missense	NONREP	-/-	40	12	24	3	20
chr10	68345883	A	A	G	-	RUFY2	ENSG00000204130.14	Q8WXA3-3	ENSP00000373420.2	ENST00000388768.6	n	604	2	uUc	uCc	Phe	Ser	missense	NONREP	-/-	44	17	28	4	26
chr10	68346032	T	T	C	-	RUFY2	ENSG00000204130.14	Q8WXA3-3	ENSP00000373420.2	ENST00000388768.6	n	586	2	aAg	aGg	Lys	Arg	missense	NONREP	-/-	45	16	26	3	22
chr10	68346033	T	T	C	-	RUFY2	ENSG00000204130.14	Q8WXA3-3	ENSP00000373420.2	ENST00000388768.6	n	586	1	Aag	Gag	Lys	Glu	missense	NONREP	-/-	37	13	24	3	22
chr10	68346054	T	T	C	-	RUFY2	ENSG00000204130.14	Q8WXA3-3	ENSP00000373420.2	ENST00000388768.6	n	579	1	Aca	Gca	Thr	Ala	missense	NONREP	-/-	28	12	19	2	17
chr10	68346062	T	T	C	-	RUFY2	ENSG00000204130.14	Q8WXA3-3	ENSP00000373420.2	ENST00000388768.6	n	576	2	aAa	aGa	Lys	Arg	missense	NONREP	-/-	32	16	26	3	23
chr10	68346068	T	T	C	-	RUFY2	ENSG00000204130.14	Q8WXA3-3	ENSP00000373420.2	ENST00000388768.6	n	574	2	aAa	aGa	Lys	Arg	missense	NONREP	-/-	22	8	12	4	10
chr10	70883972	T	T	C	-	PCBD1	ENSG00000166228.9	P61457	ENSP00000299299.3	ENST00000299299.4	y	98	2	cAa	cGa	Gln	Arg	missense	NONREP	-/-	158	26	40	3	1
chr10	70883995	T	T	C	-	PCBD1	ENSG00000166228.9	P61457	ENSP00000299299.3	ENST00000299299.4	y	90	3	auA	auG	Ile	Met	missense	NONREP	-/-	171	28	48	3	1
chr10	70883997	T	T	C	-	PCBD1	ENSG00000166228.9	P61457	ENSP00000299299.3	ENST00000299299.4	y	90	1	Aua	Gua	Ile	Val	missense	NONREP	-/-	176	27	44	2	1
chr10	70884023	T	T	C	-	PCBD1	ENSG00000166228.9	P61457	ENSP00000299299.3	ENST00000299299.4	y	81	2	gAg	gGg	Glu	Gly	missense	NONREP	-/-	373	28	49	4	2
chr10	72715198	A	A	G	+	MCU	ENSG00000156026.15	S4R3F5	ENSP00000474265.1	ENST00000603649.5	n	80	1	Aga	Gga	Arg	Gly	missense	NONREP	-/-	459	21	31	97	31
chr10	73126735	A	A	G	+	NUDT13	ENSG00000166321.14	B4E059	ENSP00000438223.1	ENST00000537969.5	n	59	1	Agc	Ggc	Ser	Gly	missense	NONREP	-/-	20	14	14	3	14
chr10	73126745	A	A	G	+	NUDT13	ENSG00000166321.14	B4E059	ENSP00000438223.1	ENST00000537969.5	n	62	2	uAc	uGc	Tyr	Cys	missense	NONREP	-/-	5	5	5	1	5
chr10	73126774	A	A	G	+	NUDT13	ENSG00000166321.14	B4E059	ENSP00000438223.1	ENST00000537969.5	n	72	1	Agu	Ggu	Ser	Gly	missense	NONREP	-/-	14	10	13	2	13
chr10	73126799	A	A	G	+	NUDT13	ENSG00000166321.14	B4E059	ENSP00000438223.1	ENST00000537969.5	n	80	2	cAu	cGu	His	Arg	missense	NONREP	-/-	10	8	9	2	9
chr10	73637911	T	T	C	-	MYOZ1	ENSG00000177791.12	Q9NP98	ENSP00000352272.4	ENST00000359322.5	y	29	1	Agc	Ggc	Ser	Gly	missense	NONREP	-/-	140	5	7	2	4
chr10	73769941	T	T	C	+	SEC24C	ENSG00000176986.16	G5EA31	ENSP00000437000.1	ENST00000465076.5	n	930	1	Uau	Cau	Tyr	His	missense	NONREP	-/-	204	30	47	4	9
chr10	73769954	T	T	C	+	SEC24C	ENSG00000176986.16	G5EA31	ENSP00000437000.1	ENST00000465076.5	n	934	2	cUa	cCa	Leu	Pro	missense	NONREP	-/-	256	26	44	3	4
chr10	73769957	T	T	C	+	SEC24C	ENSG00000176986.16	G5EA31	ENSP00000437000.1	ENST00000465076.5	n	935	2	gUu	gCu	Val	Ala	missense	NONREP	-/-	127	26	40	2	1
chr10	73769972	T	T	C	+	SEC24C	ENSG00000176986.16	G5EA31	ENSP00000437000.1	ENST00000465076.5	n	940	2	gUg	gCg	Val	Ala	missense	NONREP	-/-	442	30	52	7	5
chr10	73769989	T	T	C	+	SEC24C	ENSG00000176986.16	G5EA31	ENSP00000437000.1	ENST00000465076.5	n	946	1	Uuc	Cuc	Phe	Leu	missense	NONREP	-/-	157	26	41	2	2
chr10	73770758	T	T	C	+	SEC24C	ENSG00000176986.16	A0A024QZM6	ENSP00000343405.2	ENST00000339365.2	n	1035	2	cUc	cCc	Leu	Pro	missense	NONREP	-/-	293	27	46	2	3
chr10	73770761	T	T	C	+	SEC24C	ENSG00000176986.16	A0A024QZM6	ENSP00000343405.2	ENST00000339365.2	n	1036	2	aUu	aCu	Ile	Thr	missense	NONREP	-/-	145	27	45	2	3
chr10	73770770	T	T	C	+	SEC24C	ENSG00000176986.16	A0A024QZM6	ENSP00000343405.2	ENST00000339365.2	n	1039	2	uUa	uCa	Leu	Ser	missense	NONREP	-/-	1430	30	52	15	3
chr10	73770790	T	T	C	+	SEC24C	ENSG00000176986.16	A0A024QZM6	ENSP00000343405.2	ENST00000339365.2	n	1046	1	Uac	Cac	Tyr	His	missense	NONREP	-/-	202	28	44	2	1
chr10	73770794	T	T	C	+	SEC24C	ENSG00000176986.16	A0A024QZM6	ENSP00000343405.2	ENST00000339365.2	n	1047	2	aUg	aCg	Met	Thr	missense	NONREP	-/-	209	26	46	1	4
chr10	73801543	A	A	G	+	ZSWIM8	ENSG00000214655.11	S4R3U7	ENSP00000474766.1	ENST00000603187.5	n	1156	1	Aca	Gca	Thr	Ala	missense	NONREP	-/-	195	27	48	1	5
chr10	73801553	A	A	G	+	ZSWIM8	ENSG00000214655.11	S4R3U7	ENSP00000474766.1	ENST00000603187.5	n	1159	2	cAg	cGg	Gln	Arg	missense	NONREP	-/-	299	30	51	3	2
chr10	73801565	A	A	G	+	ZSWIM8	ENSG00000214655.11	S4R3U7	ENSP00000474766.1	ENST00000603187.5	n	1163	2	uAu	uGu	Tyr	Cys	missense	NONREP	-/-	267	28	49	3	2
chr10	73801594	A	A	G	+	ZSWIM8	ENSG00000214655.11	S4R3U7	ENSP00000474766.1	ENST00000603187.5	n	1173	1	Acu	Gcu	Thr	Ala	missense	NONREP	-/-	179	29	47	3	2
chr10	73803932	T	T	C	-	NDST2	ENSG00000166507.19	P52849-1	ENSP00000310657.6	ENST00000309979.11	n	643	2	cAg	cGg	Gln	Arg	missense	NONREP	-/-	58	18	28	4	22
chr10	73803941	T	T	C	-	NDST2	ENSG00000166507.19	P52849-1	ENSP00000310657.6	ENST00000309979.11	n	640	2	gAg	gGg	Glu	Gly	missense	NONREP	-/-	83	26	41	4	31
chr10	73803957	T	T	C	-	NDST2	ENSG00000166507.19	P52849-1	ENSP00000310657.6	ENST00000309979.11	n	635	1	Agc	Ggc	Ser	Gly	missense	NONREP	-/-	202	30	46	8	36
chr10	73803966	T	T	C	-	NDST2	ENSG00000166507.19	P52849-1	ENSP00000310657.6	ENST00000309979.11	n	632	1	Agc	Ggc	Ser	Gly	missense	NONREP	-/-	47	21	28	3	19
chr10	73803972	T	T	C	-	NDST2	ENSG00000166507.19	P52849-1	ENSP00000310657.6	ENST00000309979.11	n	630	1	Acu	Gcu	Thr	Ala	missense	NONREP	-/-	66	21	28	4	25
chr10	73803990	T	T	C	-	NDST2	ENSG00000166507.19	P52849-1	ENSP00000310657.6	ENST00000309979.11	n	624	1	Agc	Ggc	Ser	Gly	missense	NONREP	-/-	67	24	30	6	23
chr10	73804005	T	T	C	-	NDST2	ENSG00000166507.19	P52849-1	ENSP00000310657.6	ENST00000309979.11	n	619	1	Auu	Guu	Ile	Val	missense	NONREP	-/-	32	17	22	3	14
chr10	74105308	A	A	G	+	VCL	ENSG00000035403.18	V9HWK2	ENSP00000211998.5	ENST00000211998.10	n	797	1	Aug	Gug	Met	Val	missense	NONREP	-/-	365	29	51	102	38
chr10	77636493	T	T	C	-	KCNMA1	ENSG00000156113.24	Q12791-6	ENSP00000474686.1	ENST00000480683.2	n	134	2	gAa	gGa	Glu	Gly	missense	NONREP	-/-	118	19	35	6	19
chr10	77637540	T	T	C	-	KCNMA1	ENSG00000156113.24	A0A1W2PQA0	ENSP00000491981.1	ENST00000638606.1	n	35	1	Agc	Ggc	Ser	Gly	missense	NONREP	-/-	5224	30	53	356	52
chr10	77637564	T	T	C	-	KCNMA1	ENSG00000156113.24	A0A1W2PQA0	ENSP00000491981.1	ENST00000638606.1	n	27	1	Agc	Ggc	Ser	Gly	missense	NONREP	-/-	265	21	41	34	33
chr10	77637567	T	T	C	-	KCNMA1	ENSG00000156113.24	A0A1W2PQA0	ENSP00000491981.1	ENST00000638606.1	n	26	1	Agu	Ggu	Ser	Gly	missense	NONREP	-/-	76	18	27	4	20
chr10	77637573	T	T	C	-	KCNMA1	ENSG00000156113.24	A0A1W2PQA0	ENSP00000491981.1	ENST00000638606.1	n	24	1	Aga	Gga	Arg	Gly	missense	NONREP	-/-	362	25	42	28	36
chr10	77637582	T	T	C	-	KCNMA1	ENSG00000156113.24	A0A1W2PQA0	ENSP00000491981.1	ENST00000638606.1	n	21	1	Agc	Ggc	Ser	Gly	missense	NONREP	-/-	88	16	27	8	21
chr10	77819910	T	T	C	-	DLG5	ENSG00000151208.17	A0A0A0MSL1	ENSP00000394797.1	ENST00000424842.5	n	132	1	Agc	Ggc	Ser	Gly	missense	NONREP	-/-	823	27	49	61	48
chr10	77835816	T	T	C	-	DLG5	ENSG00000151208.17	Q8TDM6-1	ENSP00000361467.2	ENST00000372391.7	n	515	2	gAg	gGg	Glu	Gly	missense	NONREP	-/-	279	27	45	23	42
chr10	79432721	T	T	C	-	ZCCHC24	ENSG00000165424.7	A0A024QZP0	ENSP00000361411.3	ENST00000372336.4	n	95	2	uAu	uGu	Tyr	Cys	missense	NONREP	-/-	98	15	31	5	20
chr10	84371491	T	T	C	+	CCSER2	ENSG00000107771.17	Q9H7U1-1	ENSP00000224756.8	ENST00000224756.12	n	147	1	Ucu	Ccu	Ser	Pro	missense	NONREP	-/-	19	11	14	2	14
chr10	86957516	A	A	G	-	MMRN2	ENSG00000173269.14	V9GY37	ENSP00000476355.1	ENST00000608090.1	n	9	2	cUu	cCu	Leu	Pro	missense	NONREP	-/-	122	20	31	10	30
chr10	86957534	A	A	G	-	MMRN2	ENSG00000173269.14	V9GY37	ENSP00000476355.1	ENST00000608090.1	n	3	2	cUg	cCg	Leu	Pro	missense	NONREP	-/-	51	14	19	5	19
chr10	86957537	A	A	G	-	MMRN2	ENSG00000173269.14	V9GY37	ENSP00000476355.1	ENST00000608090.1	n	2	2	aUc	aCc	Ile	Thr	missense	NONREP	-/-	25	9	13	5	11
chr10	86968554	A	A	G	+	ADIRF	ENSG00000148671.14	Q5TBU5	ENSP00000475582.1	ENST00000561504.1	n	4	1	Aag	Gag	Lys	Glu	missense	NONREP	-/-	1271	30	50	2	1
chr10	86968564	A	A	G	+	ADIRF	ENSG00000148671.14	Q5TBU5	ENSP00000475582.1	ENST00000561504.1	n	7	2	cAg	cGg	Gln	Arg	missense	NONREP	-/-	2255	30	53	4	1
chr10	86968567	A	A	G	+	ADIRF	ENSG00000148671.14	Q5TBU5	ENSP00000475582.1	ENST00000561504.1	n	8	2	gAc	gGc	Asp	Gly	missense	NONREP	-/-	1170	29	51	3	2
chr10	86968572	A	A	G	+	ADIRF	ENSG00000148671.14	Q5TBU5	ENSP00000475582.1	ENST00000561504.1	n	10	1	Aag	Gag	Lys	Glu	missense	NONREP	-/-	1116	29	50	2	3
chr10	86968573	A	A	G	+	ADIRF	ENSG00000148671.14	Q5TBU5	ENSP00000475582.1	ENST00000561504.1	n	10	2	aAg	aGg	Lys	Arg	missense	NONREP	-/-	1081	29	50	1	1
chr10	86968576	A	A	G	+	ADIRF	ENSG00000148671.14	Q5TBU5	ENSP00000475582.1	ENST00000561504.1	n	11	2	cAa	cGa	Gln	Arg	missense	NONREP	-/-	811	28	48	3	3
chr10	86970485	A	A	G	+	ADIRF	ENSG00000148671.14	Q5TBU5	ENSP00000475582.1	ENST00000561504.1	n	45	2	cAg	cGg	Gln	Arg	missense	NONREP	-/-	1153	29	47	4	1
chr10	86970493	A	A	G	+	ADIRF	ENSG00000148671.14	Q5TBU5	ENSP00000475582.1	ENST00000561504.1	n	48	1	Aag	Gag	Lys	Glu	missense	NONREP	-/-	1066	29	51	3	4
chr10	86970494	A	A	G	+	ADIRF	ENSG00000148671.14	Q5TBU5	ENSP00000475582.1	ENST00000561504.1	n	48	2	aAg	aGg	Lys	Arg	missense	NONREP	-/-	1792	30	52	3	3
chr10	86970499	A	A	G	+	ADIRF	ENSG00000148671.14	Q5TBU5	ENSP00000475582.1	ENST00000561504.1	n	50	1	Acc	Gcc	Thr	Ala	missense	NONREP	-/-	2375	30	51	7	1
chr10	86970503	A	A	G	+	ADIRF	ENSG00000148671.14	Q5TBU5	ENSP00000475582.1	ENST00000561504.1	n	51	2	cAg	cGg	Gln	Arg	missense	NONREP	-/-	1480	30	51	4	1
chr10	86970508	A	A	G	+	ADIRF	ENSG00000148671.14	Q5TBU5	ENSP00000475582.1	ENST00000561504.1	n	53	1	Acc	Gcc	Thr	Ala	missense	NONREP	-/-	4317	30	53	10	2
chr10	86970518	A	A	G	+	ADIRF	ENSG00000148671.14	Q5TBU5	ENSP00000475582.1	ENST00000561504.1	n	56	2	aAg	aGg	Lys	Arg	missense	NONREP	-/-	1270	27	48	1	3
chr10	86970526	A	A	G	+	ADIRF	ENSG00000148671.14	Q5TBU5	ENSP00000475582.1	ENST00000561504.1	n	59	1	Aac	Gac	Asn	Asp	missense	NONREP	-/-	1667	29	52	3	3
chr10	86970530	A	A	G	+	ADIRF	ENSG00000148671.14	Q5TBU5	ENSP00000475582.1	ENST00000561504.1	n	60	2	cAg	cGg	Gln	Arg	missense	NONREP	-/-	2776	30	53	2	2
chr10	86970541	A	A	G	+	ADIRF	ENSG00000148671.14	Q5TBU5	ENSP00000475582.1	ENST00000561504.1	n	64	1	Acc	Gcc	Thr	Ala	missense	NONREP	-/-	1117	30	53	2	2
chr10	93313186	T	T	C	-	MYOF	ENSG00000138119.17	Q9NZM1-1	ENSP00000352208.4	ENST00000359263.9	n	1908	2	cAc	cGc	His	Arg	missense	NONREP	-/-	196	21	31	1	5
chr10	96159840	A	A	G	+	ZNF518A	ENSG00000177853.15	Q6AHZ1-1	ENSP00000485614.1	ENST00000624776.4	n	1173	2	aAc	aGc	Asn	Ser	missense	NONREP	-/-	28	18	21	2	19
chr10	96159852	A	A	G	+	ZNF518A	ENSG00000177853.15	Q6AHZ1-1	ENSP00000485614.1	ENST00000624776.4	n	1177	2	aAu	aGu	Asn	Ser	missense	NONREP	-/-	13	12	12	2	12
chr10	96159855	A	A	G	+	ZNF518A	ENSG00000177853.15	Q6AHZ1-1	ENSP00000485614.1	ENST00000624776.4	n	1178	2	cAg	cGg	Gln	Arg	missense	NONREP	-/-	20	11	15	2	15
chr10	96159860	A	A	G	+	ZNF518A	ENSG00000177853.15	Q6AHZ1-1	ENSP00000485614.1	ENST00000624776.4	n	1180	1	Aua	Gua	Ile	Val	missense	NONREP	-/-	20	14	14	3	13
chr10	96159876	A	A	G	+	ZNF518A	ENSG00000177853.15	Q6AHZ1-1	ENSP00000485614.1	ENST00000624776.4	n	1185	2	aAa	aGa	Lys	Arg	missense	NONREP	-/-	32	18	27	2	25
chr10	96159879	A	A	G	+	ZNF518A	ENSG00000177853.15	Q6AHZ1-1	ENSP00000485614.1	ENST00000624776.4	n	1186	2	gAg	gGg	Glu	Gly	missense	NONREP	-/-	142	26	45	13	44
chr10	97320084	A	A	G	+	FRAT1	ENSG00000165879.9	Q92837	ENSP00000360060.3	ENST00000371021.5	y	211	1	Aac	Gac	Asn	Asp	missense	NONREP	-/-	503	26	45	115	44
chr10	97334484	T	T	C	-	FRAT2	ENSG00000181274.7	O75474	ENSP00000360058.2	ENST00000371019.4	y	30	2	cAg	cGg	Gln	Arg	missense	NONREP	-/-	273	19	30	140	30
chr10	97664918	A	A	G	+	PI4K2A	ENSG00000155252.14	Q9BTU6	ENSP00000359665.3	ENST00000370631.4	y	340	1	Auc	Guc	Ile	Val	missense	NONREP	-/-	2880	31	53	160	53
chr10	97679665	T	T	C	-	AVPI1	ENSG00000119986.7	Q5T686	ENSP00000359660.3	ENST00000370626.4	y	81	1	Agg	Ggg	Arg	Gly	missense	NONREP	-/-	203	26	45	7	31
chr10	99330105	A	A	G	+	CNNM1	ENSG00000119946.12	Q9NRU3-1	ENSP00000349147.4	ENST00000356713.5	n	240	1	Agc	Ggc	Ser	Gly	missense	NONREP	-/-	108	4	14	21	14
chr10	100233315	T	T	C	-	CWF19L1	ENSG00000095485.18	Q69YN2-1	ENSP00000326411.6	ENST00000354105.10	n	510	2	cAg	cGg	Gln	Arg	missense	NONREP	-/-	744	28	50	35	48
chr10	100924268	A	A	G	+	SLF2	ENSG00000119906.13	B1AL16	ENSP00000359294.3	ENST00000370271.7	n	423	1	Agu	Ggu	Ser	Gly	missense	NONREP	-/-	365	27	49	41	49
chr10	100983512	A	A	G	+	SEMA4G	ENSG00000095539.16	Q9NTN9-2	ENSP00000210633.3	ENST00000210633.4	n	638	2	uAu	uGu	Tyr	Cys	missense	NONREP	-/-	982	28	48	86	46
chr10	101003714	A	A	G	+	LZTS2	ENSG00000107816.17	B1AL13	ENSP00000407713.1	ENST00000426584.5	n	206	1	Agu	Ggu	Ser	Gly	missense	NONREP	-/-	3501	30	53	225	48
chr10	102400131	A	A	G	+	NFKB2	ENSG00000077150.21	Q00653-4	ENSP00000410256.1	ENST00000428099.6	n	507	3	auA	auG	Ile	Met	missense	NONREP	-/-	2457	30	53	163	49
chr10	102421068	T	T	C	+	FBXL15	ENSG00000107872.14	X6RCZ8	ENSP00000392215.1	ENST00000457067.1	n	67	2	uUg	uCg	Leu	Ser	missense	NONREP	-/-	90	16	32	7	30
chr10	102475824	A	A	G	+	MFSD13A	ENSG00000138111.14	Q14CX5	ENSP00000238936.3	ENST00000238936.8	y	465	2	cAg	cGg	Gln	Arg	missense	NONREP	-/-	734	25	47	63	47
chr10	102644793	A	A	G	+	TRIM8	ENSG00000171206.15	A0A2U3TZI0	ENSP00000302120.6	ENST00000302424.12	n	59	2	uAc	uGc	Tyr	Cys	missense	NONREP	-/-	436	27	49	13	15
chr10	102644795	A	A	G	+	TRIM8	ENSG00000171206.15	A0A2U3TZI0	ENSP00000302120.6	ENST00000302424.12	n	60	1	Aac	Gac	Asn	Asp	missense	NONREP	-/-	84	23	34	3	13
chr10	102644796	A	A	G	+	TRIM8	ENSG00000171206.15	A0A2U3TZI0	ENSP00000302120.6	ENST00000302424.12	n	60	2	aAc	aGc	Asn	Ser	missense	NONREP	-/-	108	25	42	4	23
chr10	102644799	A	A	G	+	TRIM8	ENSG00000171206.15	A0A2U3TZI0	ENSP00000302120.6	ENST00000302424.12	n	61	2	cAg	cGg	Gln	Arg	missense	NONREP	-/-	112	23	41	4	18
chr10	102644802	A	A	G	+	TRIM8	ENSG00000171206.15	A0A2U3TZI0	ENSP00000302120.6	ENST00000302424.12	n	62	2	aAg	aGg	Lys	Arg	missense	NONREP	-/-	660	30	52	13	18
chr10	102644816	A	A	G	+	TRIM8	ENSG00000171206.15	A0A2U3TZI0	ENSP00000302120.6	ENST00000302424.12	n	67	1	Aag	Gag	Lys	Glu	missense	NONREP	-/-	124	26	40	4	16
chr10	102644817	A	A	G	+	TRIM8	ENSG00000171206.15	A0A2U3TZI0	ENSP00000302120.6	ENST00000302424.12	n	67	2	aAg	aGg	Lys	Arg	missense	NONREP	-/-	125	21	36	6	13
chr10	102644820	A	A	G	+	TRIM8	ENSG00000171206.15	A0A2U3TZI0	ENSP00000302120.6	ENST00000302424.12	n	68	2	aAc	aGc	Asn	Ser	missense	NONREP	-/-	129	21	39	3	14
chr10	102644825	A	A	G	+	TRIM8	ENSG00000171206.15	A0A2U3TZI0	ENSP00000302120.6	ENST00000302424.12	n	70	1	Aag	Gag	Lys	Glu	missense	NONREP	-/-	107	23	40	4	15
chr10	102644826	A	A	G	+	TRIM8	ENSG00000171206.15	A0A2U3TZI0	ENSP00000302120.6	ENST00000302424.12	n	70	2	aAg	aGg	Lys	Arg	missense	NONREP	-/-	169	23	43	5	16
chr10	102644831	A	A	G	+	TRIM8	ENSG00000171206.15	A0A2U3TZI0	ENSP00000302120.6	ENST00000302424.12	n	72	1	Acc	Gcc	Thr	Ala	missense	NONREP	-/-	123	27	45	4	18
chr10	102644837	A	A	G	+	TRIM8	ENSG00000171206.15	A0A2R8YFP1	ENSP00000496615.1	ENST00000642664.1	n	1	1	Auc	Guc	Ile	Val	missense	NONREP	-/-	94	24	40	4	16
chr10	102644844	A	A	G	+	TRIM8	ENSG00000171206.15	A0A2R8YFP1	ENSP00000496615.1	ENST00000642664.1	n	3	2	gAg	gGg	Glu	Gly	missense	NONREP	-/-	117	23	33	4	18
chr10	102644847	A	A	G	+	TRIM8	ENSG00000171206.15	A0A2R8YFP1	ENSP00000496615.1	ENST00000642664.1	n	4	2	aAg	aGg	Lys	Arg	missense	NONREP	-/-	203	26	46	7	28
chr10	102644852	A	A	G	+	TRIM8	ENSG00000171206.15	A0A2R8YFP1	ENSP00000496615.1	ENST00000642664.1	n	6	1	Aau	Gau	Asn	Asp	missense	NONREP	-/-	114	24	41	5	20
chr10	102644853	A	A	G	+	TRIM8	ENSG00000171206.15	A0A2R8YFP1	ENSP00000496615.1	ENST00000642664.1	n	6	2	aAu	aGu	Asn	Ser	missense	NONREP	-/-	94	22	40	6	19
chr10	102644868	A	A	G	+	TRIM8	ENSG00000171206.15	A0A2R8YFP1	ENSP00000496615.1	ENST00000642664.1	n	11	2	gAg	gGg	Glu	Gly	missense	NONREP	-/-	109	23	38	5	21
chr10	102644889	A	A	G	+	TRIM8	ENSG00000171206.15	A0A2R8YFP1	ENSP00000496615.1	ENST00000642664.1	n	18	2	cAc	cGc	His	Arg	missense	NONREP	-/-	137	28	45	7	32
chr10	103246303	A	A	G	+	RPEL1	ENSG00000235376.5	Q2QD12	ENSP00000476672.1	ENST00000441178.2	y	103	1	Acu	Gcu	Thr	Ala	missense	NONREP	-/-	63	11	13	7	13
chr10	103602093	T	T	C	-	SH3PXD2A	ENSG00000107957.17	Q5TCZ1-3	ENSP00000348215.2	ENST00000355946.7	n	1014	2	gAc	gGc	Asp	Gly	missense	NONREP	-/-	53	19	28	4	24
chr10	103602132	T	T	C	-	SH3PXD2A	ENSG00000107957.17	Q5TCZ1-3	ENSP00000348215.2	ENST00000355946.7	n	1001	2	aAg	aGg	Lys	Arg	missense	NONREP	-/-	70	16	26	5	22
chr10	103602133	T	T	C	-	SH3PXD2A	ENSG00000107957.17	Q5TCZ1-3	ENSP00000348215.2	ENST00000355946.7	n	1001	1	Aag	Gag	Lys	Glu	missense	NONREP	-/-	54	24	35	4	32
chr10	110900385	T	T	C	-	BBIP1	ENSG00000214413.9	A8MTZ0-1	ENSP00000436622.2	ENST00000448814.7	n	85	2	aAg	aGg	Lys	Arg	missense	NONREP	-/-	114	23	42	5	25
chr10	110900386	T	T	C	-	BBIP1	ENSG00000214413.9	A8MTZ0-1	ENSP00000436622.2	ENST00000448814.7	n	85	1	Aag	Gag	Lys	Glu	missense	NONREP	-/-	63	19	32	3	16
chr10	110900395	T	T	C	-	BBIP1	ENSG00000214413.9	A8MTZ0-1	ENSP00000436622.2	ENST00000448814.7	n	82	1	Aug	Gug	Met	Val	missense	NONREP	-/-	48	19	29	2	15
chr10	110900403	T	T	C	-	BBIP1	ENSG00000214413.9	A8MTZ0-1	ENSP00000436622.2	ENST00000448814.7	n	79	2	cAa	cGa	Gln	Arg	missense	NONREP	-/-	66	19	31	3	19
chr10	110900410	T	T	C	-	BBIP1	ENSG00000214413.9	A8MTZ0-1	ENSP00000436622.2	ENST00000448814.7	n	77	1	Auu	Guu	Ile	Val	missense	NONREP	-/-	44	17	29	3	19
chr10	110900413	T	T	C	-	BBIP1	ENSG00000214413.9	A8MTZ0-1	ENSP00000436622.2	ENST00000448814.7	n	76	1	Aca	Gca	Thr	Ala	missense	NONREP	-/-	49	18	28	3	22
chr10	110900415	T	T	C	-	BBIP1	ENSG00000214413.9	A8MTZ0-1	ENSP00000436622.2	ENST00000448814.7	n	75	2	aAu	aGu	Asn	Ser	missense	NONREP	-/-	54	17	29	3	15
chr10	110900418	T	T	C	-	BBIP1	ENSG00000214413.9	A8MTZ0-1	ENSP00000436622.2	ENST00000448814.7	n	74	2	cAg	cGg	Gln	Arg	missense	NONREP	-/-	62	19	30	4	22
chr10	110900434	T	T	C	-	BBIP1	ENSG00000214413.9	A8MTZ0-1	ENSP00000436622.2	ENST00000448814.7	n	69	1	Aug	Gug	Met	Val	missense	NONREP	-/-	43	22	29	2	16
chr10	110900436	T	T	C	-	BBIP1	ENSG00000214413.9	A8MTZ0-1	ENSP00000436622.2	ENST00000448814.7	n	68	2	aAa	aGa	Lys	Arg	missense	NONREP	-/-	102	25	41	5	24
chr10	110900493	A	A	G	-	BBIP1	ENSG00000214413.9	A8MTZ0-1	ENSP00000436622.2	ENST00000448814.7	n	49	2	gUg	gCg	Val	Ala	missense	NONREP	-/-	631	29	51	23	36
chr10	110901565	T	T	C	-	BBIP1	ENSG00000214413.9	A8MTZ0-1	ENSP00000436622.2	ENST00000448814.7	n	29	1	Aug	Gug	Met	Val	missense	NONREP	-/-	54	17	30	4	18
chr10	110901592	T	T	C	-	BBIP1	ENSG00000214413.9	A8MTZ0-1	ENSP00000436622.2	ENST00000448814.7	n	20	1	Aac	Gac	Asn	Asp	missense	NONREP	-/-	61	22	33	4	22
chr10	111079263	T	T	C	+	ADRA2A	ENSG00000150594.7	P08913	ENSP00000280155.2	ENST00000280155.4	y	423	1	Uuc	Cuc	Phe	Leu	missense	NONREP	-/-	44	12	15	3	11
chr10	111079272	T	T	C	+	ADRA2A	ENSG00000150594.7	P08913	ENSP00000280155.2	ENST00000280155.4	y	426	1	Uuc	Cuc	Phe	Leu	missense	NONREP	-/-	57	17	20	5	15
chr10	111079275	T	T	C	+	ADRA2A	ENSG00000150594.7	P08913	ENSP00000280155.2	ENST00000280155.4	y	427	1	Uuc	Cuc	Phe	Leu	missense	NONREP	-/-	47	15	18	4	11
chr10	111079282	T	T	C	+	ADRA2A	ENSG00000150594.7	P08913	ENSP00000280155.2	ENST00000280155.4	y	429	2	uUc	uCc	Phe	Ser	missense	NONREP	-/-	182	23	35	11	29
chr10	111079287	T	T	C	+	ADRA2A	ENSG00000150594.7	P08913	ENSP00000280155.2	ENST00000280155.4	y	431	1	Uac	Cac	Tyr	His	missense	NONREP	-/-	37	16	18	5	12
chr10	111079290	T	T	C	+	ADRA2A	ENSG00000150594.7	P08913	ENSP00000280155.2	ENST00000280155.4	y	432	1	Ugc	Cgc	Cys	Arg	missense	NONREP	-/-	40	14	17	4	11
chr10	113617553	T	T	C	-	NRAP	ENSG00000197893.14	A0A0A0MRM2	ENSP00000358365.4	ENST00000369358.8	n	959	1	Aag	Gag	Lys	Glu	missense	NONREP	-/-	139	3	4	1	1
chr10	116849606	A	A	G	+	ENO4	ENSG00000188316.15	A0A5H1ZRS3	ENSP00000482973.1	ENST00000622726.4	n	14	1	Agg	Ggg	Arg	Gly	missense	NONREP	-/-	8	3	6	2	6
chr10	116849619	A	A	G	+	ENO4	ENSG00000188316.15	A0A5H1ZRS3	ENSP00000482973.1	ENST00000622726.4	n	18	2	aAg	aGg	Lys	Arg	missense	NONREP	-/-	7	3	6	2	6
chr10	117543320	A	A	G	+	EMX2	ENSG00000170370.12	Q04743-2	ENSP00000474874.1	ENST00000442245.5	n	18	2	aAg	aGg	Lys	Arg	missense	NONREP	-/-	8	5	8	1	8
chr10	117543380	A	A	G	+	EMX2	ENSG00000170370.12	Q04743-2	ENSP00000474874.1	ENST00000442245.5	n	38	2	uAc	uGc	Tyr	Cys	missense	NONREP	-/-	14	8	10	2	9
chr10	117543385	A	A	G	+	EMX2	ENSG00000170370.12	Q04743-2	ENSP00000474874.1	ENST00000442245.5	n	40	1	Aac	Gac	Asn	Asp	missense	NONREP	-/-	13	5	10	2	10
chr10	117543386	A	A	G	+	EMX2	ENSG00000170370.12	Q04743-2	ENSP00000474874.1	ENST00000442245.5	n	40	2	aAc	aGc	Asn	Ser	missense	NONREP	-/-	5	3	4	1	3
chr10	119823148	T	T	C	+	INPP5F	ENSG00000198825.15	A0A3B3IRJ9	ENSP00000496843.1	ENST00000648262.1	n	642	1	Uau	Cau	Tyr	His	missense	NONREP	-/-	26	9	16	3	12
chr10	119823170	T	T	C	+	INPP5F	ENSG00000198825.15	A0A3B3IRJ9	ENSP00000496843.1	ENST00000648262.1	n	649	2	gUa	gCa	Val	Ala	missense	NONREP	-/-	78	15	31	7	25
chr10	121959376	A	A	G	-	NSMCE4A	ENSG00000107672.15	Q9NXX6-1	ENSP00000358019.3	ENST00000369023.8	n	373	2	gUg	gCg	Val	Ala	missense	NONREP	-/-	133	26	39	5	16
chr10	121959386	A	A	G	-	NSMCE4A	ENSG00000107672.15	Q9NXX6-1	ENSP00000358019.3	ENST00000369023.8	n	370	1	Uca	Cca	Ser	Pro	missense	NONREP	-/-	728	29	51	18	20
chr10	121959394	A	A	G	-	NSMCE4A	ENSG00000107672.15	Q9NXX6-1	ENSP00000358019.3	ENST00000369023.8	n	367	2	uUu	uCu	Phe	Ser	missense	NONREP	-/-	167	27	43	3	10
chr10	122576581	T	T	C	+	DMBT1	ENSG00000187908.20	A0A590UJ76	ENSP00000499304.1	ENST00000666315.1	n	156	1	Ugg	Cgg	Trp	Arg	missense	NONREP	-/-	12	5	5	2	3
chr10	122948663	T	T	C	-	PAAT	ENSG00000119965.13	Q9H8K7	ENSP00000419126.1	ENST00000481909.2	y	212	1	Agg	Ggg	Arg	Gly	missense	NONREP	-/-	26	14	21	2	21
chr10	122948669	T	T	C	-	PAAT	ENSG00000119965.13	Q9H8K7	ENSP00000419126.1	ENST00000481909.2	y	210	1	Aug	Gug	Met	Val	missense	NONREP	-/-	10	6	9	2	9
chr10	122948701	T	T	C	-	PAAT	ENSG00000119965.13	Q9H8K7	ENSP00000419126.1	ENST00000481909.2	y	199	2	aAg	aGg	Lys	Arg	missense	NONREP	-/-	45	16	27	4	27
chr10	122948702	T	T	C	-	PAAT	ENSG00000119965.13	Q9H8K7	ENSP00000419126.1	ENST00000481909.2	y	199	1	Aag	Gag	Lys	Glu	missense	NONREP	-/-	21	12	16	2	14
chr10	122952965	T	T	C	-	PAAT	ENSG00000119965.13	Q9H8K7	ENSP00000419126.1	ENST00000481909.2	y	78	1	Agg	Ggg	Arg	Gly	missense	NONREP	-/-	10	9	10	1	10
chr10	122952970	T	T	C	-	PAAT	ENSG00000119965.13	Q9H8K7	ENSP00000419126.1	ENST00000481909.2	y	76	2	uAc	uGc	Tyr	Cys	missense	NONREP	-/-	14	8	10	3	9
chr10	122952985	T	T	C	-	PAAT	ENSG00000119965.13	Q9H8K7	ENSP00000419126.1	ENST00000481909.2	y	71	2	aAc	aGc	Asn	Ser	missense	NONREP	-/-	24	14	21	2	21
chr10	122952986	T	T	C	-	PAAT	ENSG00000119965.13	Q9H8K7	ENSP00000419126.1	ENST00000481909.2	y	71	1	Aac	Gac	Asn	Asp	missense	NONREP	-/-	16	7	10	3	10
chr10	122952988	T	T	C	-	PAAT	ENSG00000119965.13	Q9H8K7	ENSP00000419126.1	ENST00000481909.2	y	70	2	gAa	gGa	Glu	Gly	missense	NONREP	-/-	7	5	7	1	7
chr10	122952994	T	T	C	-	PAAT	ENSG00000119965.13	Q9H8K7	ENSP00000419126.1	ENST00000481909.2	y	68	2	aAa	aGa	Lys	Arg	missense	NONREP	-/-	12	10	11	2	11
chr10	122952995	T	T	C	-	PAAT	ENSG00000119965.13	Q9H8K7	ENSP00000419126.1	ENST00000481909.2	y	68	1	Aaa	Gaa	Lys	Glu	missense	NONREP	-/-	12	9	10	2	10
chr10	122952997	T	T	C	-	PAAT	ENSG00000119965.13	Q9H8K7	ENSP00000419126.1	ENST00000481909.2	y	67	2	aAc	aGc	Asn	Ser	missense	NONREP	-/-	10	8	10	1	10
chr10	122952998	T	T	C	-	PAAT	ENSG00000119965.13	Q9H8K7	ENSP00000419126.1	ENST00000481909.2	y	67	1	Aac	Gac	Asn	Asp	missense	NONREP	-/-	10	6	9	2	9
chr10	124983209	T	T	C	+	ZRANB1	ENSG00000019995.6	Q9UGI0	ENSP00000352676.4	ENST00000359653.4	y	528	2	gUa	gCa	Val	Ala	missense	NONREP	-/-	107	21	38	3	21
chr10	124983224	T	T	C	+	ZRANB1	ENSG00000019995.6	Q9UGI0	ENSP00000352676.4	ENST00000359653.4	y	533	2	cUu	cCu	Leu	Pro	missense	NONREP	-/-	73	22	33	4	25
chr10	124983239	T	T	C	+	ZRANB1	ENSG00000019995.6	Q9UGI0	ENSP00000352676.4	ENST00000359653.4	y	538	2	aUa	aCa	Ile	Thr	missense	NONREP	-/-	38	14	22	3	18
chr10	124983251	T	T	C	+	ZRANB1	ENSG00000019995.6	Q9UGI0	ENSP00000352676.4	ENST00000359653.4	y	542	2	gUa	gCa	Val	Ala	missense	NONREP	-/-	80	23	35	5	26
chr10	124983510	T	T	C	+	ZRANB1	ENSG00000019995.6	Q9UGI0	ENSP00000352676.4	ENST00000359653.4	y	577	2	aUu	aCu	Ile	Thr	missense	NONREP	-/-	65	18	29	3	18
chr10	124983536	T	T	C	+	ZRANB1	ENSG00000019995.6	Q9UGI0	ENSP00000352676.4	ENST00000359653.4	y	586	1	Uuc	Cuc	Phe	Leu	missense	NONREP	-/-	77	20	33	4	16
chr10	124984817	T	T	C	+	ZRANB1	ENSG00000019995.6	Q9UGI0	ENSP00000352676.4	ENST00000359653.4	y	651	2	cUg	cCg	Leu	Pro	missense	NONREP	-/-	1093	30	52	30	34
chr10	124984850	T	T	C	+	ZRANB1	ENSG00000019995.6	Q9UGI0	ENSP00000352676.4	ENST00000359653.4	y	662	2	gUu	gCu	Val	Ala	missense	NONREP	-/-	147	24	41	5	28
chr10	124984879	A	A	G	+	ZRANB1	ENSG00000019995.6	Q9UGI0	ENSP00000352676.4	ENST00000359653.4	y	672	1	Aau	Gau	Asn	Asp	missense	NONREP	-/-	74	21	34	6	24
chr10	124984880	A	A	G	+	ZRANB1	ENSG00000019995.6	Q9UGI0	ENSP00000352676.4	ENST00000359653.4	y	672	2	aAu	aGu	Asn	Ser	missense	NONREP	-/-	61	20	31	5	18
chr10	124984919	A	A	G	+	ZRANB1	ENSG00000019995.6	Q9UGI0	ENSP00000352676.4	ENST00000359653.4	y	685	2	gAc	gGc	Asp	Gly	missense	NONREP	-/-	227	25	43	11	31
chr10	124984925	A	A	G	+	ZRANB1	ENSG00000019995.6	Q9UGI0	ENSP00000352676.4	ENST00000359653.4	y	687	2	uAc	uGc	Tyr	Cys	missense	NONREP	-/-	177	25	44	5	23
chr10	124984945	A	A	G	+	ZRANB1	ENSG00000019995.6	Q9UGI0	ENSP00000352676.4	ENST00000359653.4	y	694	1	Aca	Gca	Thr	Ala	missense	NONREP	-/-	121	21	39	5	18
chr10	124993309	T	T	C	-	CTBP2	ENSG00000175029.17	P56545-2	ENSP00000311825.6	ENST00000309035.11	n	851	2	aAa	aGa	Lys	Arg	missense	NONREP	-/-	2572	30	52	145	50
chr10	125831586	T	T	C	+	BCCIP	ENSG00000107949.17	Q9P287-2	ENSP00000357748.5	ENST00000368759.5	n	193	2	cUg	cCg	Leu	Pro	missense	NONREP	-/-	518	30	52	16	20
chr10	125831594	T	T	C	+	BCCIP	ENSG00000107949.17	Q9P287-2	ENSP00000357748.5	ENST00000368759.5	n	196	1	Uac	Cac	Tyr	His	missense	NONREP	-/-	603	29	51	20	27
chr10	125836745	T	T	C	-	DHX32	ENSG00000089876.12	Q7L7V1-1	ENSP00000284690.3	ENST00000284690.4	n	725	2	aAg	aGg	Lys	Arg	missense	NONREP	-/-	96	21	34	5	21
chr10	125836796	T	T	C	-	DHX32	ENSG00000089876.12	Q7L7V1-1	ENSP00000284690.3	ENST00000284690.4	n	708	2	gAc	gGc	Asp	Gly	missense	NONREP	-/-	141	23	40	8	30
chr10	125838225	A	A	G	-	DHX32	ENSG00000089876.12	Q7L7V1-1	ENSP00000284690.3	ENST00000284690.4	n	682	1	Uca	Cca	Ser	Pro	missense	NONREP	-/-	462	30	52	17	44
chr10	125838230	A	A	G	-	DHX32	ENSG00000089876.12	Q7L7V1-1	ENSP00000284690.3	ENST00000284690.4	n	680	2	aUu	aCu	Ile	Thr	missense	NONREP	-/-	40	18	23	2	17
chr10	132141957	A	A	G	+	JAKMIP3	ENSG00000188385.13	A0A590UJF4	ENSP00000499400.1	ENST00000670443.1	n	347	2	cAg	cGg	Gln	Arg	missense	NONREP	-/-	104	9	21	28	21
chr10	132782040	A	A	G	+	INPP5A	ENSG00000068383.19	B1AP38	ENSP00000390749.1	ENST00000445580.1	n	82	2	aAg	aGg	Lys	Arg	missense	NONREP	-/-	107	23	40	2	16
chr10	132782084	A	A	G	+	INPP5A	ENSG00000068383.19	B1AP38	ENSP00000390749.1	ENST00000445580.1	n	97	1	Agc	Ggc	Ser	Gly	missense	NONREP	-/-	446	28	50	12	28
chr10	132782099	A	A	G	+	INPP5A	ENSG00000068383.19	B1AP38	ENSP00000390749.1	ENST00000445580.1	n	102	1	Acg	Gcg	Thr	Ala	missense	NONREP	-/-	165	25	39	7	19
chr11	308236	A	A	G	+	IFITM2	ENSG00000185201.18	A0A7P0T856	ENSP00000504960.1	ENST00000680619.1	n	15	2	cAg	cGg	Gln	Arg	missense	NONREP	-/-	1178	30	53	2	2
chr11	308245	A	A	G	+	IFITM2	ENSG00000185201.18	A0A7P0T856	ENSP00000504960.1	ENST00000680619.1	n	18	2	aAc	aGc	Asn	Ser	missense	NONREP	-/-	864	30	51	2	3
chr11	308247	T	T	C	+	IFITM2	ENSG00000185201.18	A0A7P0T856	ENSP00000504960.1	ENST00000680619.1	n	19	1	Uac	Cac	Tyr	His	missense	NONREP	-/-	2356	30	53	4	2
chr11	308248	A	A	G	+	IFITM2	ENSG00000185201.18	A0A7P0T856	ENSP00000504960.1	ENST00000680619.1	n	19	2	uAc	uGc	Tyr	Cys	missense	NONREP	-/-	1340	30	49	2	2
chr11	308254	T	T	C	+	IFITM2	ENSG00000185201.18	E9PQN9	ENSP00000434443.1	ENST00000533141.1	n	1	2	aUg	aCg	Met	Thr	missense	NONREP	-/-	1026	30	51	2	1
chr11	308266	A	A	G	+	IFITM2	ENSG00000185201.18	E9PQN9	ENSP00000434443.1	ENST00000533141.1	n	5	2	gAg	gGg	Glu	Gly	missense	NONREP	-/-	1645	30	52	3	1
chr11	308280	A	A	G	+	IFITM2	ENSG00000185201.18	E9PQN9	ENSP00000434443.1	ENST00000533141.1	n	10	1	Aug	Gug	Met	Val	missense	NONREP	-/-	1854	31	54	2	1
chr11	308298	A	A	G	+	IFITM2	ENSG00000185201.18	E9PQN9	ENSP00000434443.1	ENST00000533141.1	n	16	1	Aac	Gac	Asn	Asp	missense	NONREP	-/-	885	29	51	1	1
chr11	320810	T	T	C	-	IFITM3	ENSG00000142089.17	A0A7P0TB46	ENSP00000506507.1	ENST00000681304.1	n	2	1	Aau	Gau	Asn	Asp	missense	NONREP	-/-	1911	31	54	2	1
chr11	397348	A	A	G	+	PKP3	ENSG00000184363.10	Q9Y446-1	ENSP00000331678.2	ENST00000331563.7	n	283	1	Agc	Ggc	Ser	Gly	missense	NONREP	-/-	179	14	18	101	10
chr11	615348	T	T	C	-	IRF7	ENSG00000185507.21	A0A3B3ISC0	ENSP00000497234.1	ENST00000649187.1	n	6	2	gAg	gGg	Glu	Gly	missense	NONREP	-/-	69	20	26	4	19
chr11	700172	T	T	C	+	TMEM80	ENSG00000177042.16	A0A0A0MTU4	ENSP00000476563.3	ENST00000608174.6	n	24	1	Uau	Cau	Tyr	His	missense	NONREP	-/-	49	19	26	3	16
chr11	700187	T	T	C	+	TMEM80	ENSG00000177042.16	A0A0A0MTU4	ENSP00000476563.3	ENST00000608174.6	n	29	1	Uac	Cac	Tyr	His	missense	NONREP	-/-	53	17	28	5	26
chr11	700199	T	T	C	+	TMEM80	ENSG00000177042.16	A0A0A0MTU4	ENSP00000476563.3	ENST00000608174.6	n	33	1	Uau	Cau	Tyr	His	missense	NONREP	-/-	46	23	31	3	26
chr11	700203	T	T	C	+	TMEM80	ENSG00000177042.16	A0A0A0MTU4	ENSP00000476563.3	ENST00000608174.6	n	34	2	uUc	uCc	Phe	Ser	missense	NONREP	-/-	53	22	30	4	26
chr11	700224	T	T	C	+	TMEM80	ENSG00000177042.16	S4R441	ENSP00000475039.2	ENST00000488769.2	n	41	2	aUc	aCc	Ile	Thr	missense	NONREP	-/-	163	26	44	5	36
chr11	703727	A	A	G	+	TMEM80	ENSG00000177042.16	A0A0A0MTU4	ENSP00000476563.3	ENST00000608174.6	n	55	1	Aag	Gag	Lys	Glu	missense	NONREP	-/-	145	23	41	7	26
chr11	720086	A	A	G	+	EPS8L2	ENSG00000177106.17	E9PLH1	ENSP00000435128.1	ENST00000524763.5	n	64	1	Aag	Gag	Lys	Glu	missense	NONREP	-/-	799	29	47	11	19
chr11	720087	A	A	G	+	EPS8L2	ENSG00000177106.17	E9PLH1	ENSP00000435128.1	ENST00000524763.5	n	64	2	aAg	aGg	Lys	Arg	missense	NONREP	-/-	180	23	36	3	10
chr11	720093	A	A	G	+	EPS8L2	ENSG00000177106.17	E9PLH1	ENSP00000435128.1	ENST00000524763.5	n	66	2	gAa	gGa	Glu	Gly	missense	NONREP	-/-	531	26	41	9	22
chr11	720101	A	A	G	+	EPS8L2	ENSG00000177106.17	E9PLH1	ENSP00000435128.1	ENST00000524763.5	n	69	1	Acg	Gcg	Thr	Ala	missense	NONREP	-/-	95	25	31	2	13
chr11	720114	A	A	G	+	EPS8L2	ENSG00000177106.17	E9PLH1	ENSP00000435128.1	ENST00000524763.5	n	73	2	gAc	gGc	Asp	Gly	missense	NONREP	-/-	191	21	35	5	16
chr11	720125	A	A	G	+	EPS8L2	ENSG00000177106.17	E9PLH1	ENSP00000435128.1	ENST00000524763.5	n	77	1	Aag	Gag	Lys	Glu	missense	NONREP	-/-	424	26	44	13	21
chr11	720126	A	A	G	+	EPS8L2	ENSG00000177106.17	E9PLH1	ENSP00000435128.1	ENST00000524763.5	n	77	2	aAg	aGg	Lys	Arg	missense	NONREP	-/-	144	22	30	4	10
chr11	720135	A	A	G	+	EPS8L2	ENSG00000177106.17	E9PLH1	ENSP00000435128.1	ENST00000524763.5	n	80	2	cAg	cGg	Gln	Arg	missense	NONREP	-/-	195	23	31	4	11
chr11	720140	A	A	G	+	EPS8L2	ENSG00000177106.17	E9PLH1	ENSP00000435128.1	ENST00000524763.5	n	82	1	Agc	Ggc	Ser	Gly	missense	NONREP	-/-	104	23	31	3	10
chr11	720146	A	A	G	+	EPS8L2	ENSG00000177106.17	E9PLH1	ENSP00000435128.1	ENST00000524763.5	n	84	1	Aag	Gag	Lys	Glu	missense	NONREP	-/-	169	24	32	5	12
chr11	720147	A	A	G	+	EPS8L2	ENSG00000177106.17	E9PLH1	ENSP00000435128.1	ENST00000524763.5	n	84	2	aAg	aGg	Lys	Arg	missense	NONREP	-/-	138	22	32	3	13
chr11	720153	A	A	G	+	EPS8L2	ENSG00000177106.17	E9PLH1	ENSP00000435128.1	ENST00000524763.5	n	86	2	aAg	aGg	Lys	Arg	missense	NONREP	-/-	95	23	32	3	14
chr11	722104	A	A	G	+	EPS8L2	ENSG00000177106.17	A0A3B3ISQ4	ENSP00000497389.1	ENST00000650127.1	n	333	2	aAg	aGg	Lys	Arg	missense	NONREP	-/-	1623	27	48	68	33
chr11	774040	T	T	C	-	GATD1	ENSG00000177225.17	E9PQD8	ENSP00000436861.1	ENST00000534603.5	n	72	2	uAc	uGc	Tyr	Cys	missense	NONREP	-/-	3334	30	53	224	51
chr11	1192250	T	T	C	+	MUC5AC	ENSG00000215182.8	P98088	ENSP00000485659.1	ENST00000621226.2	y	4702	2	gUg	gCg	Val	Ala	missense	NONREP	-/-	28	3	3	1	2
chr11	1226698	T	T	C	+	MUC5B	ENSG00000117983.17	Q9HC84	ENSP00000436812.1	ENST00000529681.5	y	95	1	Uuc	Cuc	Phe	Leu	missense	NONREP	-/-	5	3	3	2	2
chr11	1226734	T	T	C	+	MUC5B	ENSG00000117983.17	Q9HC84	ENSP00000436812.1	ENST00000529681.5	y	107	1	Ugc	Cgc	Cys	Arg	missense	NONREP	-/-	8	2	2	1	1
chr11	1226746	T	T	C	+	MUC5B	ENSG00000117983.17	Q9HC84	ENSP00000436812.1	ENST00000529681.5	y	111	1	Uac	Cac	Tyr	His	missense	NONREP	-/-	11	3	3	2	2
chr11	1251492	T	T	C	+	MUC5B	ENSG00000117983.17	Q9HC84	ENSP00000436812.1	ENST00000529681.5	y	4871	2	cUg	cCg	Leu	Pro	missense	NONREP	-/-	207	11	14	12	8
chr11	1283541	T	T	C	-	TOLLIP	ENSG00000078902.16	E9PP67	ENSP00000436393.1	ENST00000530506.5	n	173	1	Agg	Ggg	Arg	Gly	missense	NONREP	-/-	302	21	39	67	39
chr11	1459200	A	A	G	+	BRSK2	ENSG00000174672.16	A0A140VJF6	ENSP00000310697.9	ENST00000308219.13	n	650	1	Aac	Gac	Asn	Asp	missense	NONREP	-/-	46	11	21	6	11
chr11	1459201	A	A	G	+	BRSK2	ENSG00000174672.16	A0A140VJF6	ENSP00000310697.9	ENST00000308219.13	n	650	2	aAc	aGc	Asn	Ser	missense	NONREP	-/-	29	9	17	4	10
chr11	1459206	A	A	G	+	BRSK2	ENSG00000174672.16	A0A140VJF6	ENSP00000310697.9	ENST00000308219.13	n	652	1	Aug	Gug	Met	Val	missense	NONREP	-/-	48	12	22	7	10
chr11	1459207	T	T	C	+	BRSK2	ENSG00000174672.16	A0A140VJF6	ENSP00000310697.9	ENST00000308219.13	n	652	2	aUg	aCg	Met	Thr	missense	NONREP	-/-	83	8	20	5	7
chr11	1459212	A	A	G	+	BRSK2	ENSG00000174672.16	A0A140VJF6	ENSP00000310697.9	ENST00000308219.13	n	654	1	Aug	Gug	Met	Val	missense	NONREP	-/-	32	12	19	4	14
chr11	1459213	T	T	C	+	BRSK2	ENSG00000174672.16	A0A140VJF6	ENSP00000310697.9	ENST00000308219.13	n	654	2	aUg	aCg	Met	Thr	missense	NONREP	-/-	42	6	16	2	5
chr11	1459228	T	T	C	+	BRSK2	ENSG00000174672.16	A0A140VJF6	ENSP00000310697.9	ENST00000308219.13	n	659	2	cUu	cCu	Leu	Pro	missense	NONREP	-/-	63	9	22	4	9
chr11	1597770	A	A	G	-	KRTAP5-2	ENSG00000205867.3	Q701N4	ENSP00000400041.1	ENST00000412090.2	y	161	1	Ugu	Cgu	Cys	Arg	missense	NONREP	-/-	20	3	8	4	6
chr11	1597799	A	A	G	-	KRTAP5-2	ENSG00000205867.3	Q701N4	ENSP00000400041.1	ENST00000412090.2	y	151	2	gUg	gCg	Val	Ala	missense	NONREP	-/-	34	5	13	7	11
chr11	1621442	A	A	G	-	KRTAP5-4	ENSG00000278620.3	A0A0G2JQ22	ENSP00000484814.1	ENST00000611225.1	n	164	2	aAg	aCg	Lys	Thr	missense	NONREP	-/-	5	3	4	1	2
chr11	1984445	A	A	G	+	MRPL23	ENSG00000214026.11	A8MYK1	ENSP00000380465.3	ENST00000397297.7	n	169	1	Agg	Ggg	Arg	Gly	missense	NONREP	-/-	3566	31	54	213	54
chr11	2909284	A	A	G	+	SLC22A18	ENSG00000110628.16	E9PMN7	ENSP00000433019.1	ENST00000485423.1	n	111	1	Agc	Ggc	Ser	Gly	missense	NONREP	-/-	1616	30	50	158	47
chr11	5234432	A	A	G	-	HBD	ENSG00000223609.11	C9JRG0	ENSP00000414741.1	ENST00000417377.1	n	1	2	aUg	aCg	Met	Thr	missense	NONREP	-/-	59	3	3	1	2
chr11	5441226	T	T	C	-	OR51I1	ENSG00000167359.8	A0A126GWE7	ENSP00000369559.1	ENST00000380211.1	n	97	1	Aau	Gau	Asn	Asp	missense	NONREP	-/-	11	1	1	11	1
chr11	5642447	A	A	G	+	TRIM34	ENSG00000258659.7	Q9BYJ4-1	ENSP00000402595.2	ENST00000429814.3	n	272	2	aAg	aGg	Lys	Arg	missense	NONREP	-/-	24	15	18	3	18
chr11	5642482	A	A	G	+	TRIM34	ENSG00000258659.7	Q9BYJ4-1	ENSP00000402595.2	ENST00000429814.3	n	284	1	Agu	Ggu	Ser	Gly	missense	NONREP	-/-	43	20	25	4	24
chr11	5642485	A	A	G	+	TRIM34	ENSG00000258659.7	Q9BYJ4-1	ENSP00000402595.2	ENST00000429814.3	n	285	1	Agg	Ggg	Arg	Gly	missense	NONREP	-/-	42	21	23	4	22
chr11	5642497	A	A	G	+	TRIM34	ENSG00000258659.7	Q9BYJ4-1	ENSP00000402595.2	ENST00000429814.3	n	289	1	Aug	Gug	Met	Val	missense	NONREP	-/-	27	16	20	4	19
chr11	5643585	A	A	G	+	TRIM34	ENSG00000258659.7	Q9BYJ4-1	ENSP00000402595.2	ENST00000429814.3	n	448	2	aAu	aGu	Asn	Ser	missense	NONREP	-/-	24	11	15	3	14
chr11	5643593	A	A	G	+	TRIM34	ENSG00000258659.7	Q9BYJ4-1	ENSP00000402595.2	ENST00000429814.3	n	451	1	Agc	Ggc	Ser	Gly	missense	NONREP	-/-	97	22	32	10	32
chr11	5643612	A	A	G	+	TRIM34	ENSG00000258659.7	Q9BYJ4-1	ENSP00000402595.2	ENST00000429814.3	n	457	2	uAc	uGc	Tyr	Cys	missense	NONREP	-/-	18	12	12	3	12
chr11	5643614	A	A	G	+	TRIM34	ENSG00000258659.7	Q9BYJ4-1	ENSP00000402595.2	ENST00000429814.3	n	458	1	Aag	Gag	Lys	Glu	missense	NONREP	-/-	40	17	22	3	21
chr11	5643639	A	A	G	+	TRIM34	ENSG00000258659.7	Q9BYJ4-1	ENSP00000402595.2	ENST00000429814.3	n	466	2	cAg	cGg	Gln	Arg	missense	NONREP	-/-	113	22	30	9	29
chr11	5643653	T	T	C	+	TRIM34	ENSG00000258659.7	Q9BYJ4-1	ENSP00000402595.2	ENST00000429814.3	n	471	1	Uau	Cau	Tyr	His	missense	NONREP	-/-	46	15	22	6	22
chr11	5643656	T	T	C	+	TRIM34	ENSG00000258659.7	Q9BYJ4-1	ENSP00000402595.2	ENST00000429814.3	n	472	1	Uuc	Cuc	Phe	Leu	missense	NONREP	-/-	19	13	14	3	14
chr11	5643657	T	T	C	+	TRIM34	ENSG00000258659.7	Q9BYJ4-1	ENSP00000402595.2	ENST00000429814.3	n	472	2	uUc	uCc	Phe	Ser	missense	NONREP	-/-	24	15	17	3	16
chr11	5664814	A	A	G	-	TRIM5	ENSG00000132256.20	Q9C035-1	ENSP00000507420.1	ENST00000684655.1	n	493	1	Ucu	Ccu	Ser	Pro	missense	NONREP	-/-	31	16	21	3	20
chr11	5664834	A	A	G	-	TRIM5	ENSG00000132256.20	Q9C035-1	ENSP00000507420.1	ENST00000684655.1	n	486	2	aUg	aCg	Met	Thr	missense	NONREP	-/-	68	19	27	5	26
chr11	5664870	A	A	G	-	TRIM5	ENSG00000132256.20	Q9C035-1	ENSP00000507420.1	ENST00000684655.1	n	474	2	uUu	uCu	Phe	Ser	missense	NONREP	-/-	54	20	26	3	22
chr11	5664873	A	A	G	-	TRIM5	ENSG00000132256.20	Q9C035-1	ENSP00000507420.1	ENST00000684655.1	n	473	2	gUa	gCa	Val	Ala	missense	NONREP	-/-	24	14	15	3	14
chr11	5664901	A	A	G	-	TRIM5	ENSG00000132256.20	Q9C035-1	ENSP00000507420.1	ENST00000684655.1	n	464	1	Uuu	Cuu	Phe	Leu	missense	NONREP	-/-	24	13	17	3	16
chr11	5664907	A	A	G	-	TRIM5	ENSG00000132256.20	Q9C035-1	ENSP00000507420.1	ENST00000684655.1	n	462	1	Uau	Cau	Tyr	His	missense	NONREP	-/-	54	21	28	4	26
chr11	5664912	A	A	G	-	TRIM5	ENSG00000132256.20	Q9C035-1	ENSP00000507420.1	ENST00000684655.1	n	460	2	cUc	cCc	Leu	Pro	missense	NONREP	-/-	41	21	26	4	24
chr11	5664915	A	A	G	-	TRIM5	ENSG00000132256.20	Q9C035-1	ENSP00000507420.1	ENST00000684655.1	n	459	2	uUu	uCu	Phe	Ser	missense	NONREP	-/-	53	18	24	4	19
chr11	5664937	A	A	G	-	TRIM5	ENSG00000132256.20	Q9C035-1	ENSP00000507420.1	ENST00000684655.1	n	452	1	Uuc	Cuc	Phe	Leu	missense	NONREP	-/-	45	21	27	3	24
chr11	5664943	A	A	G	-	TRIM5	ENSG00000132256.20	Q9C035-1	ENSP00000507420.1	ENST00000684655.1	n	450	1	Uca	Cca	Ser	Pro	missense	NONREP	-/-	62	23	29	6	27
chr11	5664961	A	A	G	-	TRIM5	ENSG00000132256.20	Q9C035-1	ENSP00000507420.1	ENST00000684655.1	n	444	1	Uau	Cau	Tyr	His	missense	NONREP	-/-	63	24	31	4	29
chr11	6320328	T	T	C	-	CAVIN3	ENSG00000170955.10	E9PIE3	ENSP00000432047.1	ENST00000530979.1	n	50	2	cAg	cGg	Gln	Arg	missense	NONREP	-/-	1188	30	47	29	27
chr11	6320332	T	T	C	-	CAVIN3	ENSG00000170955.10	E9PIE3	ENSP00000432047.1	ENST00000530979.1	n	49	1	Agg	Ggg	Arg	Gly	missense	NONREP	-/-	397	28	41	8	23
chr11	6320385	T	T	C	-	CAVIN3	ENSG00000170955.10	E9PIE3	ENSP00000432047.1	ENST00000530979.1	n	31	2	aAg	aGg	Lys	Arg	missense	NONREP	-/-	176	23	33	4	13
chr11	6320388	T	T	C	-	CAVIN3	ENSG00000170955.10	E9PIE3	ENSP00000432047.1	ENST00000530979.1	n	30	2	gAg	gGg	Glu	Gly	missense	NONREP	-/-	132	25	33	2	14
chr11	6545859	A	A	G	+	DNHD1	ENSG00000179532.13	Q96M86-3	ENSP00000254579.6	ENST00000254579.11	n	1640	3	auA	auG	Ile	Met	missense	NONREP	-/-	12	7	9	3	9
chr11	6604336	A	A	G	+	ILK	ENSG00000166333.14	A0A087WW45	ENSP00000479932.1	ENST00000526711.5	n	22	2	aAc	aGc	Asn	Ser	missense	NONREP	-/-	633	30	50	7	28
chr11	6604338	A	A	G	+	ILK	ENSG00000166333.14	A0A087WW45	ENSP00000479932.1	ENST00000526711.5	n	23	1	Acg	Gcg	Thr	Ala	missense	NONREP	-/-	1141	31	53	13	11
chr11	6604345	A	A	G	+	ILK	ENSG00000166333.14	A0A087WW45	ENSP00000479932.1	ENST00000526711.5	n	25	2	aAc	aGc	Asn	Ser	missense	NONREP	-/-	296	27	43	5	6
chr11	6604348	A	A	G	+	ILK	ENSG00000166333.14	A0A087WW45	ENSP00000479932.1	ENST00000526711.5	n	26	2	gAc	gGc	Asp	Gly	missense	NONREP	-/-	607	30	52	8	14
chr11	6604354	A	A	G	+	ILK	ENSG00000166333.14	A0A087WW45	ENSP00000479932.1	ENST00000526711.5	n	28	2	aAc	aGc	Asn	Ser	missense	NONREP	-/-	298	27	46	3	7
chr11	6608396	A	A	G	+	ILK	ENSG00000166333.14	A0A087WW45	ENSP00000479932.1	ENST00000526711.5	n	31	2	uAu	uGu	Tyr	Cys	missense	NONREP	-/-	252	26	41	1	3
chr11	6608404	A	A	G	+	ILK	ENSG00000166333.14	A0A087WW45	ENSP00000479932.1	ENST00000526711.5	n	34	1	Aca	Gca	Thr	Ala	missense	NONREP	-/-	370	29	49	1	2
chr11	6608428	A	A	G	+	ILK	ENSG00000166333.14	A0A087WWY6	ENSP00000480597.1	ENST00000526318.2	n	89	2	aAu	aGu	Asn	Ser	missense	NONREP	-/-	312	30	48	1	1
chr11	6608479	A	A	G	+	ILK	ENSG00000166333.14	A0A087WWY6	ENSP00000480597.1	ENST00000526318.2	n	106	2	cAa	cGa	Gln	Arg	missense	NONREP	-/-	521	29	47	2	2
chr11	6608736	T	T	C	+	ILK	ENSG00000166333.14	A0A0A0MTH3	ENSP00000439606.2	ENST00000537806.5	n	132	1	Uau	Cau	Tyr	His	missense	NONREP	-/-	1646	30	53	4	1
chr11	6608905	A	A	G	+	ILK	ENSG00000166333.14	A0A0A0MTH3	ENSP00000439606.2	ENST00000537806.5	n	188	2	cAg	cGg	Gln	Arg	missense	NONREP	-/-	708	31	53	3	4
chr11	6608908	A	A	G	+	ILK	ENSG00000166333.14	A0A0A0MTH3	ENSP00000439606.2	ENST00000537806.5	n	189	2	aAu	aGu	Asn	Ser	missense	NONREP	-/-	319	26	44	2	5
chr11	6608926	A	A	G	+	ILK	ENSG00000166333.14	A0A0A0MTH3	ENSP00000439606.2	ENST00000537806.5	n	195	2	uAc	uGc	Tyr	Cys	missense	NONREP	-/-	384	31	49	1	2
chr11	6608929	A	A	G	+	ILK	ENSG00000166333.14	A0A0A0MTH3	ENSP00000439606.2	ENST00000537806.5	n	196	2	aAg	aGg	Lys	Arg	missense	NONREP	-/-	405	30	48	3	3
chr11	6608934	A	A	G	+	ILK	ENSG00000166333.14	A0A0A0MTH3	ENSP00000439606.2	ENST00000537806.5	n	198	1	Aca	Gca	Thr	Ala	missense	NONREP	-/-	320	29	50	3	6
chr11	6608952	A	A	G	+	ILK	ENSG00000166333.14	A0A0A0MTH3	ENSP00000439606.2	ENST00000537806.5	n	204	1	Acc	Gcc	Thr	Ala	missense	NONREP	-/-	1261	31	54	8	5
chr11	6609113	A	A	G	+	ILK	ENSG00000166333.14	A0A0A0MTH3	ENSP00000439606.2	ENST00000537806.5	n	223	2	cAg	cGg	Gln	Arg	missense	NONREP	-/-	540	29	47	2	1
chr11	6609365	A	A	G	+	ILK	ENSG00000166333.14	A0A0A0MTH3	ENSP00000439606.2	ENST00000537806.5	n	260	1	Aca	Gca	Thr	Ala	missense	NONREP	-/-	575	28	47	2	1
chr11	6609368	A	A	G	+	ILK	ENSG00000166333.14	A0A0A0MTH3	ENSP00000439606.2	ENST00000537806.5	n	261	1	Agg	Ggg	Arg	Gly	missense	NONREP	-/-	879	31	52	2	1
chr11	6609372	A	A	G	+	ILK	ENSG00000166333.14	A0A0A0MTH3	ENSP00000439606.2	ENST00000537806.5	n	262	2	aAg	aGg	Lys	Arg	missense	NONREP	-/-	1181	31	54	4	1
chr11	6609757	T	T	C	+	ILK	ENSG00000166333.14	A0A0A0MTH3	ENSP00000439606.2	ENST00000537806.5	n	328	2	uUu	uCu	Phe	Ser	missense	NONREP	-/-	467	29	49	2	1
chr11	6610235	A	A	G	+	ILK	ENSG00000166333.14	A0A0A0MTH3	ENSP00000439606.2	ENST00000537806.5	n	420	2	gAg	gGg	Glu	Gly	missense	NONREP	-/-	948	30	52	2	1
chr11	6610486	A	A	G	+	ILK	ENSG00000166333.14	A0A0A0MTH3	ENSP00000439606.2	ENST00000537806.5	n	443	1	Acc	Gcc	Thr	Ala	missense	NONREP	-/-	420	26	47	1	1
chr11	6610607	A	A	G	+	ILK	ENSG00000166333.14	A0A087WWY6	ENSP00000480597.1	ENST00000526318.2	n	111	2	aAg	aGg	Lys	Arg	missense	NONREP	-/-	495	28	48	5	1
chr11	6956302	A	A	G	+	ZNF215	ENSG00000149054.16	Q9UL58-1	ENSP00000393202.2	ENST00000414517.6	n	442	2	aAg	aGg	Lys	Arg	missense	NONREP	-/-	10	9	9	2	9
chr11	6956313	A	A	G	+	ZNF215	ENSG00000149054.16	Q9UL58-1	ENSP00000393202.2	ENST00000414517.6	n	446	1	Aaa	Gaa	Lys	Glu	missense	NONREP	-/-	5	4	4	2	4
chr11	6956329	A	A	G	+	ZNF215	ENSG00000149054.16	Q9UL58-1	ENSP00000393202.2	ENST00000414517.6	n	451	2	aAu	aGu	Asn	Ser	missense	NONREP	-/-	6	5	5	2	5
chr11	6956373	A	A	G	+	ZNF215	ENSG00000149054.16	Q9UL58-1	ENSP00000393202.2	ENST00000414517.6	n	466	1	Aac	Gac	Asn	Asp	missense	NONREP	-/-	12	9	10	2	10
chr11	6956382	A	A	G	+	ZNF215	ENSG00000149054.16	Q9UL58-1	ENSP00000393202.2	ENST00000414517.6	n	469	1	Aaa	Gaa	Lys	Glu	missense	NONREP	-/-	14	10	11	2	11
chr11	6956383	A	A	G	+	ZNF215	ENSG00000149054.16	Q9UL58-1	ENSP00000393202.2	ENST00000414517.6	n	469	2	aAa	aGa	Lys	Arg	missense	NONREP	-/-	38	14	17	8	17
chr11	6956392	A	A	G	+	ZNF215	ENSG00000149054.16	Q9UL58-1	ENSP00000393202.2	ENST00000414517.6	n	472	2	aAc	aGc	Asn	Ser	missense	NONREP	-/-	7	6	6	2	6
chr11	8137435	T	T	C	-	RIC3	ENSG00000166405.16	A0A0S2Z607	ENSP00000344904.4	ENST00000343202.8	n	155	2	aAg	aGg	Lys	Arg	missense	NONREP	-/-	48	17	23	3	19
chr11	9784388	T	T	C	-	SBF2	ENSG00000133812.18	A0A8I5KUI9	ENSP00000509177.1	ENST00000525040.5	n	51	2	aAg	aGg	Lys	Arg	missense	NONREP	-/-	44	19	28	4	27
chr11	9808007	A	A	G	-	SBF2	ENSG00000133812.18	A0A6Q8PH13	ENSP00000502491.1	ENST00000675281.2	n	1504	2	gUa	gCa	Val	Ala	missense	NONREP	-/-	50	17	28	3	26
chr11	9808029	A	A	G	-	SBF2	ENSG00000133812.18	A0A6Q8PH13	ENSP00000502491.1	ENST00000675281.2	n	1497	1	Uuc	Cuc	Phe	Leu	missense	NONREP	-/-	44	18	30	3	27
chr11	9808040	A	A	G	-	SBF2	ENSG00000133812.18	A0A6Q8PH13	ENSP00000502491.1	ENST00000675281.2	n	1493	2	uUu	uCu	Phe	Ser	missense	NONREP	-/-	39	14	23	3	22
chr11	9808041	A	A	G	-	SBF2	ENSG00000133812.18	A0A6Q8PH13	ENSP00000502491.1	ENST00000675281.2	n	1493	1	Uuu	Cuu	Phe	Leu	missense	NONREP	-/-	32	14	19	6	18
chr11	10514924	T	T	C	-	RNF141	ENSG00000110315.7	Q8WVD5-1	ENSP00000265981.2	ENST00000265981.7	n	229	1	Agg	Ggg	Arg	Gly	missense	NONREP	-/-	77	20	33	3	24
chr11	10514953	T	T	C	-	RNF141	ENSG00000110315.7	Q8WVD5-1	ENSP00000265981.2	ENST00000265981.7	n	219	2	aAc	aGc	Asn	Ser	missense	NONREP	-/-	60	21	29	5	16
chr11	10514954	T	T	C	-	RNF141	ENSG00000110315.7	Q8WVD5-1	ENSP00000265981.2	ENST00000265981.7	n	219	1	Aac	Gac	Asn	Asp	missense	NONREP	-/-	57	14	26	5	16
chr11	10514960	T	T	C	-	RNF141	ENSG00000110315.7	Q8WVD5-1	ENSP00000265981.2	ENST00000265981.7	n	217	1	Auu	Guu	Ile	Val	missense	NONREP	-/-	47	16	25	3	14
chr11	10514972	T	T	C	-	RNF141	ENSG00000110315.7	Q8WVD5-1	ENSP00000265981.2	ENST00000265981.7	n	213	1	Aug	Gug	Met	Val	missense	NONREP	-/-	66	17	31	2	17
chr11	10515010	T	T	C	-	RNF141	ENSG00000110315.7	Q8WVD5-1	ENSP00000265981.2	ENST00000265981.7	n	200	2	gAa	gGa	Glu	Gly	missense	NONREP	-/-	49	18	28	2	15
chr11	10515041	T	T	C	-	RNF141	ENSG00000110315.7	Q8WVD5-1	ENSP00000265981.2	ENST00000265981.7	n	190	1	Auu	Guu	Ile	Val	missense	NONREP	-/-	64	14	26	9	13
chr11	11271268	T	T	C	-	GALNT18	ENSG00000110328.6	Q6P9A2-1	ENSP00000227756.4	ENST00000227756.5	n	567	2	aAg	aGg	Lys	Arg	missense	NONREP	-/-	44	14	21	2	8
chr11	11930730	A	A	G	+	USP47	ENSG00000170242.19	Q96K76-2	ENSP00000339957.5	ENST00000339865.9	n	476	1	Aag	Gag	Lys	Glu	missense	NONREP	-/-	135	21	38	10	36
chr11	13388979	T	T	C	-	BTBD10	ENSG00000148925.11	Q9BSF8-1	ENSP00000278174.5	ENST00000278174.10	n	427	2	aAu	aGu	Asn	Ser	missense	NONREP	-/-	47	15	25	6	18
chr11	13388980	T	T	C	-	BTBD10	ENSG00000148925.11	Q9BSF8-1	ENSP00000278174.5	ENST00000278174.10	n	427	1	Aau	Gau	Asn	Asp	missense	NONREP	-/-	42	18	29	2	23
chr11	13388983	T	T	C	-	BTBD10	ENSG00000148925.11	Q9BSF8-1	ENSP00000278174.5	ENST00000278174.10	n	426	1	Acc	Gcc	Thr	Ala	missense	NONREP	-/-	65	20	35	6	27
chr11	13388986	T	T	C	-	BTBD10	ENSG00000148925.11	Q9BSF8-1	ENSP00000278174.5	ENST00000278174.10	n	425	1	Auc	Guc	Ile	Val	missense	NONREP	-/-	37	16	26	3	22
chr11	13388991	T	T	C	-	BTBD10	ENSG00000148925.11	Q9BSF8-1	ENSP00000278174.5	ENST00000278174.10	n	423	2	aAa	aGa	Lys	Arg	missense	NONREP	-/-	32	14	20	3	16
chr11	13388992	T	T	C	-	BTBD10	ENSG00000148925.11	Q9BSF8-1	ENSP00000278174.5	ENST00000278174.10	n	423	1	Aaa	Gaa	Lys	Glu	missense	NONREP	-/-	49	17	29	5	23
chr11	13388997	T	T	C	-	BTBD10	ENSG00000148925.11	Q9BSF8-1	ENSP00000278174.5	ENST00000278174.10	n	421	2	aAg	aGg	Lys	Arg	missense	NONREP	-/-	50	19	32	3	28
chr11	13388998	T	T	C	-	BTBD10	ENSG00000148925.11	Q9BSF8-1	ENSP00000278174.5	ENST00000278174.10	n	421	1	Aag	Gag	Lys	Glu	missense	NONREP	-/-	44	17	27	2	19
chr11	14878130	T	T	C	-	CYP2R1	ENSG00000186104.11	E9PJT9	ENSP00000435484.1	ENST00000532378.5	n	267	1	Aga	Gga	Arg	Gly	missense	NONREP	-/-	66	23	33	5	32
chr11	14878132	T	T	C	-	CYP2R1	ENSG00000186104.11	E9PJT9	ENSP00000435484.1	ENST00000532378.5	n	266	2	gAa	gGa	Glu	Gly	missense	NONREP	-/-	35	17	26	3	24
chr11	14878142	T	T	C	-	CYP2R1	ENSG00000186104.11	E9PJT9	ENSP00000435484.1	ENST00000532378.5	n	263	1	Auc	Guc	Ile	Val	missense	NONREP	-/-	32	15	22	2	18
chr11	14878166	T	T	C	-	CYP2R1	ENSG00000186104.11	E9PJT9	ENSP00000435484.1	ENST00000532378.5	n	255	1	Aca	Gca	Thr	Ala	missense	NONREP	-/-	49	20	27	3	22
chr11	14878184	T	T	C	-	CYP2R1	ENSG00000186104.11	E9PJT9	ENSP00000435484.1	ENST00000532378.5	n	249	1	Aag	Gag	Lys	Glu	missense	NONREP	-/-	39	17	26	4	22
chr11	14885859	A	A	G	-	CYP2R1	ENSG00000186104.11	Q6VVX0	ENSP00000334592.5	ENST00000334636.10	y	95	2	gUa	gCa	Val	Ala	missense	NONREP	-/-	29	14	20	3	20
chr11	14885862	A	A	G	-	CYP2R1	ENSG00000186104.11	Q6VVX0	ENSP00000334592.5	ENST00000334636.10	y	94	2	gUa	gCa	Val	Ala	missense	NONREP	-/-	35	20	24	3	24
chr11	14885869	A	A	G	-	CYP2R1	ENSG00000186104.11	Q6VVX0	ENSP00000334592.5	ENST00000334636.10	y	92	1	Uau	Cau	Tyr	His	missense	NONREP	-/-	14	11	12	2	12
chr11	14885880	A	A	G	-	CYP2R1	ENSG00000186104.11	Q6VVX0	ENSP00000334592.5	ENST00000334636.10	y	88	2	gUu	gCu	Val	Ala	missense	NONREP	-/-	17	12	13	3	13
chr11	18729697	T	T	C	-	PTPN5	ENSG00000110786.18	E9PLZ4	ENSP00000435056.1	ENST00000477854.5	n	288	2	cAg	cGg	Gln	Arg	missense	NONREP	-/-	837	20	36	57	34
chr11	22812000	A	A	G	+	GAS2	ENSG00000148935.12	O43903-1	ENSP00000401145.2	ENST00000454584.7	n	309	2	aAg	aGg	Lys	Arg	missense	NONREP	-/-	17	10	11	5	9
chr11	22812003	A	A	G	+	GAS2	ENSG00000148935.12	O43903-1	ENSP00000401145.2	ENST00000454584.7	n	310	2	aAg	aGg	Lys	Arg	missense	NONREP	-/-	13	10	10	4	9
chr11	22812011	A	A	G	+	GAS2	ENSG00000148935.12	O43903-1	ENSP00000401145.2	ENST00000454584.7	n	313	1	Aag	Gag	Lys	Glu	missense	NONREP	-/-	5	5	5	1	5
chr11	30331288	A	A	G	+	ARL14EP	ENSG00000152219.5	E9PRK7	ENSP00000432224.1	ENST00000530909.1	n	114	1	Aag	Gag	Lys	Glu	missense	NONREP	-/-	38	18	24	4	20
chr11	30331289	A	A	G	+	ARL14EP	ENSG00000152219.5	E9PRK7	ENSP00000432224.1	ENST00000530909.1	n	114	2	aAg	aGg	Lys	Arg	missense	NONREP	-/-	41	17	23	3	20
chr11	30331300	A	A	G	+	ARL14EP	ENSG00000152219.5	E9PRK7	ENSP00000432224.1	ENST00000530909.1	n	118	1	Aaa	Gaa	Lys	Glu	missense	NONREP	-/-	36	14	21	2	18
chr11	30331310	A	A	G	+	ARL14EP	ENSG00000152219.5	E9PRK7	ENSP00000432224.1	ENST00000530909.1	n	121	2	cAg	cGg	Gln	Arg	missense	NONREP	-/-	42	18	26	4	21
chr11	30331315	A	A	G	+	ARL14EP	ENSG00000152219.5	E9PRK7	ENSP00000432224.1	ENST00000530909.1	n	123	1	Auc	Guc	Ile	Val	missense	NONREP	-/-	32	13	20	3	17
chr11	30331318	A	A	G	+	ARL14EP	ENSG00000152219.5	E9PRK7	ENSP00000432224.1	ENST00000530909.1	n	124	1	Aau	Gau	Asn	Asp	missense	NONREP	-/-	43	14	20	5	17
chr11	30331324	A	A	G	+	ARL14EP	ENSG00000152219.5	E9PRK7	ENSP00000432224.1	ENST00000530909.1	n	126	1	Agu	Ggu	Ser	Gly	missense	NONREP	-/-	55	17	29	4	25
chr11	30331339	A	A	G	+	ARL14EP	ENSG00000152219.5	E9PRK7	ENSP00000432224.1	ENST00000530909.1	n	131	1	Acu	Gcu	Thr	Ala	missense	NONREP	-/-	32	16	20	4	18
chr11	30331355	A	A	G	+	ARL14EP	ENSG00000152219.5	E9PRK7	ENSP00000432224.1	ENST00000530909.1	n	136	2	aAa	aGa	Lys	Arg	missense	NONREP	-/-	195	27	46	11	42
chr11	30331357	A	A	G	+	ARL14EP	ENSG00000152219.5	E9PRK7	ENSP00000432224.1	ENST00000530909.1	n	137	1	Agg	Ggg	Arg	Gly	missense	NONREP	-/-	88	25	39	5	34
chr11	32098428	A	A	G	+	RCN1	ENSG00000049449.10	V9HW95	ENSP00000054950.4	ENST00000054950.4	n	176	2	aAa	aGa	Lys	Arg	missense	NONREP	-/-	126	21	34	4	11
chr11	32098460	A	A	G	+	RCN1	ENSG00000049449.10	V9HW95	ENSP00000054950.4	ENST00000054950.4	n	187	1	Acu	Gcu	Thr	Ala	missense	NONREP	-/-	165	26	42	3	9
chr11	32098475	A	A	G	+	RCN1	ENSG00000049449.10	V9HW95	ENSP00000054950.4	ENST00000054950.4	n	192	1	Acu	Gcu	Thr	Ala	missense	NONREP	-/-	181	25	37	4	8
chr11	32104381	A	A	G	+	RCN1	ENSG00000049449.10	V9HW95	ENSP00000054950.4	ENST00000054950.4	n	302	2	aAa	aGa	Lys	Arg	missense	NONREP	-/-	194	26	45	4	7
chr11	32104419	A	A	G	+	RCN1	ENSG00000049449.10	H0YDA4	ENSP00000433237.1	ENST00000528630.1	n	12	1	Agc	Ggc	Ser	Gly	missense	NONREP	-/-	196	23	38	3	11
chr11	32104435	A	A	G	+	RCN1	ENSG00000049449.10	H0YDA4	ENSP00000433237.1	ENST00000528630.1	n	17	2	uAc	uGc	Tyr	Cys	missense	NONREP	-/-	1603	31	54	32	23
chr11	32435257	T	T	C	-	WT1	ENSG00000184937.16	J3KNN9	ENSP00000331327.5	ENST00000332351.9	n	35	2	cAg	cGg	Gln	Arg	missense	NONREP	-/-	249	15	17	80	17
chr11	33057968	T	T	C	+	TCP11L1	ENSG00000176148.16	E9PJ55	ENSP00000435667.1	ENST00000527661.5	n	156	2	aUa	aCa	Ile	Thr	missense	NONREP	-/-	13	8	11	3	11
chr11	33057992	T	T	C	+	TCP11L1	ENSG00000176148.16	E9PJ55	ENSP00000435667.1	ENST00000527661.5	n	164	2	cUg	cCg	Leu	Pro	missense	NONREP	-/-	19	11	13	3	12
chr11	33598866	A	A	G	+	KIAA1549L	ENSG00000110427.17	Q6ZVL6-1	ENSP00000315295.4	ENST00000321505.9	n	1303	1	Aag	Gag	Lys	Glu	missense	NONREP	-/-	5	2	4	1	3
chr11	33598915	A	A	G	+	KIAA1549L	ENSG00000110427.17	Q6ZVL6-1	ENSP00000315295.4	ENST00000321505.9	n	1319	2	aAa	aGa	Lys	Arg	missense	NONREP	-/-	12	2	9	3	8
chr11	33598923	A	A	G	+	KIAA1549L	ENSG00000110427.17	Q6ZVL6-1	ENSP00000315295.4	ENST00000321505.9	n	1322	1	Aag	Gag	Lys	Glu	missense	NONREP	-/-	8	2	6	2	5
chr11	33598924	A	A	G	+	KIAA1549L	ENSG00000110427.17	Q6ZVL6-1	ENSP00000315295.4	ENST00000321505.9	n	1322	2	aAg	aGg	Lys	Arg	missense	NONREP	-/-	7	2	5	2	4
chr11	43943137	A	A	G	+	C11orf96	ENSG00000187479.9	A0A087WW59	ENSP00000479976.1	ENST00000617612.3	n	78	2	aAg	aGg	Lys	Arg	missense	NONREP	-/-	2362	30	52	11	4
chr11	43943142	A	A	G	+	C11orf96	ENSG00000187479.9	A0A087WW59	ENSP00000479976.1	ENST00000617612.3	n	80	1	Aag	Gag	Lys	Glu	missense	NONREP	-/-	936	31	50	4	3
chr11	43943143	A	A	G	+	C11orf96	ENSG00000187479.9	A0A087WW59	ENSP00000479976.1	ENST00000617612.3	n	80	2	aAg	aGg	Lys	Arg	missense	NONREP	-/-	680	29	45	4	3
chr11	43943146	A	A	G	+	C11orf96	ENSG00000187479.9	A0A087WW59	ENSP00000479976.1	ENST00000617612.3	n	81	2	aAg	aGg	Lys	Arg	missense	NONREP	-/-	672	29	50	3	5
chr11	43943158	A	A	G	+	C11orf96	ENSG00000187479.9	A0A087WW59	ENSP00000479976.1	ENST00000617612.3	n	85	2	cAg	cGg	Gln	Arg	missense	NONREP	-/-	1113	30	49	3	2
chr11	43943167	A	A	G	+	C11orf96	ENSG00000187479.9	A0A087WW59	ENSP00000479976.1	ENST00000617612.3	n	88	2	gAg	gGg	Glu	Gly	missense	NONREP	-/-	803	29	45	2	2
chr11	46366291	A	A	G	+	DGKZ	ENSG00000149091.15	Q13574-1	ENSP00000412178.1	ENST00000454345.6	n	12	2	aAg	aGg	Lys	Arg	missense	NONREP	-/-	754	25	45	92	45
chr11	46366351	A	A	G	+	DGKZ	ENSG00000149091.15	Q13574-1	ENSP00000412178.1	ENST00000454345.6	n	32	2	aAg	aGg	Lys	Arg	missense	NONREP	-/-	230	20	37	47	37
chr11	46366420	A	A	G	+	DGKZ	ENSG00000149091.15	Q13574-1	ENSP00000412178.1	ENST00000454345.6	n	55	2	cAg	cGg	Gln	Arg	missense	NONREP	-/-	315	23	43	49	43
chr11	46366923	A	A	G	+	DGKZ	ENSG00000149091.15	Q13574-1	ENSP00000412178.1	ENST00000454345.6	n	223	1	Agg	Ggg	Arg	Gly	missense	NONREP	-/-	438	20	40	57	39
chr11	46366948	A	A	G	+	DGKZ	ENSG00000149091.15	Q13574-1	ENSP00000412178.1	ENST00000454345.6	n	231	2	aAg	aGg	Lys	Arg	missense	NONREP	-/-	1408	28	49	118	49
chr11	46754967	T	T	C	-	CKAP5	ENSG00000175216.15	Q14008-1	ENSP00000432768.1	ENST00000529230.6	n	1597	2	aAc	aGc	Asn	Ser	missense	NONREP	-/-	91	20	35	3	18
chr11	46754980	T	T	C	-	CKAP5	ENSG00000175216.15	Q14008-1	ENSP00000432768.1	ENST00000529230.6	n	1593	1	Aga	Gga	Arg	Gly	missense	NONREP	-/-	62	18	29	4	11
chr11	46873418	T	T	C	-	LRP4	ENSG00000134569.10	O75096	ENSP00000367888.1	ENST00000378623.6	y	1469	1	Agc	Ggc	Ser	Gly	missense	NONREP	-/-	915	23	43	102	43
chr11	47573120	A	A	G	-	KBTBD4	ENSG00000123444.14	A0A075B6T4	ENSP00000436713.1	ENST00000533290.5	n	481	2	cUu	cCu	Leu	Pro	missense	NONREP	-/-	63	22	32	6	31
chr11	47573144	A	A	G	-	KBTBD4	ENSG00000123444.14	A0A075B6T4	ENSP00000436713.1	ENST00000533290.5	n	473	2	cUa	cCa	Leu	Pro	missense	NONREP	-/-	103	21	37	7	31
chr11	47573147	A	A	G	-	KBTBD4	ENSG00000123444.14	A0A075B6T4	ENSP00000436713.1	ENST00000533290.5	n	472	2	uUg	uCg	Leu	Ser	missense	NONREP	-/-	105	24	41	8	38
chr11	47573157	A	A	G	-	KBTBD4	ENSG00000123444.14	A0A075B6T4	ENSP00000436713.1	ENST00000533290.5	n	469	1	Uac	Cac	Tyr	His	missense	NONREP	-/-	99	22	39	8	32
chr11	47573165	A	A	G	-	KBTBD4	ENSG00000123444.14	A0A075B6T4	ENSP00000436713.1	ENST00000533290.5	n	466	2	cUg	cCg	Leu	Pro	missense	NONREP	-/-	376	29	51	25	47
chr11	47573396	A	A	G	-	KBTBD4	ENSG00000123444.14	A0A075B6T4	ENSP00000436713.1	ENST00000533290.5	n	389	2	cUa	cCa	Leu	Pro	missense	NONREP	-/-	126	26	42	8	41
chr11	47573436	A	A	G	-	KBTBD4	ENSG00000123444.14	A0A075B6T4	ENSP00000436713.1	ENST00000533290.5	n	376	1	Uau	Cau	Tyr	His	missense	NONREP	-/-	35	16	23	4	23
chr11	47573439	A	A	G	-	KBTBD4	ENSG00000123444.14	A0A075B6T4	ENSP00000436713.1	ENST00000533290.5	n	375	1	Uau	Cau	Tyr	His	missense	NONREP	-/-	115	24	43	9	43
chr11	57309940	T	T	C	-	TNKS1BP1	ENSG00000149115.14	A0A2R8Y5C4	ENSP00000494351.1	ENST00000530920.1	n	248	2	gAu	gGu	Asp	Gly	missense	NONREP	-/-	148	26	33	2	5
chr11	57310004	T	T	C	-	TNKS1BP1	ENSG00000149115.14	A0A2R8Y5C4	ENSP00000494351.1	ENST00000530920.1	n	227	1	Aac	Gac	Asn	Asp	missense	NONREP	-/-	1811	31	52	17	18
chr11	57425994	T	T	C	-	SLC43A3	ENSG00000134802.18	E9PNM4	ENSP00000434710.1	ENST00000526621.5	n	60	2	cAg	cGg	Gln	Arg	missense	NONREP	-/-	100	20	30	4	17
chr11	57426007	T	T	C	-	SLC43A3	ENSG00000134802.18	E9PNM4	ENSP00000434710.1	ENST00000526621.5	n	56	1	Aau	Gau	Asn	Asp	missense	NONREP	-/-	63	19	27	4	19
chr11	57426042	T	T	C	-	SLC43A3	ENSG00000134802.18	E9PNM4	ENSP00000434710.1	ENST00000526621.5	n	44	2	aAg	aGg	Lys	Arg	missense	NONREP	-/-	36	16	20	4	13
chr11	57426043	T	T	C	-	SLC43A3	ENSG00000134802.18	E9PNM4	ENSP00000434710.1	ENST00000526621.5	n	44	1	Aag	Gag	Lys	Glu	missense	NONREP	-/-	63	18	25	3	15
chr11	57426048	T	T	C	-	SLC43A3	ENSG00000134802.18	E9PNM4	ENSP00000434710.1	ENST00000526621.5	n	42	2	uAc	uGc	Tyr	Cys	missense	NONREP	-/-	44	14	18	3	10
chr11	57426057	T	T	C	-	SLC43A3	ENSG00000134802.18	E9PNM4	ENSP00000434710.1	ENST00000526621.5	n	39	2	aAu	aGu	Asn	Ser	missense	NONREP	-/-	46	14	21	3	14
chr11	57426060	T	T	C	-	SLC43A3	ENSG00000134802.18	E9PNM4	ENSP00000434710.1	ENST00000526621.5	n	38	2	aAg	aGg	Lys	Arg	missense	NONREP	-/-	47	16	21	2	14
chr11	57738682	A	A	G	+	TMX2	ENSG00000213593.10	E9PLR1	ENSP00000431333.1	ENST00000528110.5	n	90	2	cAa	cGa	Gln	Arg	missense	NONREP	-/-	233	30	52	4	4
chr11	57738691	A	A	G	+	TMX2	ENSG00000213593.10	E9PLR1	ENSP00000431333.1	ENST00000528110.5	n	93	2	cAc	cGc	His	Arg	missense	NONREP	-/-	139	24	45	3	4
chr11	57738715	A	A	G	+	TMX2	ENSG00000213593.10	E9PLR1	ENSP00000431333.1	ENST00000528110.5	n	101	2	cAa	cGa	Gln	Arg	missense	NONREP	-/-	143	26	46	2	5
chr11	57738725	A	A	G	+	TMX2	ENSG00000213593.10	Q9Y320-1	ENSP00000278422.4	ENST00000278422.9	n	168	2	aAu	aGu	Asn	Ser	missense	NONREP	-/-	85	24	38	2	7
chr11	57738748	A	A	G	+	TMX2	ENSG00000213593.10	Q9Y320-1	ENSP00000278422.4	ENST00000278422.9	n	176	1	Auc	Guc	Ile	Val	missense	NONREP	-/-	104	25	45	2	5
chr11	57739133	A	A	G	+	TMX2	ENSG00000213593.10	E9PRL5	ENSP00000436013.1	ENST00000530114.5	n	85	1	Aca	Gca	Thr	Ala	missense	NONREP	-/-	190	28	50	4	6
chr11	57739136	A	A	G	+	TMX2	ENSG00000213593.10	E9PRL5	ENSP00000436013.1	ENST00000530114.5	n	86	1	Aag	Gag	Lys	Glu	missense	NONREP	-/-	116	25	41	2	5
chr11	57739137	A	A	G	+	TMX2	ENSG00000213593.10	E9PRL5	ENSP00000436013.1	ENST00000530114.5	n	86	2	aAg	aGg	Lys	Arg	missense	NONREP	-/-	159	28	47	4	4
chr11	57739144	A	A	G	+	TMX2	ENSG00000213593.10	Q9Y320-1	ENSP00000278422.4	ENST00000278422.9	n	210	1	Aca	Gca	Thr	Ala	missense	NONREP	-/-	254	27	49	5	2
chr11	57739160	A	A	G	+	TMX2	ENSG00000213593.10	Q9Y320-1	ENSP00000278422.4	ENST00000278422.9	n	215	2	aAg	aGg	Lys	Arg	missense	NONREP	-/-	173	28	45	3	3
chr11	57739171	A	A	G	+	TMX2	ENSG00000213593.10	Q9Y320-1	ENSP00000278422.4	ENST00000278422.9	n	219	1	Acc	Gcc	Thr	Ala	missense	NONREP	-/-	606	30	52	7	3
chr11	57739177	A	A	G	+	TMX2	ENSG00000213593.10	Q9Y320-1	ENSP00000278422.4	ENST00000278422.9	n	221	1	Auc	Guc	Ile	Val	missense	NONREP	-/-	109	27	42	2	1
chr11	57739196	A	A	G	+	TMX2	ENSG00000213593.10	Q9Y320-1	ENSP00000278422.4	ENST00000278422.9	n	227	2	aAg	aGg	Lys	Arg	missense	NONREP	-/-	452	29	51	6	2
chr11	57740171	A	A	G	+	TMX2	ENSG00000213593.10	Q9Y320-1	ENSP00000278422.4	ENST00000278422.9	n	273	1	Aau	Gau	Asn	Asp	missense	NONREP	-/-	169	26	47	4	3
chr11	57740172	A	A	G	+	TMX2	ENSG00000213593.10	Q9Y320-1	ENSP00000278422.4	ENST00000278422.9	n	273	2	aAu	aGu	Asn	Ser	missense	NONREP	-/-	143	26	45	3	3
chr11	57740174	A	A	G	+	TMX2	ENSG00000213593.10	Q9Y320-1	ENSP00000278422.4	ENST00000278422.9	n	274	1	Auc	Guc	Ile	Val	missense	NONREP	-/-	152	27	49	3	3
chr11	57740181	A	A	G	+	TMX2	ENSG00000213593.10	Q9Y320-1	ENSP00000278422.4	ENST00000278422.9	n	276	2	gAg	gGg	Glu	Gly	missense	NONREP	-/-	433	28	50	10	2
chr11	57740201	A	A	G	+	TMX2	ENSG00000213593.10	Q9Y320-1	ENSP00000278422.4	ENST00000278422.9	n	283	1	Acc	Gcc	Thr	Ala	missense	NONREP	-/-	229	28	50	3	3
chr11	57740210	A	A	G	+	TMX2	ENSG00000213593.10	Q9Y320-1	ENSP00000278422.4	ENST00000278422.9	n	286	1	Aca	Gca	Thr	Ala	missense	NONREP	-/-	164	26	46	2	3
chr11	57740232	A	A	G	+	TMX2	ENSG00000213593.10	Q9Y320-1	ENSP00000278422.4	ENST00000278422.9	n	293	2	aAg	aGg	Lys	Arg	missense	NONREP	-/-	154	27	47	3	2
chr11	57740240	A	A	G	+	TMX2	ENSG00000213593.10	Q9Y320-1	ENSP00000278422.4	ENST00000278422.9	n	296	1	Aaa	Gaa	Lys	Glu	missense	NONREP	-/-	119	26	46	2	4
chr11	59713475	A	A	G	-	OR10V1	ENSG00000172289.3	Q8NGI7	ENSP00000302199.2	ENST00000307552.3	y	124	2	uUu	uCu	Phe	Ser	missense	NONREP	-/-	8	4	4	5	4
chr11	59713485	A	A	G	-	OR10V1	ENSG00000172289.3	Q8NGI7	ENSP00000302199.2	ENST00000307552.3	y	121	1	Uau	Cau	Tyr	His	missense	NONREP	-/-	12	5	7	5	7
chr11	59713533	A	A	G	-	OR10V1	ENSG00000172289.3	Q8NGI7	ENSP00000302199.2	ENST00000307552.3	y	105	1	Uuu	Cuu	Phe	Leu	missense	NONREP	-/-	11	4	4	5	4
chr11	60936467	A	A	G	+	TMEM132A	ENSG00000006118.15	Q24JP5-2	ENSP00000005286.4	ENST00000005286.8	n	879	1	Aaa	Gaa	Lys	Glu	missense	NONREP	-/-	58	11	24	3	6
chr11	60936468	A	A	G	+	TMEM132A	ENSG00000006118.15	Q24JP5-2	ENSP00000005286.4	ENST00000005286.8	n	879	2	aAa	aGa	Lys	Arg	missense	NONREP	-/-	77	17	31	7	13
chr11	60936482	A	A	G	+	TMEM132A	ENSG00000006118.15	Q24JP5-2	ENSP00000005286.4	ENST00000005286.8	n	884	1	Agu	Ggu	Ser	Gly	missense	NONREP	-/-	56	12	22	3	7
chr11	60936516	A	A	G	+	TMEM132A	ENSG00000006118.15	Q24JP5-2	ENSP00000005286.4	ENST00000005286.8	n	895	2	aAc	aGc	Asn	Ser	missense	NONREP	-/-	64	15	29	3	11
chr11	61007595	A	A	G	+	CD6	ENSG00000013725.14	F6UFK6	ENSP00000440055.1	ENST00000542157.5	n	52	1	Agc	Ggc	Ser	Gly	missense	NONREP	-/-	535	18	25	238	25
chr11	61353030	A	A	G	-	CYB561A3	ENSG00000162144.10	F5H5L0	ENSP00000443321.1	ENST00000542361.5	n	168	2	aUc	aCc	Ile	Thr	missense	NONREP	-/-	231	28	43	12	30
chr11	61353063	A	A	G	-	CYB561A3	ENSG00000162144.10	F5H5L0	ENSP00000443321.1	ENST00000542361.5	n	157	2	gUc	gCc	Val	Ala	missense	NONREP	-/-	81	24	36	4	26
chr11	61509836	A	A	G	+	LRRC10B	ENSG00000204950.4	A6NIK2	ENSP00000367315.2	ENST00000378075.4	y	280	1	Agc	Ggc	Ser	Gly	missense	NONREP	-/-	301	18	31	41	31
chr11	61865177	A	A	G	+	FADS2	ENSG00000134824.14	O95864-2	ENSP00000257261.6	ENST00000257261.10	n	373	1	Aac	Gac	Asn	Asp	missense	NONREP	-/-	82	17	35	2	7
chr11	61865178	A	A	G	+	FADS2	ENSG00000134824.14	O95864-2	ENSP00000257261.6	ENST00000257261.10	n	373	2	aAc	aGc	Asn	Ser	missense	NONREP	-/-	94	22	39	2	13
chr11	61865187	A	A	G	+	FADS2	ENSG00000134824.14	O95864-2	ENSP00000257261.6	ENST00000257261.10	n	376	2	aAg	aGg	Lys	Arg	missense	NONREP	-/-	129	21	43	4	11
chr11	61865204	A	A	G	+	FADS2	ENSG00000134824.14	O95864-2	ENSP00000257261.6	ENST00000257261.10	n	382	1	Aag	Gag	Lys	Glu	missense	NONREP	-/-	133	19	38	5	12
chr11	61957430	A	A	G	+	BEST1	ENSG00000167995.17	O76090-3	ENSP00000399709.2	ENST00000449131.6	n	167	2	uAc	uGc	Tyr	Cys	missense	NONREP	-/-	1450	29	51	159	51
chr11	61957444	A	A	G	+	BEST1	ENSG00000167995.17	O76090-3	ENSP00000399709.2	ENST00000449131.6	n	172	1	Auc	Guc	Ile	Val	missense	NONREP	-/-	4489	31	55	374	55
chr11	61957463	A	A	G	+	BEST1	ENSG00000167995.17	O76090-3	ENSP00000399709.2	ENST00000449131.6	n	178	2	cAg	cGg	Gln	Arg	missense	NONREP	-/-	142	22	42	14	40
chr11	62270932	A	A	G	+	SCGB2A2	ENSG00000110484.7	Q6NX70	ENSP00000431997.1	ENST00000525380.1	n	36	2	cAa	cGa	Gln	Arg	missense	NONREP	-/-	119	6	7	1	1
chr11	62270950	A	A	G	+	SCGB2A2	ENSG00000110484.7	Q6NX70	ENSP00000431997.1	ENST00000525380.1	n	42	2	uAc	uGc	Tyr	Cys	missense	NONREP	-/-	94	7	8	1	2
chr11	62270965	A	A	G	+	SCGB2A2	ENSG00000110484.7	Q6NX70	ENSP00000431997.1	ENST00000525380.1	n	47	2	cAa	cGa	Gln	Arg	missense	NONREP	-/-	170	7	8	1	1
chr11	62270982	A	A	G	+	SCGB2A2	ENSG00000110484.7	Q6NX70	ENSP00000431997.1	ENST00000525380.1	n	53	1	Aau	Gau	Asn	Asp	missense	NONREP	-/-	119	7	9	1	1
chr11	62519920	T	T	C	-	AHNAK	ENSG00000124942.14	Q09666-1	ENSP00000367263.4	ENST00000378024.9	n	4833	1	Aag	Gag	Lys	Glu	missense	NONREP	-/-	781	31	52	2	5
chr11	62519926	T	T	C	-	AHNAK	ENSG00000124942.14	Q09666-1	ENSP00000367263.4	ENST00000378024.9	n	4831	1	Aaa	Gaa	Lys	Glu	missense	NONREP	-/-	476	29	43	1	4
chr11	62520448	T	T	C	-	AHNAK	ENSG00000124942.14	Q09666-1	ENSP00000367263.4	ENST00000378024.9	n	4657	1	Aug	Gug	Met	Val	missense	NONREP	-/-	752	29	46	4	7
chr11	62520486	T	T	C	-	AHNAK	ENSG00000124942.14	Q09666-1	ENSP00000367263.4	ENST00000378024.9	n	4644	2	cAa	cGa	Gln	Arg	missense	NONREP	-/-	1372	31	54	6	7
chr11	62520492	T	T	C	-	AHNAK	ENSG00000124942.14	Q09666-1	ENSP00000367263.4	ENST00000378024.9	n	4642	2	gAc	gGc	Asp	Gly	missense	NONREP	-/-	1441	31	53	7	7
chr11	62521884	T	T	C	-	AHNAK	ENSG00000124942.14	Q09666-1	ENSP00000367263.4	ENST00000378024.9	n	4178	2	gAc	gGc	Asp	Gly	missense	NONREP	-/-	759	28	45	6	12
chr11	62521920	T	T	C	-	AHNAK	ENSG00000124942.14	Q09666-1	ENSP00000367263.4	ENST00000378024.9	n	4166	2	aAg	aGg	Lys	Arg	missense	NONREP	-/-	1958	31	54	12	19
chr11	62521941	T	T	C	-	AHNAK	ENSG00000124942.14	Q09666-1	ENSP00000367263.4	ENST00000378024.9	n	4159	2	aAg	aGg	Lys	Arg	missense	NONREP	-/-	907	30	51	4	15
chr11	62528037	T	T	C	-	AHNAK	ENSG00000124942.14	Q09666-1	ENSP00000367263.4	ENST00000378024.9	n	2127	2	aAa	aGa	Lys	Arg	missense	NONREP	-/-	183	19	32	4	14
chr11	62528038	T	T	C	-	AHNAK	ENSG00000124942.14	Q09666-1	ENSP00000367263.4	ENST00000378024.9	n	2127	1	Aaa	Gaa	Lys	Glu	missense	NONREP	-/-	145	22	31	4	12
chr11	62528055	T	T	C	-	AHNAK	ENSG00000124942.14	Q09666-1	ENSP00000367263.4	ENST00000378024.9	n	2121	2	gAu	gGu	Asp	Gly	missense	NONREP	-/-	97	19	29	4	9
chr11	62528071	T	T	C	-	AHNAK	ENSG00000124942.14	Q09666-1	ENSP00000367263.4	ENST00000378024.9	n	2116	1	Aag	Gag	Lys	Glu	missense	NONREP	-/-	219	25	38	4	15
chr11	62530161	T	T	C	-	AHNAK	ENSG00000124942.14	Q09666-1	ENSP00000367263.4	ENST00000378024.9	n	1419	2	gAu	gGu	Asp	Gly	missense	NONREP	-/-	181	23	33	5	11
chr11	62530165	T	T	C	-	AHNAK	ENSG00000124942.14	Q09666-1	ENSP00000367263.4	ENST00000378024.9	n	1418	1	Aug	Gug	Met	Val	missense	NONREP	-/-	272	23	38	6	17
chr11	62530168	T	T	C	-	AHNAK	ENSG00000124942.14	Q09666-1	ENSP00000367263.4	ENST00000378024.9	n	1417	1	Aaa	Gaa	Lys	Glu	missense	NONREP	-/-	77	15	23	3	10
chr11	62531973	A	A	G	-	AHNAK	ENSG00000124942.14	Q09666-1	ENSP00000367263.4	ENST00000378024.9	n	815	2	gUc	gCc	Val	Ala	missense	NONREP	-/-	1752	29	51	74	44
chr11	62598349	A	A	G	-	MTA2	ENSG00000149480.7	O94776-1	ENSP00000278823.2	ENST00000278823.7	n	117	2	uUg	uCg	Leu	Ser	missense	NONREP	-/-	445	29	50	11	19
chr11	62629869	T	T	C	-	GANAB	ENSG00000089597.18	V9HWJ0	ENSP00000349053.3	ENST00000356638.8	n	561	2	cAg	cGg	Gln	Arg	missense	NONREP	-/-	326	27	46	5	6
chr11	62649211	T	T	C	-	INTS5	ENSG00000185085.2	Q6P9B9	ENSP00000327889.2	ENST00000330574.2	y	290	2	aAg	aGg	Lys	Arg	missense	NONREP	-/-	919	29	52	86	52
chr11	62649667	T	T	C	-	INTS5	ENSG00000185085.2	Q6P9B9	ENSP00000327889.2	ENST00000330574.2	y	138	2	aAg	aGg	Lys	Arg	missense	NONREP	-/-	32	17	19	3	19
chr11	62649668	T	T	C	-	INTS5	ENSG00000185085.2	Q6P9B9	ENSP00000327889.2	ENST00000330574.2	y	138	1	Aag	Gag	Lys	Glu	missense	NONREP	-/-	25	11	15	9	15
chr11	62649683	T	T	C	-	INTS5	ENSG00000185085.2	Q6P9B9	ENSP00000327889.2	ENST00000330574.2	y	133	1	Auc	Guc	Ile	Val	missense	NONREP	-/-	30	17	20	4	20
chr11	62649700	T	T	C	-	INTS5	ENSG00000185085.2	Q6P9B9	ENSP00000327889.2	ENST00000330574.2	y	127	2	cAg	cGg	Gln	Arg	missense	NONREP	-/-	27	16	21	3	21
chr11	62649712	T	T	C	-	INTS5	ENSG00000185085.2	Q6P9B9	ENSP00000327889.2	ENST00000330574.2	y	123	2	cAg	cGg	Gln	Arg	missense	NONREP	-/-	46	17	24	3	23
chr11	62649721	T	T	C	-	INTS5	ENSG00000185085.2	Q6P9B9	ENSP00000327889.2	ENST00000330574.2	y	120	2	gAu	gGu	Asp	Gly	missense	NONREP	-/-	26	16	19	3	18
chr11	62671585	T	T	C	-	LBHD1	ENSG00000162194.13	E9PMK4	ENSP00000410979.3	ENST00000415855.6	n	55	1	Auc	Guc	Ile	Val	missense	NONREP	-/-	9	7	7	2	7
chr11	62707251	A	A	G	-	HNRNPUL2-BSCL2	ENSG00000234857.2	H3BQZ7	ENSP00000456010.1	ENST00000403734.2	n	746	2	uUu	uCu	Phe	Ser	missense	NONREP	-/-	75	14	26	3	12
chr11	62707252	A	A	G	-	HNRNPUL2-BSCL2	ENSG00000234857.2	H3BQZ7	ENSP00000456010.1	ENST00000403734.2	n	746	1	Uuu	Cuu	Phe	Leu	missense	NONREP	-/-	80	17	27	3	13
chr11	62707257	A	A	G	-	HNRNPUL2-BSCL2	ENSG00000234857.2	H3BQZ7	ENSP00000456010.1	ENST00000403734.2	n	744	2	uUc	uCc	Phe	Ser	missense	NONREP	-/-	128	19	35	4	20
chr11	62707258	A	A	G	-	HNRNPUL2-BSCL2	ENSG00000234857.2	H3BQZ7	ENSP00000456010.1	ENST00000403734.2	n	744	1	Uuc	Cuc	Phe	Leu	missense	NONREP	-/-	118	20	38	3	22
chr11	62707279	A	A	G	-	HNRNPUL2-BSCL2	ENSG00000234857.2	H3BQZ7	ENSP00000456010.1	ENST00000403734.2	n	737	1	Uau	Cau	Tyr	His	missense	NONREP	-/-	162	22	38	5	23
chr11	62786297	A	A	G	+	TAF6L	ENSG00000162227.8	A0A024R5A7	ENSP00000294168.3	ENST00000294168.8	n	333	2	uAc	uGc	Tyr	Cys	missense	NONREP	-/-	179	25	45	8	42
chr11	62786305	A	A	G	+	TAF6L	ENSG00000162227.8	A0A024R5A7	ENSP00000294168.3	ENST00000294168.8	n	336	1	Aac	Gac	Asn	Asp	missense	NONREP	-/-	88	26	40	4	36
chr11	62786327	A	A	G	+	TAF6L	ENSG00000162227.8	A0A024R5A7	ENSP00000294168.3	ENST00000294168.8	n	343	2	gAu	gGu	Asp	Gly	missense	NONREP	-/-	41	16	26	3	23
chr11	62786330	A	A	G	+	TAF6L	ENSG00000162227.8	A0A024R5A7	ENSP00000294168.3	ENST00000294168.8	n	344	2	uAu	uGu	Tyr	Cys	missense	NONREP	-/-	53	21	33	4	28
chr11	62786353	A	A	G	+	TAF6L	ENSG00000162227.8	A0A024R5A7	ENSP00000294168.3	ENST00000294168.8	n	352	1	Aaa	Gaa	Lys	Glu	missense	NONREP	-/-	64	18	34	6	32
chr11	62786354	A	A	G	+	TAF6L	ENSG00000162227.8	A0A024R5A7	ENSP00000294168.3	ENST00000294168.8	n	352	2	aAa	aGa	Lys	Arg	missense	NONREP	-/-	164	27	46	8	44
chr11	62786383	A	A	G	+	TAF6L	ENSG00000162227.8	A0A024R5A7	ENSP00000294168.3	ENST00000294168.8	n	362	1	Auu	Guu	Ile	Val	missense	NONREP	-/-	161	28	46	8	37
chr11	62796134	A	A	G	-	NXF1	ENSG00000162231.14	Q9UBU9-1	ENSP00000436679.1	ENST00000532297.5	n	465	1	Uuc	Cuc	Phe	Leu	missense	NONREP	-/-	304	28	49	2	1
chr11	62796148	A	A	G	-	NXF1	ENSG00000162231.14	Q9UBU9-1	ENSP00000436679.1	ENST00000532297.5	n	460	2	cUc	cCc	Leu	Pro	missense	NONREP	-/-	365	30	51	2	1
chr11	62807561	A	A	G	-	STX5	ENSG00000162236.13	Q13190-2	ENSP00000378182.1	ENST00000394690.5	n	272	1	Uuc	Cuc	Phe	Leu	missense	NONREP	-/-	307	28	47	7	6
chr11	62807564	A	A	G	-	STX5	ENSG00000162236.13	Q13190-2	ENSP00000378182.1	ENST00000394690.5	n	271	1	Uac	Cac	Tyr	His	missense	NONREP	-/-	155	27	44	4	6
chr11	62807593	A	A	G	-	STX5	ENSG00000162236.13	Q13190-2	ENSP00000378182.1	ENST00000394690.5	n	261	2	gUu	gCu	Val	Ala	missense	NONREP	-/-	154	28	46	3	9
chr11	62984040	A	A	G	-	SLC22A6	ENSG00000197901.12	Q4U2R8-1	ENSP00000367102.3	ENST00000377871.7	n	126	2	cUu	cCu	Leu	Pro	missense	NONREP	-/-	6	2	3	3	2
chr11	63217392	A	A	G	-	SLC22A25	ENSG00000196600.13	H0YCS4	ENSP00000432242.1	ENST00000527057.5	n	250	2	cUg	cCg	Leu	Pro	missense	NONREP	-/-	6	3	3	4	3
chr11	63290334	A	A	G	+	SLC22A10	ENSG00000184999.13	E9PIT2	ENSP00000433908.1	ENST00000526800.1	n	5	1	Aau	Gau	Asn	Asp	missense	NONREP	-/-	15	5	6	4	6
chr11	63297621	A	A	G	+	SLC22A10	ENSG00000184999.13	A0A804HHY1	ENSP00000506810.1	ENST00000682643.1	n	32	1	Agu	Ggu	Ser	Gly	missense	NONREP	-/-	9	2	3	4	3
chr11	63297624	A	A	G	+	SLC22A10	ENSG00000184999.13	A0A804HHY1	ENSP00000506810.1	ENST00000682643.1	n	33	1	Auu	Guu	Ile	Val	missense	NONREP	-/-	7	1	4	4	4
chr11	63297655	A	A	G	+	SLC22A10	ENSG00000184999.13	A0A804HHY1	ENSP00000506810.1	ENST00000682643.1	n	43	2	uAu	uGu	Tyr	Cys	missense	NONREP	-/-	15	1	2	11	2
chr11	63370316	A	A	G	+	SLC22A9	ENSG00000149742.10	Q8IVM8-1	ENSP00000279178.3	ENST00000279178.4	n	87	2	aAg	aGg	Lys	Arg	missense	NONREP	-/-	6	2	3	3	3
chr11	64226675	T	T	C	+	NUDT22	ENSG00000149761.9	G3V1M6	ENSP00000440166.1	ENST00000535000.1	n	8	2	cUg	cCg	Leu	Pro	missense	NONREP	-/-	230	28	47	8	23
chr11	64226699	T	T	C	+	NUDT22	ENSG00000149761.9	G3V1M6	ENSP00000440166.1	ENST00000535000.1	n	16	2	cUg	cCg	Leu	Pro	missense	NONREP	-/-	215	28	42	11	25
chr11	64226714	T	T	C	+	NUDT22	ENSG00000149761.9	G3V1M6	ENSP00000440166.1	ENST00000535000.1	n	21	2	aUa	aCa	Ile	Thr	missense	NONREP	-/-	142	26	44	5	26
chr11	64307214	A	A	G	+	ESRRA	ENSG00000173153.17	F5GWT5	ENSP00000441970.2	ENST00000468670.2	n	12	2	uAc	uGc	Tyr	Cys	missense	NONREP	-/-	576	29	50	87	44
chr11	64307220	A	A	G	+	ESRRA	ENSG00000173153.17	F5GWT5	ENSP00000441970.2	ENST00000468670.2	n	14	2	aAg	aGg	Lys	Arg	missense	NONREP	-/-	659	28	50	115	45
chr11	64307249	A	A	G	+	ESRRA	ENSG00000173153.17	F5GWT5	ENSP00000441970.2	ENST00000468670.2	n	24	1	Aag	Gag	Lys	Glu	missense	NONREP	-/-	759	27	49	127	43
chr11	64307331	A	A	G	+	ESRRA	ENSG00000173153.17	F5GWT5	ENSP00000441970.2	ENST00000468670.2	n	51	2	aAg	aGg	Lys	Arg	missense	NONREP	-/-	3273	31	54	210	48
chr11	64307370	A	A	G	+	ESRRA	ENSG00000173153.17	F5GWT5	ENSP00000441970.2	ENST00000468670.2	n	64	2	cAg	cGg	Gln	Arg	missense	NONREP	-/-	1934	30	53	274	44
chr11	64903622	T	T	C	-	ATG2A	ENSG00000110046.13	H7C3T2	ENSP00000413716.1	ENST00000418259.5	n	970	2	aAg	aGg	Lys	Arg	missense	NONREP	-/-	860	28	51	106	51
chr11	65043109	A	A	G	+	SAC3D1	ENSG00000168061.17	A0A6I8PRW4	ENSP00000501403.1	ENST00000674184.1	n	220	2	cAu	cGu	His	Arg	missense	NONREP	-/-	6	5	6	1	6
chr11	65043118	A	A	G	+	SAC3D1	ENSG00000168061.17	A0A6I8PRW4	ENSP00000501403.1	ENST00000674184.1	n	223	2	cAg	cGg	Gln	Arg	missense	NONREP	-/-	6	5	6	1	6
chr11	65045350	T	T	C	-	NAALADL1	ENSG00000168060.16	E9PII9	ENSP00000431977.1	ENST00000526799.5	n	62	2	gAg	gGg	Glu	Gly	missense	NONREP	-/-	791	27	50	62	49
chr11	65297201	A	A	G	+	POLA2	ENSG00000014138.9	Q14181-1	ENSP00000265465.3	ENST00000265465.8	n	577	1	Agg	Ggg	Arg	Gly	missense	NONREP	-/-	2123	30	53	126	53
chr11	65538451	A	A	G	+	SCYL1	ENSG00000142186.18	Q96KG9-2	ENSP00000408192.2	ENST00000420247.6	n	754	2	aAg	aGg	Lys	Arg	missense	NONREP	-/-	223	28	48	3	1
chr11	65538457	A	A	G	+	SCYL1	ENSG00000142186.18	Q96KG9-2	ENSP00000408192.2	ENST00000420247.6	n	756	2	gAg	gGg	Glu	Gly	missense	NONREP	-/-	308	29	51	4	1
chr11	65538469	A	A	G	+	SCYL1	ENSG00000142186.18	Q96KG9-2	ENSP00000408192.2	ENST00000420247.6	n	760	2	aAg	aGg	Lys	Arg	missense	NONREP	-/-	209	29	50	2	1
chr11	65538472	A	A	G	+	SCYL1	ENSG00000142186.18	Q96KG9-2	ENSP00000408192.2	ENST00000420247.6	n	761	2	aAg	aGg	Lys	Arg	missense	NONREP	-/-	706	29	51	10	3
chr11	65546851	T	T	C	-	LTBP3	ENSG00000168056.18	E9PKW1	ENSP00000435276.2	ENST00000530866.6	n	637	2	aAg	aGg	Lys	Arg	missense	NONREP	-/-	3551	30	53	52	6
chr11	65547495	T	T	C	-	LTBP3	ENSG00000168056.18	E9PKW1	ENSP00000435276.2	ENST00000530866.6	n	595	2	aAg	aGg	Lys	Arg	missense	NONREP	-/-	4510	31	54	124	24
chr11	65581687	A	A	G	+	EHBP1L1	ENSG00000173442.13	E9PIH6	ENSP00000431996.1	ENST00000533237.5	n	339	1	Agg	Ggg	Arg	Gly	missense	NONREP	-/-	4540	31	54	252	51
chr11	65582836	A	A	G	+	EHBP1L1	ENSG00000173442.13	Q8N3D4	ENSP00000312671.4	ENST00000309295.9	y	722	1	Aaa	Gaa	Lys	Glu	missense	NONREP	-/-	2128	31	52	39	24
chr11	65582839	A	A	G	+	EHBP1L1	ENSG00000173442.13	Q8N3D4	ENSP00000312671.4	ENST00000309295.9	y	723	1	Aua	Gua	Ile	Val	missense	NONREP	-/-	105	22	31	3	6
chr11	65582860	A	A	G	+	EHBP1L1	ENSG00000173442.13	Q8N3D4	ENSP00000312671.4	ENST00000309295.9	y	730	1	Aca	Gca	Thr	Ala	missense	NONREP	-/-	2443	31	53	46	27
chr11	65583712	A	A	G	+	EHBP1L1	ENSG00000173442.13	H0YDZ9	ENSP00000434693.1	ENST00000533465.1	n	64	1	Agg	Ggg	Arg	Gly	missense	NONREP	-/-	2392	30	53	97	42
chr11	65583728	A	A	G	+	EHBP1L1	ENSG00000173442.13	H0YDZ9	ENSP00000434693.1	ENST00000533465.1	n	69	2	gAg	gGg	Glu	Gly	missense	NONREP	-/-	1492	29	51	154	37
chr11	65583731	A	A	G	+	EHBP1L1	ENSG00000173442.13	H0YDZ9	ENSP00000434693.1	ENST00000533465.1	n	70	2	aAg	aGg	Lys	Arg	missense	NONREP	-/-	1945	30	53	168	38
chr11	65583740	A	A	G	+	EHBP1L1	ENSG00000173442.13	H0YDZ9	ENSP00000434693.1	ENST00000533465.1	n	73	2	gAg	gGg	Glu	Gly	missense	NONREP	-/-	1371	29	47	231	34
chr11	65583745	A	A	G	+	EHBP1L1	ENSG00000173442.13	H0YDZ9	ENSP00000434693.1	ENST00000533465.1	n	75	1	Agg	Ggg	Arg	Gly	missense	NONREP	-/-	1333	31	54	155	39
chr11	65861948	T	T	C	+	MUS81	ENSG00000172732.12	E9PL60	ENSP00000431478.1	ENST00000525768.5	n	43	2	gUu	gCu	Val	Ala	missense	NONREP	-/-	62	20	34	4	23
chr11	65861983	T	T	C	+	MUS81	ENSG00000172732.12	E9PL60	ENSP00000431478.1	ENST00000525768.5	n	55	1	Uac	Cac	Tyr	His	missense	NONREP	-/-	80	25	37	5	30
chr11	65866708	T	T	C	-	EFEMP2	ENSG00000172638.13	H0YET5	ENSP00000436521.1	ENST00000531645.5	n	138	2	cAg	cGg	Gln	Arg	missense	NONREP	-/-	361	28	49	7	23
chr11	66258626	A	A	G	+	KLC2	ENSG00000174996.12	A8MX29	ENSP00000377641.1	ENST00000394078.5	n	11	2	aAg	aGg	Lys	Arg	missense	NONREP	-/-	75	19	33	5	26
chr11	66258635	A	A	G	+	KLC2	ENSG00000174996.12	A8MX29	ENSP00000377641.1	ENST00000394078.5	n	14	2	cAg	cGg	Gln	Arg	missense	NONREP	-/-	271	29	47	11	33
chr11	66258641	A	A	G	+	KLC2	ENSG00000174996.12	A8MX29	ENSP00000377641.1	ENST00000394078.5	n	16	2	gAg	gGg	Glu	Gly	missense	NONREP	-/-	58	17	29	3	21
chr11	66258659	A	A	G	+	KLC2	ENSG00000174996.12	A8MX29	ENSP00000377641.1	ENST00000394078.5	n	22	2	aAg	aGg	Lys	Arg	missense	NONREP	-/-	79	23	37	5	29
chr11	66262925	A	A	G	+	KLC2	ENSG00000174996.12	A8MX29	ENSP00000377641.1	ENST00000394078.5	n	214	2	uAc	uGc	Tyr	Cys	missense	NONREP	-/-	68	17	30	3	17
chr11	66262928	A	A	G	+	KLC2	ENSG00000174996.12	A8MX29	ENSP00000377641.1	ENST00000394078.5	n	215	2	gAg	gGg	Glu	Gly	missense	NONREP	-/-	61	18	30	3	22
chr11	66262952	A	A	G	+	KLC2	ENSG00000174996.12	A8MX29	ENSP00000377641.1	ENST00000394078.5	n	223	2	cAg	cGg	Gln	Arg	missense	NONREP	-/-	416	28	50	14	31
chr11	66262961	A	A	G	+	KLC2	ENSG00000174996.12	A8MX29	ENSP00000377641.1	ENST00000394078.5	n	226	2	gAa	gGa	Glu	Gly	missense	NONREP	-/-	106	20	36	4	24
chr11	66266109	T	T	C	+	KLC2	ENSG00000174996.12	Q9H0B6-2	ENSP00000408484.1	ENST00000421552.5	n	463	2	uUg	uCg	Leu	Ser	missense	NONREP	-/-	568	30	52	15	24
chr11	66266126	T	T	C	+	KLC2	ENSG00000174996.12	Q9H0B6-2	ENSP00000408484.1	ENST00000421552.5	n	469	1	Uuu	Cuu	Phe	Leu	missense	NONREP	-/-	359	27	49	12	22
chr11	66266127	T	T	C	+	KLC2	ENSG00000174996.12	Q9H0B6-2	ENSP00000408484.1	ENST00000421552.5	n	469	2	uUu	uCu	Phe	Ser	missense	NONREP	-/-	247	28	48	9	22
chr11	66639709	A	A	G	+	RBM14-RBM4	ENSG00000248643.5	A0A0A0MSL8	ENSP00000395880.1	ENST00000421355.1	n	116	2	cAg	cGg	Gln	Arg	missense	NONREP	-/-	1120	30	52	29	11
chr11	66639719	A	A	G	+	RBM4	ENSG00000173933.21	Q9BWF3-4	ENSP00000413497.3	ENST00000396053.9	n	3	2	aAg	aGg	Lys	Arg	missense	NONREP	-/-	998	29	52	51	7
chr11	66639727	A	A	G	+	RBM4	ENSG00000173933.21	Q9BWF3-4	ENSP00000413497.3	ENST00000396053.9	n	6	1	Auc	Guc	Ile	Val	missense	NONREP	-/-	374	30	52	7	6
chr11	66639733	A	A	G	+	RBM4	ENSG00000173933.21	Q9BWF3-4	ENSP00000413497.3	ENST00000396053.9	n	8	1	Aac	Gac	Asn	Asp	missense	NONREP	-/-	1068	30	52	22	4
chr11	66639734	A	A	G	+	RBM4	ENSG00000173933.21	Q9BWF3-4	ENSP00000413497.3	ENST00000396053.9	n	8	2	aAc	aGc	Asn	Ser	missense	NONREP	-/-	980	30	52	19	8
chr11	66639751	A	A	G	+	RBM4	ENSG00000173933.21	Q9BWF3-4	ENSP00000413497.3	ENST00000396053.9	n	14	1	Aca	Gca	Thr	Ala	missense	NONREP	-/-	1473	30	53	92	7
chr11	66639758	A	A	G	+	RBM4	ENSG00000173933.21	Q9BWF3-4	ENSP00000413497.3	ENST00000396053.9	n	16	2	cAg	cGg	Gln	Arg	missense	NONREP	-/-	1866	31	53	53	6
chr11	66639761	A	A	G	+	RBM4	ENSG00000173933.21	Q9BWF3-4	ENSP00000413497.3	ENST00000396053.9	n	17	2	gAg	gGg	Glu	Gly	missense	NONREP	-/-	294	26	47	3	8
chr11	66639779	A	A	G	+	RBM4	ENSG00000173933.21	Q9BWF3-4	ENSP00000413497.3	ENST00000396053.9	n	23	2	gAg	gGg	Glu	Gly	missense	NONREP	-/-	162	28	49	4	8
chr11	66639782	A	A	G	+	RBM4	ENSG00000173933.21	Q9BWF3-4	ENSP00000413497.3	ENST00000396053.9	n	24	2	cAg	cGg	Gln	Arg	missense	NONREP	-/-	353	31	51	5	5
chr11	66639785	A	A	G	+	RBM4	ENSG00000173933.21	Q9BWF3-4	ENSP00000413497.3	ENST00000396053.9	n	25	2	uAu	uGu	Tyr	Cys	missense	NONREP	-/-	993	30	52	47	8
chr11	66639791	A	A	G	+	RBM4	ENSG00000173933.21	Q9BWF3-4	ENSP00000413497.3	ENST00000396053.9	n	27	2	aAg	aGg	Lys	Arg	missense	NONREP	-/-	886	30	53	32	10
chr11	66639814	A	A	G	+	RBM4	ENSG00000173933.21	Q9BWF3-4	ENSP00000413497.3	ENST00000396053.9	n	35	1	Aag	Gag	Lys	Glu	missense	NONREP	-/-	708	29	51	15	14
chr11	66639815	A	A	G	+	RBM4	ENSG00000173933.21	Q9BWF3-4	ENSP00000413497.3	ENST00000396053.9	n	35	2	aAg	aGg	Lys	Arg	missense	NONREP	-/-	310	29	50	8	9
chr11	66639821	A	A	G	+	RBM4	ENSG00000173933.21	Q9BWF3-4	ENSP00000413497.3	ENST00000396053.9	n	37	2	uAc	uGc	Tyr	Cys	missense	NONREP	-/-	1532	31	54	112	18
chr11	66639837	A	A	G	+	RBM4	ENSG00000173933.21	Q9BWF3-4	ENSP00000413497.3	ENST00000396053.9	n	42	3	auA	auG	Ile	Met	missense	NONREP	-/-	573	28	50	15	15
chr11	66639844	A	A	G	+	RBM4	ENSG00000173933.21	Q9BWF3-4	ENSP00000413497.3	ENST00000396053.9	n	45	1	Aag	Gag	Lys	Glu	missense	NONREP	-/-	621	29	51	9	13
chr11	66639845	A	A	G	+	RBM4	ENSG00000173933.21	Q9BWF3-4	ENSP00000413497.3	ENST00000396053.9	n	45	2	aAg	aGg	Lys	Arg	missense	NONREP	-/-	905	29	51	26	8
chr11	66639865	A	A	G	+	RBM4	ENSG00000173933.21	Q9BWF3-4	ENSP00000413497.3	ENST00000396053.9	n	52	1	Aua	Gua	Ile	Val	missense	NONREP	-/-	250	25	46	3	6
chr11	66639867	A	A	G	+	RBM4	ENSG00000173933.21	Q9BWF3-4	ENSP00000413497.3	ENST00000396053.9	n	52	3	auA	auG	Ile	Met	missense	NONREP	-/-	555	29	51	10	10
chr11	66639872	A	A	G	+	RBM4	ENSG00000173933.21	Q9BWF3-4	ENSP00000413497.3	ENST00000396053.9	n	54	2	aAc	aGc	Asn	Ser	missense	NONREP	-/-	260	26	47	4	8
chr11	66639884	A	A	G	+	RBM4	ENSG00000173933.21	Q9BWF3-4	ENSP00000413497.3	ENST00000396053.9	n	58	2	uAc	uGc	Tyr	Cys	missense	NONREP	-/-	716	30	52	12	7
chr11	66639886	A	A	G	+	RBM4	ENSG00000173933.21	Q9BWF3-4	ENSP00000413497.3	ENST00000396053.9	n	59	1	Aag	Gag	Lys	Glu	missense	NONREP	-/-	144	25	39	3	1
chr11	66639887	A	A	G	+	RBM4	ENSG00000173933.21	Q9BWF3-4	ENSP00000413497.3	ENST00000396053.9	n	59	2	aAg	aGg	Lys	Arg	missense	NONREP	-/-	355	28	50	4	8
chr11	66639893	A	A	G	+	RBM4	ENSG00000173933.21	Q9BWF3-4	ENSP00000413497.3	ENST00000396053.9	n	61	2	cAu	cGu	His	Arg	missense	NONREP	-/-	243	27	47	3	5
chr11	66639902	A	A	G	+	RBM4	ENSG00000173933.21	Q9BWF3-4	ENSP00000413497.3	ENST00000396053.9	n	64	2	aAc	aGc	Asn	Ser	missense	NONREP	-/-	226	30	49	2	2
chr11	66639904	A	A	G	+	RBM4	ENSG00000173933.21	Q9BWF3-4	ENSP00000413497.3	ENST00000396053.9	n	65	1	Auc	Guc	Ile	Val	missense	NONREP	-/-	167	26	47	3	4
chr11	66639907	A	A	G	+	RBM4	ENSG00000173933.21	Q9BWF3-4	ENSP00000413497.3	ENST00000396053.9	n	66	1	Aac	Gac	Asn	Asp	missense	NONREP	-/-	290	28	48	4	3
chr11	66639908	A	A	G	+	RBM4	ENSG00000173933.21	Q9BWF3-4	ENSP00000413497.3	ENST00000396053.9	n	66	2	aAc	aGc	Asn	Ser	missense	NONREP	-/-	407	30	52	5	7
chr11	66639919	A	A	G	+	RBM4	ENSG00000173933.21	Q9BWF3-4	ENSP00000413497.3	ENST00000396053.9	n	70	1	Agc	Ggc	Ser	Gly	missense	NONREP	-/-	340	28	50	7	3
chr11	66639923	A	A	G	+	RBM4	ENSG00000173933.21	Q9BWF3-4	ENSP00000413497.3	ENST00000396053.9	n	71	2	aAg	aGg	Lys	Arg	missense	NONREP	-/-	236	27	46	4	3
chr11	66639926	A	A	G	+	RBM4	ENSG00000173933.21	Q9BWF3-4	ENSP00000413497.3	ENST00000396053.9	n	72	2	aAu	aGu	Asn	Ser	missense	NONREP	-/-	232	26	45	2	2
chr11	66639928	A	A	G	+	RBM4	ENSG00000173933.21	Q9BWF3-4	ENSP00000413497.3	ENST00000396053.9	n	73	1	Aag	Gag	Lys	Glu	missense	NONREP	-/-	335	28	49	3	3
chr11	66639929	A	A	G	+	RBM4	ENSG00000173933.21	Q9BWF3-4	ENSP00000413497.3	ENST00000396053.9	n	73	2	aAg	aGg	Lys	Arg	missense	NONREP	-/-	423	29	51	4	3
chr11	66639934	A	A	G	+	RBM4	ENSG00000173933.21	Q9BWF3-4	ENSP00000413497.3	ENST00000396053.9	n	75	1	Aaa	Gaa	Lys	Glu	missense	NONREP	-/-	217	28	47	1	2
chr11	66639935	A	A	G	+	RBM4	ENSG00000173933.21	Q9BWF3-4	ENSP00000413497.3	ENST00000396053.9	n	75	2	aAa	aGa	Lys	Arg	missense	NONREP	-/-	262	28	49	3	2
chr11	66639937	A	A	G	+	RBM4	ENSG00000173933.21	Q9BWF3-4	ENSP00000413497.3	ENST00000396053.9	n	76	1	Acc	Gcc	Thr	Ala	missense	NONREP	-/-	448	29	52	8	5
chr11	66639943	A	A	G	+	RBM4	ENSG00000173933.21	Q9BWF3-4	ENSP00000413497.3	ENST00000396053.9	n	78	1	Aca	Gca	Thr	Ala	missense	NONREP	-/-	234	27	49	2	5
chr11	66639946	A	A	G	+	RBM4	ENSG00000173933.21	Q9BWF3-4	ENSP00000413497.3	ENST00000396053.9	n	79	1	Aag	Gag	Lys	Glu	missense	NONREP	-/-	471	28	49	6	3
chr11	66639947	A	A	G	+	RBM4	ENSG00000173933.21	Q9BWF3-4	ENSP00000413497.3	ENST00000396053.9	n	79	2	aAg	aGg	Lys	Arg	missense	NONREP	-/-	260	29	48	2	2
chr11	66639961	A	A	G	+	RBM4	ENSG00000173933.21	Q9BWF3-4	ENSP00000413497.3	ENST00000396053.9	n	84	1	Aac	Gac	Asn	Asp	missense	NONREP	-/-	318	28	47	4	1
chr11	66639962	A	A	G	+	RBM4	ENSG00000173933.21	Q9BWF3-4	ENSP00000413497.3	ENST00000396053.9	n	84	2	aAc	aGc	Asn	Ser	missense	NONREP	-/-	448	28	49	11	2
chr11	66639979	A	A	G	+	RBM4	ENSG00000173933.21	Q9BWF3-4	ENSP00000413497.3	ENST00000396053.9	n	90	1	Acc	Gcc	Thr	Ala	missense	NONREP	-/-	225	27	45	3	1
chr11	66639986	A	A	G	+	RBM4	ENSG00000173933.21	Q9BWF3-4	ENSP00000413497.3	ENST00000396053.9	n	92	2	aAg	aGg	Lys	Arg	missense	NONREP	-/-	529	28	50	4	1
chr11	66640001	A	A	G	+	RBM4	ENSG00000173933.21	Q9BWF3-4	ENSP00000413497.3	ENST00000396053.9	n	97	2	aAg	aGg	Lys	Arg	missense	NONREP	-/-	272	28	48	3	4
chr11	66640013	A	A	G	+	RBM4	ENSG00000173933.21	Q9BWF3-4	ENSP00000413497.3	ENST00000396053.9	n	101	2	uAu	uGu	Tyr	Cys	missense	NONREP	-/-	803	29	51	12	3
chr11	66640024	A	A	G	+	RBM4	ENSG00000173933.21	Q9BWF3-4	ENSP00000413497.3	ENST00000396053.9	n	105	1	Auc	Guc	Ile	Val	missense	NONREP	-/-	287	28	47	4	1
chr11	66640049	A	A	G	+	RBM4	ENSG00000173933.21	Q9BWF3-4	ENSP00000413497.3	ENST00000396053.9	n	113	2	uAu	uGu	Tyr	Cys	missense	NONREP	-/-	2322	31	54	107	6
chr11	66640076	A	A	G	+	RBM4	ENSG00000173933.21	Q9BWF3-4	ENSP00000413497.3	ENST00000396053.9	n	122	2	gAg	gGg	Glu	Gly	missense	NONREP	-/-	307	28	50	3	1
chr11	66640093	A	A	G	+	RBM4	ENSG00000173933.21	Q9BWF3-4	ENSP00000413497.3	ENST00000396053.9	n	128	1	Auc	Guc	Ile	Val	missense	NONREP	-/-	273	28	45	4	2
chr11	66640096	A	A	G	+	RBM4	ENSG00000173933.21	Q9BWF3-4	ENSP00000413497.3	ENST00000396053.9	n	129	1	Agg	Ggg	Arg	Gly	missense	NONREP	-/-	1881	31	53	29	2
chr11	66640109	A	A	G	+	RBM4	ENSG00000173933.21	Q9BWF3-4	ENSP00000413497.3	ENST00000396053.9	n	133	2	aAc	aGc	Asn	Ser	missense	NONREP	-/-	425	25	45	7	3
chr11	66643453	A	A	G	+	RBM4	ENSG00000173933.21	E9PB51	ENSP00000422301.2	ENST00000510173.6	n	139	2	aAa	aGa	Lys	Arg	missense	NONREP	-/-	219	27	46	9	7
chr11	66643468	A	A	G	+	RBM4	ENSG00000173933.21	E9PB51	ENSP00000422301.2	ENST00000510173.6	n	144	2	cAg	cGg	Gln	Arg	missense	NONREP	-/-	167	26	45	3	9
chr11	66643488	A	A	G	+	RBM4	ENSG00000173933.21	E9PB51	ENSP00000422301.2	ENST00000510173.6	n	151	1	Agg	Ggg	Arg	Gly	missense	NONREP	-/-	528	29	51	11	12
chr11	66643503	A	A	G	+	RBM4	ENSG00000173933.21	E9PB51	ENSP00000422301.2	ENST00000510173.6	n	156	1	Aug	Gug	Met	Val	missense	NONREP	-/-	214	26	44	7	13
chr11	66643513	A	A	G	+	RBM4	ENSG00000173933.21	E9PB51	ENSP00000422301.2	ENST00000510173.6	n	159	2	cAg	cGg	Gln	Arg	missense	NONREP	-/-	405	28	50	10	8
chr11	66643566	A	A	G	+	RBM4	ENSG00000173933.21	Q9BWF3-1	ENSP00000309166.8	ENST00000310092.12	n	177	1	Aua	Gua	Ile	Val	missense	NONREP	-/-	117	25	44	2	7
chr11	66643618	A	A	G	+	RBM4	ENSG00000173933.21	Q9BWF3-1	ENSP00000309166.8	ENST00000310092.12	n	194	2	uAc	uGc	Tyr	Cys	missense	NONREP	-/-	352	27	49	6	5
chr11	66643632	A	A	G	+	RBM4	ENSG00000173933.21	Q9BWF3-1	ENSP00000309166.8	ENST00000310092.12	n	199	1	Acg	Gcg	Thr	Ala	missense	NONREP	-/-	213	28	48	6	11
chr11	66643639	A	A	G	+	RBM4	ENSG00000173933.21	Q9BWF3-1	ENSP00000309166.8	ENST00000310092.12	n	201	2	uAc	uGc	Tyr	Cys	missense	NONREP	-/-	207	29	49	5	13
chr11	66643669	A	A	G	+	RBM4	ENSG00000173933.21	Q9BWF3-1	ENSP00000309166.8	ENST00000310092.12	n	211	2	uAc	uGc	Tyr	Cys	missense	NONREP	-/-	200	28	50	5	20
chr11	66643672	A	A	G	+	RBM4	ENSG00000173933.21	Q9BWF3-1	ENSP00000309166.8	ENST00000310092.12	n	212	2	aAc	aGc	Asn	Ser	missense	NONREP	-/-	145	25	45	4	16
chr11	66668628	A	A	G	-	RBM4B	ENSG00000173914.12	H0YDG8	ENSP00000433601.2	ENST00000528106.2	n	20	2	uUu	uCu	Phe	Ser	missense	NONREP	-/-	113	17	30	12	30
chr11	66668629	A	A	G	-	RBM4B	ENSG00000173914.12	H0YDG8	ENSP00000433601.2	ENST00000528106.2	n	20	1	Uuu	Cuu	Phe	Leu	missense	NONREP	-/-	376	29	49	37	49
chr11	66668635	A	A	G	-	RBM4B	ENSG00000173914.12	H0YDG8	ENSP00000433601.2	ENST00000528106.2	n	18	1	Uca	Cca	Ser	Pro	missense	NONREP	-/-	462	30	52	38	52
chr11	66668638	A	A	G	-	RBM4B	ENSG00000173914.12	H0YDG8	ENSP00000433601.2	ENST00000528106.2	n	17	1	Uac	Cac	Tyr	His	missense	NONREP	-/-	195	27	43	14	42
chr11	66668652	A	A	G	-	RBM4B	ENSG00000173914.12	H0YDG8	ENSP00000433601.2	ENST00000528106.2	n	12	2	gUg	gCg	Val	Ala	missense	NONREP	-/-	416	29	52	26	52
chr11	66668656	A	A	G	-	RBM4B	ENSG00000173914.12	H0YDG8	ENSP00000433601.2	ENST00000528106.2	n	11	1	Uau	Cau	Tyr	His	missense	NONREP	-/-	564	28	50	48	49
chr11	66668671	A	A	G	-	RBM4B	ENSG00000173914.12	H0YDG8	ENSP00000433601.2	ENST00000528106.2	n	6	1	Uau	Cau	Tyr	His	missense	NONREP	-/-	294	26	47	24	47
chr11	66668679	A	A	G	-	RBM4B	ENSG00000173914.12	H0YDG8	ENSP00000433601.2	ENST00000528106.2	n	3	2	aUg	aCg	Met	Thr	missense	NONREP	-/-	479	29	51	32	51
chr11	66668686	A	A	G	-	RBM4B	ENSG00000173914.12	Q9BQ04	ENSP00000310471.4	ENST00000310046.9	y	340	1	Uau	Cau	Tyr	His	missense	NONREP	-/-	103	20	36	12	35
chr11	66668688	A	A	G	-	RBM4B	ENSG00000173914.12	Q9BQ04	ENSP00000310471.4	ENST00000310046.9	y	339	2	cUg	cCg	Leu	Pro	missense	NONREP	-/-	76	20	31	6	31
chr11	66668740	A	A	G	-	RBM4B	ENSG00000173914.12	Q9BQ04	ENSP00000310471.4	ENST00000310046.9	y	322	1	Uau	Cau	Tyr	His	missense	NONREP	-/-	160	26	44	14	44
chr11	66668746	A	A	G	-	RBM4B	ENSG00000173914.12	Q9BQ04	ENSP00000310471.4	ENST00000310046.9	y	320	1	Uac	Cac	Tyr	His	missense	NONREP	-/-	231	25	43	28	43
chr11	66668787	A	A	G	-	RBM4B	ENSG00000173914.12	Q9BQ04	ENSP00000310471.4	ENST00000310046.9	y	306	2	cUg	cCg	Leu	Pro	missense	NONREP	-/-	134	26	43	12	43
chr11	66668809	A	A	G	-	RBM4B	ENSG00000173914.12	Q9BQ04	ENSP00000310471.4	ENST00000310046.9	y	299	1	Uau	Cau	Tyr	His	missense	NONREP	-/-	92	18	31	11	30
chr11	66668818	A	A	G	-	RBM4B	ENSG00000173914.12	Q9BQ04	ENSP00000310471.4	ENST00000310046.9	y	296	1	Ucc	Ccc	Ser	Pro	missense	NONREP	-/-	65	20	35	5	33
chr11	66668869	A	A	G	-	RBM4B	ENSG00000173914.12	Q9BQ04	ENSP00000310471.4	ENST00000310046.9	y	279	1	Ucu	Ccu	Ser	Pro	missense	NONREP	-/-	321	28	49	22	49
chr11	66668893	A	A	G	-	RBM4B	ENSG00000173914.12	Q9BQ04	ENSP00000310471.4	ENST00000310046.9	y	271	1	Uau	Cau	Tyr	His	missense	NONREP	-/-	299	25	46	34	45
chr11	66669043	A	A	G	-	RBM4B	ENSG00000173914.12	Q9BQ04	ENSP00000310471.4	ENST00000310046.9	y	221	1	Uau	Cau	Tyr	His	missense	NONREP	-/-	70	19	31	6	30
chr11	66669046	A	A	G	-	RBM4B	ENSG00000173914.12	Q9BQ04	ENSP00000310471.4	ENST00000310046.9	y	220	1	Uac	Cac	Tyr	His	missense	NONREP	-/-	166	23	41	20	39
chr11	66669061	A	A	G	-	RBM4B	ENSG00000173914.12	Q9BQ04	ENSP00000310471.4	ENST00000310046.9	y	215	1	Uau	Cau	Tyr	His	missense	NONREP	-/-	61	24	35	5	35
chr11	66669076	A	A	G	-	RBM4B	ENSG00000173914.12	Q9BQ04	ENSP00000310471.4	ENST00000310046.9	y	210	1	Uau	Cau	Tyr	His	missense	NONREP	-/-	265	27	48	29	48
chr11	66669103	A	A	G	-	RBM4B	ENSG00000173914.12	Q9BQ04	ENSP00000310471.4	ENST00000310046.9	y	201	1	Uac	Cac	Tyr	His	missense	NONREP	-/-	73	19	32	7	32
chr11	66669114	A	A	G	-	RBM4B	ENSG00000173914.12	Q9BQ04	ENSP00000310471.4	ENST00000310046.9	y	197	2	gUu	gCu	Val	Ala	missense	NONREP	-/-	93	21	34	9	34
chr11	66669124	A	A	G	-	RBM4B	ENSG00000173914.12	Q9BQ04	ENSP00000310471.4	ENST00000310046.9	y	194	1	Uau	Cau	Tyr	His	missense	NONREP	-/-	31	14	23	3	23
chr11	66669136	A	A	G	-	RBM4B	ENSG00000173914.12	Q9BQ04	ENSP00000310471.4	ENST00000310046.9	y	190	1	Uau	Cau	Tyr	His	missense	NONREP	-/-	33	15	19	4	19
chr11	66669147	A	A	G	-	RBM4B	ENSG00000173914.12	Q9BQ04	ENSP00000310471.4	ENST00000310046.9	y	186	2	uUu	uCu	Phe	Ser	missense	NONREP	-/-	49	20	29	5	27
chr11	66669211	A	A	G	-	RBM4B	ENSG00000173914.12	Q9BQ04	ENSP00000310471.4	ENST00000310046.9	y	165	1	Ugu	Cgu	Cys	Arg	missense	NONREP	-/-	657	30	52	38	52
chr11	66669217	A	A	G	-	RBM4B	ENSG00000173914.12	Q9BQ04	ENSP00000310471.4	ENST00000310046.9	y	163	1	Uau	Cau	Tyr	His	missense	NONREP	-/-	150	26	45	9	44
chr11	66669220	A	A	G	-	RBM4B	ENSG00000173914.12	Q9BQ04	ENSP00000310471.4	ENST00000310046.9	y	162	1	Ugc	Cgc	Cys	Arg	missense	NONREP	-/-	58	17	27	5	26
chr11	66676733	A	A	G	-	RBM4B	ENSG00000173914.12	E9PM61	ENSP00000433113.1	ENST00000524637.1	n	116	2	gUa	gCa	Val	Ala	missense	NONREP	-/-	256	24	45	31	45
chr11	66676737	A	A	G	-	RBM4B	ENSG00000173914.12	E9PM61	ENSP00000433113.1	ENST00000524637.1	n	115	1	Uuc	Cuc	Phe	Leu	missense	NONREP	-/-	317	26	46	40	46
chr11	66676743	A	A	G	-	RBM4B	ENSG00000173914.12	E9PM61	ENSP00000433113.1	ENST00000524637.1	n	113	1	Uau	Cau	Tyr	His	missense	NONREP	-/-	301	24	45	29	45
chr11	66676751	A	A	G	-	RBM4B	ENSG00000173914.12	E9PM61	ENSP00000433113.1	ENST00000524637.1	n	110	2	gUg	gCg	Val	Ala	missense	NONREP	-/-	226	26	48	14	46
chr11	66676769	A	A	G	-	RBM4B	ENSG00000173914.12	E9PM61	ENSP00000433113.1	ENST00000524637.1	n	104	2	gUc	gCc	Val	Ala	missense	NONREP	-/-	165	23	42	17	42
chr11	66676779	A	A	G	-	RBM4B	ENSG00000173914.12	E9PM61	ENSP00000433113.1	ENST00000524637.1	n	101	1	Uau	Cau	Tyr	His	missense	NONREP	-/-	504	27	49	45	49
chr11	66676787	A	A	G	-	RBM4B	ENSG00000173914.12	E9PM61	ENSP00000433113.1	ENST00000524637.1	n	98	2	uUu	uCu	Phe	Ser	missense	NONREP	-/-	105	20	38	5	33
chr11	66676788	A	A	G	-	RBM4B	ENSG00000173914.12	E9PM61	ENSP00000433113.1	ENST00000524637.1	n	98	1	Uuu	Cuu	Phe	Leu	missense	NONREP	-/-	97	20	40	8	36
chr11	66676799	A	A	G	-	RBM4B	ENSG00000173914.12	E9PM61	ENSP00000433113.1	ENST00000524637.1	n	94	2	cUu	cCu	Leu	Pro	missense	NONREP	-/-	196	28	47	9	45
chr11	66676851	A	A	G	-	RBM4B	ENSG00000173914.12	E9PM61	ENSP00000433113.1	ENST00000524637.1	n	77	1	Uca	Cca	Ser	Pro	missense	NONREP	-/-	105	23	40	5	37
chr11	66676880	A	A	G	-	RBM4B	ENSG00000173914.12	E9PM61	ENSP00000433113.1	ENST00000524637.1	n	67	2	gUg	gCg	Val	Ala	missense	NONREP	-/-	371	31	53	19	51
chr11	66676886	A	A	G	-	RBM4B	ENSG00000173914.12	E9PM61	ENSP00000433113.1	ENST00000524637.1	n	65	2	aUc	aCc	Ile	Thr	missense	NONREP	-/-	75	23	36	5	34
chr11	66676892	A	A	G	-	RBM4B	ENSG00000173914.12	E9PM61	ENSP00000433113.1	ENST00000524637.1	n	63	2	gUg	gCg	Val	Ala	missense	NONREP	-/-	203	24	45	21	45
chr11	66676901	A	A	G	-	RBM4B	ENSG00000173914.12	E9PM61	ENSP00000433113.1	ENST00000524637.1	n	60	2	cUu	cCu	Leu	Pro	missense	NONREP	-/-	260	24	45	24	45
chr11	66676908	A	A	G	-	RBM4B	ENSG00000173914.12	E9PM61	ENSP00000433113.1	ENST00000524637.1	n	58	1	Uac	Cac	Tyr	His	missense	NONREP	-/-	188	25	45	23	44
chr11	66676916	A	A	G	-	RBM4B	ENSG00000173914.12	E9PM61	ENSP00000433113.1	ENST00000524637.1	n	55	2	cUg	cCg	Leu	Pro	missense	NONREP	-/-	293	29	51	29	50
chr11	66676925	A	A	G	-	RBM4B	ENSG00000173914.12	E9PM61	ENSP00000433113.1	ENST00000524637.1	n	52	2	aUa	aCa	Ile	Thr	missense	NONREP	-/-	294	23	44	37	43
chr11	66676961	A	A	G	-	RBM4B	ENSG00000173914.12	E9PM61	ENSP00000433113.1	ENST00000524637.1	n	40	2	gUg	gCg	Val	Ala	missense	NONREP	-/-	60	18	28	7	28
chr11	66676964	A	A	G	-	RBM4B	ENSG00000173914.12	E9PM61	ENSP00000433113.1	ENST00000524637.1	n	39	2	uUu	uCu	Phe	Ser	missense	NONREP	-/-	263	24	46	44	46
chr11	66676965	A	A	G	-	RBM4B	ENSG00000173914.12	E9PM61	ENSP00000433113.1	ENST00000524637.1	n	39	1	Uuu	Cuu	Phe	Leu	missense	NONREP	-/-	231	26	47	34	47
chr11	66676971	A	A	G	-	RBM4B	ENSG00000173914.12	E9PM61	ENSP00000433113.1	ENST00000524637.1	n	37	1	Uac	Cac	Tyr	His	missense	NONREP	-/-	600	28	49	52	49
chr11	66676979	A	A	G	-	RBM4B	ENSG00000173914.12	E9PM61	ENSP00000433113.1	ENST00000524637.1	n	34	2	aUu	aCu	Ile	Thr	missense	NONREP	-/-	324	26	47	43	47
chr11	66676989	A	A	G	-	RBM4B	ENSG00000173914.12	E9PM61	ENSP00000433113.1	ENST00000524637.1	n	31	1	Ugu	Cgu	Cys	Arg	missense	NONREP	-/-	104	23	42	6	41
chr11	66676997	A	A	G	-	RBM4B	ENSG00000173914.12	E9PM61	ENSP00000433113.1	ENST00000524637.1	n	28	2	gUg	gCg	Val	Ala	missense	NONREP	-/-	302	28	50	30	50
chr11	66677007	A	A	G	-	RBM4B	ENSG00000173914.12	E9PM61	ENSP00000433113.1	ENST00000524637.1	n	25	1	Uau	Cau	Tyr	His	missense	NONREP	-/-	597	29	50	67	50
chr11	66677015	A	A	G	-	RBM4B	ENSG00000173914.12	E9PM61	ENSP00000433113.1	ENST00000524637.1	n	22	2	uUc	uCc	Phe	Ser	missense	NONREP	-/-	85	22	38	8	38
chr11	66677016	A	A	G	-	RBM4B	ENSG00000173914.12	E9PM61	ENSP00000433113.1	ENST00000524637.1	n	22	1	Uuc	Cuc	Phe	Leu	missense	NONREP	-/-	488	30	51	62	51
chr11	66677018	A	A	G	-	RBM4B	ENSG00000173914.12	E9PM61	ENSP00000433113.1	ENST00000524637.1	n	21	2	cUc	cCc	Leu	Pro	missense	NONREP	-/-	226	26	46	30	46
chr11	66677022	A	A	G	-	RBM4B	ENSG00000173914.12	E9PM61	ENSP00000433113.1	ENST00000524637.1	n	20	1	Uca	Cca	Ser	Pro	missense	NONREP	-/-	193	25	44	22	44
chr11	66677027	A	A	G	-	RBM4B	ENSG00000173914.12	E9PM61	ENSP00000433113.1	ENST00000524637.1	n	18	2	aUu	aCu	Ile	Thr	missense	NONREP	-/-	641	27	50	82	50
chr11	66677054	A	A	G	-	RBM4B	ENSG00000173914.12	E9PM61	ENSP00000433113.1	ENST00000524637.1	n	9	2	cUu	cCu	Leu	Pro	missense	NONREP	-/-	1335	30	53	123	53
chr11	66677063	A	A	G	-	RBM4B	ENSG00000173914.12	E9PM61	ENSP00000433113.1	ENST00000524637.1	n	6	2	aUc	aCc	Ile	Thr	missense	NONREP	-/-	98	23	39	6	39
chr11	66677066	A	A	G	-	RBM4B	ENSG00000173914.12	E9PM61	ENSP00000433113.1	ENST00000524637.1	n	5	2	uUc	uCc	Phe	Ser	missense	NONREP	-/-	249	26	47	21	47
chr11	66677067	A	A	G	-	RBM4B	ENSG00000173914.12	E9PM61	ENSP00000433113.1	ENST00000524637.1	n	5	1	Uuc	Cuc	Phe	Leu	missense	NONREP	-/-	286	23	44	35	44
chr11	66677069	A	A	G	-	RBM4B	ENSG00000173914.12	E9PM61	ENSP00000433113.1	ENST00000524637.1	n	4	2	cUg	cCg	Leu	Pro	missense	NONREP	-/-	446	23	44	56	44
chr11	67300045	A	A	G	+	ANKRD13D	ENSG00000172932.16	Q6ZTN6-3	ENSP00000427130.2	ENST00000511455.7	n	332	2	gAg	gGg	Glu	Gly	missense	NONREP	-/-	127	24	43	4	11
chr11	67300084	A	A	G	+	ANKRD13D	ENSG00000172932.16	Q6ZTN6-3	ENSP00000427130.2	ENST00000511455.7	n	345	2	aAc	aGc	Asn	Ser	missense	NONREP	-/-	141	24	43	4	13
chr11	67418843	A	A	G	+	CARNS1	ENSG00000172508.11	A5YM72-1	ENSP00000308268.3	ENST00000307823.7	n	28	2	aAg	aGg	Lys	Arg	missense	NONREP	-/-	848	17	36	67	35
chr11	67495525	T	T	C	-	PITPNM1	ENSG00000110697.13	A0A024R5I7	ENSP00000348772.3	ENST00000356404.8	n	799	1	Agc	Ggc	Ser	Gly	missense	NONREP	-/-	2030	28	50	109	47
chr11	67664455	T	T	C	-	ALDH3B2	ENSG00000132746.16	H0YEC0	ENSP00000435476.1	ENST00000531248.1	n	43	1	Aag	Gag	Lys	Glu	missense	NONREP	-/-	51	4	6	2	1
chr11	68938217	T	T	C	+	IGHMBP2	ENSG00000132740.10	A0A6Q8PF01	ENSP00000501575.1	ENST00000675916.1	n	298	1	Uuu	Cuu	Phe	Leu	missense	NONREP	-/-	100	25	38	7	36
chr11	68938230	T	T	C	+	IGHMBP2	ENSG00000132740.10	A0A6Q8PF01	ENSP00000501575.1	ENST00000675916.1	n	302	2	gUu	gCu	Val	Ala	missense	NONREP	-/-	24	11	17	2	15
chr11	68938265	T	T	C	+	IGHMBP2	ENSG00000132740.10	A0A6Q8PF01	ENSP00000501575.1	ENST00000675916.1	n	314	1	Uuu	Cuu	Phe	Leu	missense	NONREP	-/-	43	20	26	3	24
chr11	68938266	T	T	C	+	IGHMBP2	ENSG00000132740.10	A0A6Q8PF01	ENSP00000501575.1	ENST00000675916.1	n	314	2	uUu	uCu	Phe	Ser	missense	NONREP	-/-	34	16	22	3	18
chr11	72001440	A	A	G	+	IL18BP	ENSG00000137496.19	O95998-2	ENSP00000513974.1	ENST00000698838.1	n	132	2	aAg	aGg	Lys	Arg	missense	NONREP	-/-	560	29	51	44	48
chr11	72006224	A	A	G	-	NUMA1	ENSG00000137497.19	Q14980-5	ENSP00000480172.1	ENST00000613205.4	n	699	1	Uuc	Cuc	Phe	Leu	missense	NONREP	-/-	396	29	51	2	1
chr11	72006230	A	A	G	-	NUMA1	ENSG00000137497.19	Q14980-5	ENSP00000480172.1	ENST00000613205.4	n	697	1	Uca	Cca	Ser	Pro	missense	NONREP	-/-	364	30	48	3	1
chr11	72015066	A	A	G	-	NUMA1	ENSG00000137497.19	F5H4J1	ENSP00000444880.1	ENST00000542977.5	n	813	1	Ugg	Cgg	Trp	Arg	missense	NONREP	-/-	384	30	48	6	10
chr11	72704216	T	T	C	-	ARAP1	ENSG00000186635.15	Q96P48-1	ENSP00000377230.3	ENST00000393605.7	n	403	2	aAg	aGg	Lys	Arg	missense	NONREP	-/-	2028	31	54	261	52
chr11	74095383	A	A	G	-	C2CD3	ENSG00000168014.18	Q4AC94-4	ENSP00000404577.3	ENST00000442398.7	n	1002	2	aUg	aCg	Met	Thr	missense	NONREP	-/-	22	12	17	3	17
chr11	74836390	T	T	C	+	RNF169	ENSG00000166439.6	Q8NCN4	ENSP00000299563.4	ENST00000299563.5	y	596	2	uUa	uCa	Leu	Ser	missense	NONREP	-/-	6	5	6	1	6
chr11	74836432	T	T	C	+	RNF169	ENSG00000166439.6	Q8NCN4	ENSP00000299563.4	ENST00000299563.5	y	610	2	cUa	cCa	Leu	Pro	missense	NONREP	-/-	18	11	12	4	12
chr11	74836447	T	T	C	+	RNF169	ENSG00000166439.6	Q8NCN4	ENSP00000299563.4	ENST00000299563.5	y	615	2	cUu	cCu	Leu	Pro	missense	NONREP	-/-	14	10	12	2	12
chr11	75266171	T	T	C	-	ARRB1	ENSG00000137486.17	P49407-1	ENSP00000409581.2	ENST00000420843.7	n	417	1	Aac	Gac	Asn	Asp	missense	NONREP	-/-	151	23	43	5	22
chr11	75266179	T	T	C	-	ARRB1	ENSG00000137486.17	P49407-1	ENSP00000409581.2	ENST00000420843.7	n	414	2	cAg	cGg	Gln	Arg	missense	NONREP	-/-	113	22	36	6	18
chr11	75266222	T	T	C	-	ARRB1	ENSG00000137486.17	P49407-1	ENSP00000409581.2	ENST00000420843.7	n	400	1	Aag	Gag	Lys	Glu	missense	NONREP	-/-	78	20	33	4	15
chr11	75277382	T	T	C	-	ARRB1	ENSG00000137486.17	E9PM35	ENSP00000433171.1	ENST00000532525.1	n	224	1	Aag	Gag	Lys	Glu	missense	NONREP	-/-	39	15	22	3	11
chr11	76528455	A	A	G	+	EMSY	ENSG00000158636.17	Q7Z589-1	ENSP00000334130.3	ENST00000334736.7	n	728	2	cAg	cGg	Gln	Arg	missense	NONREP	-/-	28	15	20	3	20
chr11	77820618	A	A	G	-	RSF1	ENSG00000048649.14	H0YER1	ENSP00000436408.1	ENST00000528095.5	n	32	1	Uac	Cac	Tyr	His	missense	NONREP	-/-	13	8	11	3	11
chr11	77820630	A	A	G	-	RSF1	ENSG00000048649.14	H0YER1	ENSP00000436408.1	ENST00000528095.5	n	28	1	Uuc	Cuc	Phe	Leu	missense	NONREP	-/-	8	7	7	2	7
chr11	77820641	A	A	G	-	RSF1	ENSG00000048649.14	H0YER1	ENSP00000436408.1	ENST00000528095.5	n	24	2	gUa	gCa	Val	Ala	missense	NONREP	-/-	5	4	5	1	5
chr11	82733461	T	T	C	-	FAM181B	ENSG00000182103.5	A6NEQ2	ENSP00000365295.2	ENST00000329203.5	y	90	2	aAg	aGg	Lys	Arg	missense	NONREP	-/-	11	4	10	2	8
chr11	82733467	T	T	C	-	FAM181B	ENSG00000182103.5	A6NEQ2	ENSP00000365295.2	ENST00000329203.5	y	88	2	aAg	aGg	Lys	Arg	missense	NONREP	-/-	12	3	9	3	9
chr11	82733468	T	T	C	-	FAM181B	ENSG00000182103.5	A6NEQ2	ENSP00000365295.2	ENST00000329203.5	y	88	1	Aag	Gag	Lys	Glu	missense	NONREP	-/-	11	3	7	3	7
chr11	82733473	T	T	C	-	FAM181B	ENSG00000182103.5	A6NEQ2	ENSP00000365295.2	ENST00000329203.5	y	86	2	aAg	aGg	Lys	Arg	missense	NONREP	-/-	8	4	8	1	7
chr11	82733482	T	T	C	-	FAM181B	ENSG00000182103.5	A6NEQ2	ENSP00000365295.2	ENST00000329203.5	y	83	2	aAg	aGg	Lys	Arg	missense	NONREP	-/-	50	5	18	5	17
chr11	82733497	T	T	C	-	FAM181B	ENSG00000182103.5	A6NEQ2	ENSP00000365295.2	ENST00000329203.5	y	78	2	aAg	aGg	Lys	Arg	missense	NONREP	-/-	6	1	4	2	4
chr11	82733498	T	T	C	-	FAM181B	ENSG00000182103.5	A6NEQ2	ENSP00000365295.2	ENST00000329203.5	y	78	1	Aag	Gag	Lys	Glu	missense	NONREP	-/-	9	1	8	2	7
chr11	82733507	T	T	C	-	FAM181B	ENSG00000182103.5	A6NEQ2	ENSP00000365295.2	ENST00000329203.5	y	75	1	Agc	Ggc	Ser	Gly	missense	NONREP	-/-	9	6	9	1	8
chr11	82733528	T	T	C	-	FAM181B	ENSG00000182103.5	A6NEQ2	ENSP00000365295.2	ENST00000329203.5	y	68	1	Agc	Ggc	Ser	Gly	missense	NONREP	-/-	9	3	8	2	6
chr11	83181072	T	T	C	+	PCF11	ENSG00000165494.12	E9PNY7	ENSP00000437076.1	ENST00000530906.1	n	135	1	Uuu	Cuu	Phe	Leu	missense	NONREP	-/-	50	21	26	3	15
chr11	83181073	T	T	C	+	PCF11	ENSG00000165494.12	E9PNY7	ENSP00000437076.1	ENST00000530906.1	n	135	2	uUu	uCu	Phe	Ser	missense	NONREP	-/-	51	19	28	4	20
chr11	83181094	T	T	C	+	PCF11	ENSG00000165494.12	E9PNY7	ENSP00000437076.1	ENST00000530906.1	n	142	2	gUu	gCu	Val	Ala	missense	NONREP	-/-	49	21	26	4	15
chr11	83181096	T	T	C	+	PCF11	ENSG00000165494.12	E9PNY7	ENSP00000437076.1	ENST00000530906.1	n	143	1	Uau	Cau	Tyr	His	missense	NONREP	-/-	135	28	44	5	31
chr11	83181109	T	T	C	+	PCF11	ENSG00000165494.12	E9PNY7	ENSP00000437076.1	ENST00000530906.1	n	147	2	uUg	uCg	Leu	Ser	missense	NONREP	-/-	134	24	41	7	30
chr11	83181114	T	T	C	+	PCF11	ENSG00000165494.12	E9PNY7	ENSP00000437076.1	ENST00000530906.1	n	149	1	Ugg	Cgg	Trp	Arg	missense	NONREP	-/-	1093	30	52	48	49
chr11	83184814	A	A	G	+	PCF11	ENSG00000165494.12	A0A8I5KX04	ENSP00000508500.1	ENST00000690938.1	n	1661	1	Aca	Gca	Thr	Ala	missense	NONREP	-/-	111	26	39	3	17
chr11	83184829	A	A	G	+	PCF11	ENSG00000165494.12	A0A8I5KX04	ENSP00000508500.1	ENST00000690938.1	n	1666	1	Aca	Gca	Thr	Ala	missense	NONREP	-/-	106	24	39	4	14
chr11	83184833	A	A	G	+	PCF11	ENSG00000165494.12	A0A8I5KX04	ENSP00000508500.1	ENST00000690938.1	n	1667	2	gAg	gGg	Glu	Gly	missense	NONREP	-/-	331	28	48	9	25
chr11	83184838	A	A	G	+	PCF11	ENSG00000165494.12	A0A8I5KX04	ENSP00000508500.1	ENST00000690938.1	n	1669	1	Agc	Ggc	Ser	Gly	missense	NONREP	-/-	67	21	31	3	14
chr11	83184857	A	A	G	+	PCF11	ENSG00000165494.12	A0A8I5KX04	ENSP00000508500.1	ENST00000690938.1	n	1675	2	gAa	gGa	Glu	Gly	missense	NONREP	-/-	61	20	29	3	15
chr11	83184859	A	A	G	+	PCF11	ENSG00000165494.12	A0A8I5KX04	ENSP00000508500.1	ENST00000690938.1	n	1676	1	Auu	Guu	Ile	Val	missense	NONREP	-/-	145	25	42	5	31
chr11	83184862	A	A	G	+	PCF11	ENSG00000165494.12	A0A8I5KX04	ENSP00000508500.1	ENST00000690938.1	n	1677	1	Aaa	Gaa	Lys	Glu	missense	NONREP	-/-	138	24	40	6	26
chr11	83184863	A	A	G	+	PCF11	ENSG00000165494.12	A0A8I5KX04	ENSP00000508500.1	ENST00000690938.1	n	1677	2	aAa	aGa	Lys	Arg	missense	NONREP	-/-	51	21	30	3	18
chr11	83184871	A	A	G	+	PCF11	ENSG00000165494.12	A0A8I5KX04	ENSP00000508500.1	ENST00000690938.1	n	1680	1	Aau	Gau	Asn	Asp	missense	NONREP	-/-	122	26	42	6	28
chr11	85656311	A	A	G	+	TMEM126A	ENSG00000171202.7	Q9H061-2	ENSP00000434357.1	ENST00000532180.1	n	63	2	uAu	uGu	Tyr	Cys	missense	NONREP	-/-	80	21	35	4	13
chr11	85656341	A	A	G	+	TMEM126A	ENSG00000171202.7	Q9H061-2	ENSP00000434357.1	ENST00000532180.1	n	73	2	aAc	aGc	Asn	Ser	missense	NONREP	-/-	93	23	36	3	16
chr11	85656349	A	A	G	+	TMEM126A	ENSG00000171202.7	Q9H061-2	ENSP00000434357.1	ENST00000532180.1	n	76	1	Agu	Ggu	Ser	Gly	missense	NONREP	-/-	37	17	24	2	9
chr11	85656353	A	A	G	+	TMEM126A	ENSG00000171202.7	Q9H061-2	ENSP00000434357.1	ENST00000532180.1	n	77	2	uAc	uGc	Tyr	Cys	missense	NONREP	-/-	107	25	43	5	16
chr11	85656361	A	A	G	+	TMEM126A	ENSG00000171202.7	Q9H061-2	ENSP00000434357.1	ENST00000532180.1	n	80	1	Aga	Gga	Arg	Gly	missense	NONREP	-/-	75	19	30	3	15
chr11	85656370	A	A	G	+	TMEM126A	ENSG00000171202.7	Q9H061-2	ENSP00000434357.1	ENST00000532180.1	n	83	1	Aag	Gag	Lys	Glu	missense	NONREP	-/-	102	20	39	6	19
chr11	85711142	T	T	C	-	SYTL2	ENSG00000137501.18	Q9HCH5-14	ENSP00000434010.1	ENST00000527523.5	n	569	1	Agc	Ggc	Ser	Gly	missense	NONREP	-/-	14	7	10	2	8
chr11	86951239	T	T	C	-	FZD4	ENSG00000174804.4	Q9ULV1	ENSP00000434034.1	ENST00000531380.2	y	506	2	aAg	aGg	Lys	Arg	missense	NONREP	-/-	48	18	22	3	18
chr11	86951251	T	T	C	-	FZD4	ENSG00000174804.4	Q9ULV1	ENSP00000434034.1	ENST00000531380.2	y	502	2	cAc	cGc	His	Arg	missense	NONREP	-/-	51	15	23	4	19
chr11	86951258	T	T	C	-	FZD4	ENSG00000174804.4	Q9ULV1	ENSP00000434034.1	ENST00000531380.2	y	500	1	Acu	Gcu	Thr	Ala	missense	NONREP	-/-	34	13	17	3	12
chr11	86951288	T	T	C	-	FZD4	ENSG00000174804.4	Q9ULV1	ENSP00000434034.1	ENST00000531380.2	y	490	1	Acu	Gcu	Thr	Ala	missense	NONREP	-/-	53	17	21	4	17
chr11	86951357	A	A	G	-	FZD4	ENSG00000174804.4	Q9ULV1	ENSP00000434034.1	ENST00000531380.2	y	467	1	Uau	Cau	Tyr	His	missense	NONREP	-/-	43	14	18	3	14
chr11	86951393	A	A	G	-	FZD4	ENSG00000174804.4	Q9ULV1	ENSP00000434034.1	ENST00000531380.2	y	455	1	Uau	Cau	Tyr	His	missense	NONREP	-/-	25	12	15	4	13
chr11	86951404	A	A	G	-	FZD4	ENSG00000174804.4	Q9ULV1	ENSP00000434034.1	ENST00000531380.2	y	451	2	gUg	gCg	Val	Ala	missense	NONREP	-/-	56	18	22	4	13
chr11	86951408	A	A	G	-	FZD4	ENSG00000174804.4	Q9ULV1	ENSP00000434034.1	ENST00000531380.2	y	450	1	Ugu	Cgu	Cys	Arg	missense	NONREP	-/-	159	22	31	7	24
chr11	86951425	T	T	C	-	FZD4	ENSG00000174804.4	Q9ULV1	ENSP00000434034.1	ENST00000531380.2	y	444	2	uAc	uGc	Tyr	Cys	missense	NONREP	-/-	166	21	33	9	27
chr11	86951438	A	A	G	-	FZD4	ENSG00000174804.4	Q9ULV1	ENSP00000434034.1	ENST00000531380.2	y	440	1	Uuc	Cuc	Phe	Leu	missense	NONREP	-/-	50	19	24	4	22
chr11	86951449	T	T	C	-	FZD4	ENSG00000174804.4	Q9ULV1	ENSP00000434034.1	ENST00000531380.2	y	436	2	aAg	aGg	Lys	Arg	missense	NONREP	-/-	48	17	20	3	12
chr11	86951456	T	T	C	-	FZD4	ENSG00000174804.4	Q9ULV1	ENSP00000434034.1	ENST00000531380.2	y	434	1	Aug	Gug	Met	Val	missense	NONREP	-/-	93	19	28	7	22
chr11	86951462	T	T	C	-	FZD4	ENSG00000174804.4	Q9ULV1	ENSP00000434034.1	ENST00000531380.2	y	432	1	Aga	Gga	Arg	Gly	missense	NONREP	-/-	46	18	23	4	19
chr11	86951464	T	T	C	-	FZD4	ENSG00000174804.4	Q9ULV1	ENSP00000434034.1	ENST00000531380.2	y	431	2	gAa	gGa	Glu	Gly	missense	NONREP	-/-	55	18	22	6	17
chr11	86951470	T	T	C	-	FZD4	ENSG00000174804.4	Q9ULV1	ENSP00000434034.1	ENST00000531380.2	y	429	2	aAg	aGg	Lys	Arg	missense	NONREP	-/-	38	13	17	3	11
chr11	86951473	T	T	C	-	FZD4	ENSG00000174804.4	Q9ULV1	ENSP00000434034.1	ENST00000531380.2	y	428	2	gAc	gGc	Asp	Gly	missense	NONREP	-/-	104	16	25	7	22
chr11	86951479	T	T	C	-	FZD4	ENSG00000174804.4	Q9ULV1	ENSP00000434034.1	ENST00000531380.2	y	426	2	aAg	aGg	Lys	Arg	missense	NONREP	-/-	75	16	22	5	14
chr11	86951480	T	T	C	-	FZD4	ENSG00000174804.4	Q9ULV1	ENSP00000434034.1	ENST00000531380.2	y	426	1	Aag	Gag	Lys	Glu	missense	NONREP	-/-	29	14	17	3	11
chr11	86951491	T	T	C	-	FZD4	ENSG00000174804.4	Q9ULV1	ENSP00000434034.1	ENST00000531380.2	y	422	2	aAg	aGg	Lys	Arg	missense	NONREP	-/-	80	19	27	6	20
chr11	86951492	T	T	C	-	FZD4	ENSG00000174804.4	Q9ULV1	ENSP00000434034.1	ENST00000531380.2	y	422	1	Aag	Gag	Lys	Glu	missense	NONREP	-/-	22	10	12	4	6
chr11	86951497	A	A	G	-	FZD4	ENSG00000174804.4	Q9ULV1	ENSP00000434034.1	ENST00000531380.2	y	420	2	cUu	cCu	Leu	Pro	missense	NONREP	-/-	59	19	25	3	21
chr11	86951500	T	T	C	-	FZD4	ENSG00000174804.4	Q9ULV1	ENSP00000434034.1	ENST00000531380.2	y	419	2	aAu	aGu	Asn	Ser	missense	NONREP	-/-	32	11	16	3	10
chr11	86951504	A	A	G	-	FZD4	ENSG00000174804.4	Q9ULV1	ENSP00000434034.1	ENST00000531380.2	y	418	1	Uca	Cca	Ser	Pro	missense	NONREP	-/-	154	26	35	9	29
chr11	86951510	T	T	C	-	FZD4	ENSG00000174804.4	Q9ULV1	ENSP00000434034.1	ENST00000531380.2	y	416	1	Auu	Guu	Ile	Val	missense	NONREP	-/-	61	17	20	5	12
chr11	86951512	T	T	C	-	FZD4	ENSG00000174804.4	Q9ULV1	ENSP00000434034.1	ENST00000531380.2	y	415	2	aAa	aGa	Lys	Arg	missense	NONREP	-/-	29	14	17	3	11
chr11	86951524	A	A	G	-	FZD4	ENSG00000174804.4	Q9ULV1	ENSP00000434034.1	ENST00000531380.2	y	411	2	gUg	gCg	Val	Ala	missense	NONREP	-/-	120	20	28	9	24
chr11	86951539	A	A	G	-	FZD4	ENSG00000174804.4	Q9ULV1	ENSP00000434034.1	ENST00000531380.2	y	406	2	aUu	aCu	Ile	Thr	missense	NONREP	-/-	30	15	18	4	14
chr11	86951540	T	T	C	-	FZD4	ENSG00000174804.4	Q9ULV1	ENSP00000434034.1	ENST00000531380.2	y	406	1	Auu	Guu	Ile	Val	missense	NONREP	-/-	22	11	13	1	9
chr11	86951545	A	A	G	-	FZD4	ENSG00000174804.4	Q9ULV1	ENSP00000434034.1	ENST00000531380.2	y	404	2	uUg	uCg	Leu	Ser	missense	NONREP	-/-	21	11	12	2	9
chr11	86951554	A	A	G	-	FZD4	ENSG00000174804.4	Q9ULV1	ENSP00000434034.1	ENST00000531380.2	y	401	2	aUu	aCu	Ile	Thr	missense	NONREP	-/-	117	21	28	7	22
chr11	86951564	A	A	G	-	FZD4	ENSG00000174804.4	Q9ULV1	ENSP00000434034.1	ENST00000531380.2	y	398	1	Uau	Cau	Tyr	His	missense	NONREP	-/-	45	14	18	4	13
chr11	86951569	A	A	G	-	FZD4	ENSG00000174804.4	Q9ULV1	ENSP00000434034.1	ENST00000531380.2	y	396	2	uUu	uCu	Phe	Ser	missense	NONREP	-/-	45	17	22	7	19
chr11	86951570	A	A	G	-	FZD4	ENSG00000174804.4	Q9ULV1	ENSP00000434034.1	ENST00000531380.2	y	396	1	Uuu	Cuu	Phe	Leu	missense	NONREP	-/-	115	22	31	14	28
chr11	86951596	A	A	G	-	FZD4	ENSG00000174804.4	Q9ULV1	ENSP00000434034.1	ENST00000531380.2	y	387	2	cUc	cCc	Leu	Pro	missense	NONREP	-/-	84	16	23	6	20
chr11	86951620	A	A	G	-	FZD4	ENSG00000174804.4	Q9ULV1	ENSP00000434034.1	ENST00000531380.2	y	379	2	gUu	gCu	Val	Ala	missense	NONREP	-/-	64	18	21	5	17
chr11	86951624	A	A	G	-	FZD4	ENSG00000174804.4	Q9ULV1	ENSP00000434034.1	ENST00000531380.2	y	378	1	Uau	Cau	Tyr	His	missense	NONREP	-/-	53	16	22	5	20
chr11	86951627	A	A	G	-	FZD4	ENSG00000174804.4	Q9ULV1	ENSP00000434034.1	ENST00000531380.2	y	377	1	Ugc	Cgc	Cys	Arg	missense	NONREP	-/-	67	20	26	5	20
chr11	86951629	A	A	G	-	FZD4	ENSG00000174804.4	Q9ULV1	ENSP00000434034.1	ENST00000531380.2	y	376	2	uUg	uCg	Leu	Ser	missense	NONREP	-/-	67	17	24	7	18
chr11	86951662	A	A	G	-	FZD4	ENSG00000174804.4	Q9ULV1	ENSP00000434034.1	ENST00000531380.2	y	365	2	aUg	aCg	Met	Thr	missense	NONREP	-/-	52	15	21	4	17
chr11	86951665	A	A	G	-	FZD4	ENSG00000174804.4	Q9ULV1	ENSP00000434034.1	ENST00000531380.2	y	364	2	aUu	aCu	Ile	Thr	missense	NONREP	-/-	25	15	16	5	13
chr11	86951677	A	A	G	-	FZD4	ENSG00000174804.4	Q9ULV1	ENSP00000434034.1	ENST00000531380.2	y	360	2	aUu	aCu	Ile	Thr	missense	NONREP	-/-	27	11	14	3	10
chr11	86951720	A	A	G	-	FZD4	ENSG00000174804.4	Q9ULV1	ENSP00000434034.1	ENST00000531380.2	y	346	1	Uau	Cau	Tyr	His	missense	NONREP	-/-	52	18	23	4	21
chr11	86951737	A	A	G	-	FZD4	ENSG00000174804.4	Q9ULV1	ENSP00000434034.1	ENST00000531380.2	y	340	2	aUu	aCu	Ile	Thr	missense	NONREP	-/-	33	15	18	3	13
chr11	86951758	A	A	G	-	FZD4	ENSG00000174804.4	Q9ULV1	ENSP00000434034.1	ENST00000531380.2	y	333	2	cUc	cCc	Leu	Pro	missense	NONREP	-/-	52	17	22	6	18
chr11	86951777	A	A	G	-	FZD4	ENSG00000174804.4	Q9ULV1	ENSP00000434034.1	ENST00000531380.2	y	327	1	Ugg	Cgg	Trp	Arg	missense	NONREP	-/-	38	14	18	6	16
chr11	86951782	A	A	G	-	FZD4	ENSG00000174804.4	Q9ULV1	ENSP00000434034.1	ENST00000531380.2	y	325	2	cUc	cCc	Leu	Pro	missense	NONREP	-/-	98	23	29	7	22
chr11	86951794	A	A	G	-	FZD4	ENSG00000174804.4	Q9ULV1	ENSP00000434034.1	ENST00000531380.2	y	321	2	gUu	gCu	Val	Ala	missense	NONREP	-/-	41	14	19	4	16
chr11	86951963	A	A	G	-	FZD4	ENSG00000174804.4	Q9ULV1	ENSP00000434034.1	ENST00000531380.2	y	265	1	Uau	Cau	Tyr	His	missense	NONREP	-/-	25	9	13	4	11
chr11	86951975	A	A	G	-	FZD4	ENSG00000174804.4	Q9ULV1	ENSP00000434034.1	ENST00000531380.2	y	261	1	Ugc	Cgc	Cys	Arg	missense	NONREP	-/-	78	19	25	10	21
chr11	86951983	A	A	G	-	FZD4	ENSG00000174804.4	Q9ULV1	ENSP00000434034.1	ENST00000531380.2	y	258	2	cUc	cCc	Leu	Pro	missense	NONREP	-/-	169	21	32	8	29
chr11	86951987	A	A	G	-	FZD4	ENSG00000174804.4	Q9ULV1	ENSP00000434034.1	ENST00000531380.2	y	257	1	Uuu	Cuu	Phe	Leu	missense	NONREP	-/-	22	11	13	2	12
chr11	86951989	A	A	G	-	FZD4	ENSG00000174804.4	Q9ULV1	ENSP00000434034.1	ENST00000531380.2	y	256	2	aUa	aCa	Ile	Thr	missense	NONREP	-/-	99	17	23	11	20
chr11	86952008	A	A	G	-	FZD4	ENSG00000174804.4	Q9ULV1	ENSP00000434034.1	ENST00000531380.2	y	250	1	Uac	Cac	Tyr	His	missense	NONREP	-/-	36	14	18	3	15
chr11	86952013	A	A	G	-	FZD4	ENSG00000174804.4	Q9ULV1	ENSP00000434034.1	ENST00000531380.2	y	248	2	uUu	uCu	Phe	Ser	missense	NONREP	-/-	37	15	19	3	15
chr11	86952014	A	A	G	-	FZD4	ENSG00000174804.4	Q9ULV1	ENSP00000434034.1	ENST00000531380.2	y	248	1	Uuu	Cuu	Phe	Leu	missense	NONREP	-/-	31	14	17	5	15
chr11	86952031	A	A	G	-	FZD4	ENSG00000174804.4	Q9ULV1	ENSP00000434034.1	ENST00000531380.2	y	242	2	cUg	cCg	Leu	Pro	missense	NONREP	-/-	64	15	21	8	18
chr11	86952043	A	A	G	-	FZD4	ENSG00000174804.4	Q9ULV1	ENSP00000434034.1	ENST00000531380.2	y	238	2	gUa	gCa	Val	Ala	missense	NONREP	-/-	66	16	22	6	18
chr11	86952049	A	A	G	-	FZD4	ENSG00000174804.4	Q9ULV1	ENSP00000434034.1	ENST00000531380.2	y	236	2	uUc	uCc	Phe	Ser	missense	NONREP	-/-	40	16	20	4	16
chr11	86952050	A	A	G	-	FZD4	ENSG00000174804.4	Q9ULV1	ENSP00000434034.1	ENST00000531380.2	y	236	1	Uuc	Cuc	Phe	Leu	missense	NONREP	-/-	36	11	16	4	10
chr11	86952064	A	A	G	-	FZD4	ENSG00000174804.4	Q9ULV1	ENSP00000434034.1	ENST00000531380.2	y	231	2	uUc	uCc	Phe	Ser	missense	NONREP	-/-	21	11	14	4	11
chr11	86952082	A	A	G	-	FZD4	ENSG00000174804.4	Q9ULV1	ENSP00000434034.1	ENST00000531380.2	y	225	2	gUg	gCg	Val	Ala	missense	NONREP	-/-	46	17	24	3	19
chr11	86952125	A	A	G	-	FZD4	ENSG00000174804.4	Q9ULV1	ENSP00000434034.1	ENST00000531380.2	y	211	1	Uac	Cac	Tyr	His	missense	NONREP	-/-	73	21	28	12	24
chr11	86952146	A	A	G	-	FZD4	ENSG00000174804.4	Q9ULV1	ENSP00000434034.1	ENST00000531380.2	y	204	1	Ugu	Cgu	Cys	Arg	missense	NONREP	-/-	455	29	45	30	41
chr11	88296232	T	T	C	-	CTSC	ENSG00000109861.17	A0A7I2YQT5	ENSP00000504475.1	ENST00000679224.1	n	143	1	Aug	Gug	Met	Val	missense	NONREP	-/-	95	21	30	2	7
chr11	89440691	T	T	C	-	NOX4	ENSG00000086991.13	E9PI95	ENSP00000436716.1	ENST00000525196.5	n	158	1	Acu	Gcu	Thr	Ala	missense	NONREP	-/-	6	5	5	1	5
chr11	89440706	T	T	C	-	NOX4	ENSG00000086991.13	E9PI95	ENSP00000436716.1	ENST00000525196.5	n	153	1	Aaa	Gaa	Lys	Glu	missense	NONREP	-/-	23	8	11	5	10
chr11	89440709	T	T	C	-	NOX4	ENSG00000086991.13	E9PI95	ENSP00000436716.1	ENST00000525196.5	n	152	1	Aga	Gga	Arg	Gly	missense	NONREP	-/-	12	4	6	2	4
chr11	93723067	A	A	G	+	CEP295	ENSG00000166004.15	E9PJY3	ENSP00000433650.1	ENST00000531404.1	n	4	1	Agc	Ggc	Ser	Gly	missense	NONREP	-/-	9	8	9	1	9
chr11	93723071	A	A	G	+	CEP295	ENSG00000166004.15	E9PJY3	ENSP00000433650.1	ENST00000531404.1	n	5	2	aAg	aGg	Lys	Arg	missense	NONREP	-/-	23	15	18	3	17
chr11	93723074	A	A	G	+	CEP295	ENSG00000166004.15	E9PJY3	ENSP00000433650.1	ENST00000531404.1	n	6	2	cAa	cGa	Gln	Arg	missense	NONREP	-/-	19	13	15	2	15
chr11	93723082	A	A	G	+	CEP295	ENSG00000166004.15	E9PJY3	ENSP00000433650.1	ENST00000531404.1	n	9	1	Acc	Gcc	Thr	Ala	missense	NONREP	-/-	6	5	5	2	4
chr11	93723091	A	A	G	+	CEP295	ENSG00000166004.15	E9PJY3	ENSP00000433650.1	ENST00000531404.1	n	12	1	Aaa	Gaa	Lys	Glu	missense	NONREP	-/-	7	7	7	1	7
chr11	93723092	A	A	G	+	CEP295	ENSG00000166004.15	E9PJY3	ENSP00000433650.1	ENST00000531404.1	n	12	2	aAa	aGa	Lys	Arg	missense	NONREP	-/-	7	6	7	1	7
chr11	93723106	A	A	G	+	CEP295	ENSG00000166004.15	E9PJY3	ENSP00000433650.1	ENST00000531404.1	n	17	1	Aau	Gau	Asn	Asp	missense	NONREP	-/-	11	6	7	3	6
chr11	93723107	A	A	G	+	CEP295	ENSG00000166004.15	E9PJY3	ENSP00000433650.1	ENST00000531404.1	n	17	2	aAu	aGu	Asn	Ser	missense	NONREP	-/-	6	6	6	1	5
chr11	93723112	A	A	G	+	CEP295	ENSG00000166004.15	E9PJY3	ENSP00000433650.1	ENST00000531404.1	n	19	1	Aua	Gua	Ile	Val	missense	NONREP	-/-	5	4	4	2	4
chr11	93723115	A	A	G	+	CEP295	ENSG00000166004.15	E9PJY3	ENSP00000433650.1	ENST00000531404.1	n	20	1	Agu	Ggu	Ser	Gly	missense	NONREP	-/-	10	7	10	1	9
chr11	93727045	T	T	C	+	CEP295	ENSG00000166004.15	E9PJY3	ENSP00000433650.1	ENST00000531404.1	n	202	2	cUa	cCa	Leu	Pro	missense	NONREP	-/-	156	22	43	8	42
chr11	93727050	A	A	G	+	CEP295	ENSG00000166004.15	E9PJY3	ENSP00000433650.1	ENST00000531404.1	n	204	1	Agu	Ggu	Ser	Gly	missense	NONREP	-/-	45	21	33	2	30
chr11	93727053	A	A	G	+	CEP295	ENSG00000166004.15	E9PJY3	ENSP00000433650.1	ENST00000531404.1	n	205	1	Auu	Guu	Ile	Val	missense	NONREP	-/-	24	12	17	2	15
chr11	93727059	A	A	G	+	CEP295	ENSG00000166004.15	E9PJY3	ENSP00000433650.1	ENST00000531404.1	n	207	1	Agc	Ggc	Ser	Gly	missense	NONREP	-/-	46	16	27	4	22
chr11	93727063	T	T	C	+	CEP295	ENSG00000166004.15	E9PJY3	ENSP00000433650.1	ENST00000531404.1	n	208	2	aUu	aCu	Ile	Thr	missense	NONREP	-/-	37	14	22	3	21
chr11	93727071	A	A	G	+	CEP295	ENSG00000166004.15	E9PJY3	ENSP00000433650.1	ENST00000531404.1	n	211	1	Aga	Gga	Arg	Gly	missense	NONREP	-/-	48	17	30	4	28
chr11	93727090	T	T	C	+	CEP295	ENSG00000166004.15	E9PJY3	ENSP00000433650.1	ENST00000531404.1	n	217	2	aUg	aCg	Met	Thr	missense	NONREP	-/-	42	16	26	3	21
chr11	93727132	T	T	C	+	CEP295	ENSG00000166004.15	E9PJY3	ENSP00000433650.1	ENST00000531404.1	n	231	2	uUa	uCa	Leu	Ser	missense	NONREP	-/-	85	23	41	7	40
chr11	93727180	T	T	C	+	CEP295	ENSG00000166004.15	E9PJY3	ENSP00000433650.1	ENST00000531404.1	n	247	2	uUa	uCa	Leu	Ser	missense	NONREP	-/-	120	18	36	11	35
chr11	93727191	T	T	C	+	CEP295	ENSG00000166004.15	E9PJY3	ENSP00000433650.1	ENST00000531404.1	n	251	1	Uac	Cac	Tyr	His	missense	NONREP	-/-	61	19	35	4	34
chr11	93727216	T	T	C	+	CEP295	ENSG00000166004.15	E9PJY3	ENSP00000433650.1	ENST00000531404.1	n	259	2	gUa	gCa	Val	Ala	missense	NONREP	-/-	33	12	20	3	18
chr11	93727218	T	T	C	+	CEP295	ENSG00000166004.15	E9PJY3	ENSP00000433650.1	ENST00000531404.1	n	260	1	Uuu	Cuu	Phe	Leu	missense	NONREP	-/-	22	13	15	3	15
chr11	93727219	T	T	C	+	CEP295	ENSG00000166004.15	E9PJY3	ENSP00000433650.1	ENST00000531404.1	n	260	2	uUu	uCu	Phe	Ser	missense	NONREP	-/-	37	16	25	4	23
chr11	93727228	T	T	C	+	CEP295	ENSG00000166004.15	E9PJY3	ENSP00000433650.1	ENST00000531404.1	n	263	2	uUa	uCa	Leu	Ser	missense	NONREP	-/-	46	16	25	5	23
chr11	93727242	A	A	G	+	CEP295	ENSG00000166004.15	E9PJY3	ENSP00000433650.1	ENST00000531404.1	n	268	1	Agc	Ggc	Ser	Gly	missense	NONREP	-/-	27	10	18	2	16
chr11	93727261	A	A	G	+	CEP295	ENSG00000166004.15	E9PJY3	ENSP00000433650.1	ENST00000531404.1	n	274	2	aAc	aGc	Asn	Ser	missense	NONREP	-/-	13	9	10	2	10
chr11	93727266	A	A	G	+	CEP295	ENSG00000166004.15	E9PJY3	ENSP00000433650.1	ENST00000531404.1	n	276	1	Agu	Ggu	Ser	Gly	missense	NONREP	-/-	22	12	15	2	13
chr11	93727278	A	A	G	+	CEP295	ENSG00000166004.15	E9PJY3	ENSP00000433650.1	ENST00000531404.1	n	280	1	Aca	Gca	Thr	Ala	missense	NONREP	-/-	25	11	15	3	12
chr11	93727281	A	A	G	+	CEP295	ENSG00000166004.15	E9PJY3	ENSP00000433650.1	ENST00000531404.1	n	281	1	Aaa	Gaa	Lys	Glu	missense	NONREP	-/-	18	10	16	2	15
chr11	93727285	A	A	G	+	CEP295	ENSG00000166004.15	E9PJY3	ENSP00000433650.1	ENST00000531404.1	n	282	2	cAc	cGc	His	Arg	missense	NONREP	-/-	39	17	25	4	24
chr11	93727296	A	A	G	+	CEP295	ENSG00000166004.15	E9PJY3	ENSP00000433650.1	ENST00000531404.1	n	286	1	Agc	Ggc	Ser	Gly	missense	NONREP	-/-	40	18	25	3	22
chr11	93727302	A	A	G	+	CEP295	ENSG00000166004.15	E9PJY3	ENSP00000433650.1	ENST00000531404.1	n	288	1	Aag	Gag	Lys	Glu	missense	NONREP	-/-	35	17	24	3	23
chr11	93727303	A	A	G	+	CEP295	ENSG00000166004.15	E9PJY3	ENSP00000433650.1	ENST00000531404.1	n	288	2	aAg	aGg	Lys	Arg	missense	NONREP	-/-	45	14	25	4	22
chr11	93727308	A	A	G	+	CEP295	ENSG00000166004.15	E9PJY3	ENSP00000433650.1	ENST00000531404.1	n	290	1	Agu	Ggu	Ser	Gly	missense	NONREP	-/-	37	13	23	3	19
chr11	93727357	A	A	G	+	CEP295	ENSG00000166004.15	E9PJY3	ENSP00000433650.1	ENST00000531404.1	n	306	2	cAa	cGa	Gln	Arg	missense	NONREP	-/-	21	14	17	2	15
chr11	93727369	T	T	C	+	CEP295	ENSG00000166004.15	E9PJY3	ENSP00000433650.1	ENST00000531404.1	n	310	2	cUc	cCc	Leu	Pro	missense	NONREP	-/-	54	19	31	5	29
chr11	93727372	T	T	C	+	CEP295	ENSG00000166004.15	E9PJY3	ENSP00000433650.1	ENST00000531404.1	n	311	2	aUu	aCu	Ile	Thr	missense	NONREP	-/-	22	11	16	2	14
chr11	93727411	T	T	C	+	CEP295	ENSG00000166004.15	E9PJY3	ENSP00000433650.1	ENST00000531404.1	n	324	2	aUa	aCa	Ile	Thr	missense	NONREP	-/-	53	17	29	4	28
chr11	93727452	A	A	G	+	CEP295	ENSG00000166004.15	E9PJY3	ENSP00000433650.1	ENST00000531404.1	n	338	1	Aga	Gga	Arg	Gly	missense	NONREP	-/-	33	15	24	3	24
chr11	93727476	A	A	G	+	CEP295	ENSG00000166004.15	E9PJY3	ENSP00000433650.1	ENST00000531404.1	n	346	1	Auu	Guu	Ile	Val	missense	NONREP	-/-	18	10	15	2	13
chr11	93727480	A	A	G	+	CEP295	ENSG00000166004.15	E9PJY3	ENSP00000433650.1	ENST00000531404.1	n	347	2	cAg	cGg	Gln	Arg	missense	NONREP	-/-	344	27	49	23	46
chr11	93727497	A	A	G	+	CEP295	ENSG00000166004.15	E9PJY3	ENSP00000433650.1	ENST00000531404.1	n	353	1	Acu	Gcu	Thr	Ala	missense	NONREP	-/-	17	12	15	2	14
chr11	93727506	A	A	G	+	CEP295	ENSG00000166004.15	E9PJY3	ENSP00000433650.1	ENST00000531404.1	n	356	1	Aau	Gau	Asn	Asp	missense	NONREP	-/-	20	13	14	2	12
chr11	93727516	A	A	G	+	CEP295	ENSG00000166004.15	E9PJY3	ENSP00000433650.1	ENST00000531404.1	n	359	2	uAu	uGu	Tyr	Cys	missense	NONREP	-/-	16	9	15	2	15
chr11	93727522	A	A	G	+	CEP295	ENSG00000166004.15	E9PJY3	ENSP00000433650.1	ENST00000531404.1	n	361	2	gAg	gGg	Glu	Gly	missense	NONREP	-/-	35	15	23	3	21
chr11	93727525	A	A	G	+	CEP295	ENSG00000166004.15	E9PJY3	ENSP00000433650.1	ENST00000531404.1	n	362	2	aAu	aGu	Asn	Ser	missense	NONREP	-/-	35	13	23	5	22
chr11	93727536	A	A	G	+	CEP295	ENSG00000166004.15	E9PJY3	ENSP00000433650.1	ENST00000531404.1	n	366	1	Aca	Gca	Thr	Ala	missense	NONREP	-/-	47	19	26	5	23
chr11	93727585	A	A	G	+	CEP295	ENSG00000166004.15	E9PJY3	ENSP00000433650.1	ENST00000531404.1	n	382	2	gAg	gGg	Glu	Gly	missense	NONREP	-/-	57	20	31	5	30
chr11	93728690	A	A	G	+	CEP295	ENSG00000166004.15	E9PJY3	ENSP00000433650.1	ENST00000531404.1	n	403	1	Acu	Gcu	Thr	Ala	missense	NONREP	-/-	61	18	34	4	31
chr11	93728721	T	T	C	+	CEP295	ENSG00000166004.15	E9PJY3	ENSP00000433650.1	ENST00000531404.1	n	413	2	cUu	cCu	Leu	Pro	missense	NONREP	-/-	39	18	23	4	23
chr11	93728723	A	A	G	+	CEP295	ENSG00000166004.15	E9PJY3	ENSP00000433650.1	ENST00000531404.1	n	414	1	Acu	Gcu	Thr	Ala	missense	NONREP	-/-	46	16	27	5	25
chr11	93728730	T	T	C	+	CEP295	ENSG00000166004.15	E9PJY3	ENSP00000433650.1	ENST00000531404.1	n	416	2	aUa	aCa	Ile	Thr	missense	NONREP	-/-	30	12	20	2	17
chr11	93728731	A	A	G	+	CEP295	ENSG00000166004.15	E9PJY3	ENSP00000433650.1	ENST00000531404.1	n	416	3	auA	auG	Ile	Met	missense	NONREP	-/-	38	16	25	4	22
chr11	93728732	A	A	G	+	CEP295	ENSG00000166004.15	E9PJY3	ENSP00000433650.1	ENST00000531404.1	n	417	1	Agc	Ggc	Ser	Gly	missense	NONREP	-/-	49	17	29	5	27
chr11	93728744	A	A	G	+	CEP295	ENSG00000166004.15	E9PJY3	ENSP00000433650.1	ENST00000531404.1	n	421	1	Acc	Gcc	Thr	Ala	missense	NONREP	-/-	41	17	23	4	20
chr11	93728750	A	A	G	+	CEP295	ENSG00000166004.15	E9PJY3	ENSP00000433650.1	ENST00000531404.1	n	423	1	Auu	Guu	Ile	Val	missense	NONREP	-/-	136	23	39	8	38
chr11	93728759	A	A	G	+	CEP295	ENSG00000166004.15	E9PJY3	ENSP00000433650.1	ENST00000531404.1	n	426	1	Aug	Gug	Met	Val	missense	NONREP	-/-	24	10	19	2	18
chr11	93728760	T	T	C	+	CEP295	ENSG00000166004.15	E9PJY3	ENSP00000433650.1	ENST00000531404.1	n	426	2	aUg	aCg	Met	Thr	missense	NONREP	-/-	84	21	37	6	35
chr11	93728765	T	T	C	+	CEP295	ENSG00000166004.15	E9PJY3	ENSP00000433650.1	ENST00000531404.1	n	428	1	Uuu	Cuu	Phe	Leu	missense	NONREP	-/-	41	19	30	2	28
chr11	93728766	T	T	C	+	CEP295	ENSG00000166004.15	E9PJY3	ENSP00000433650.1	ENST00000531404.1	n	428	2	uUu	uCu	Phe	Ser	missense	NONREP	-/-	63	21	34	6	32
chr11	93728772	A	A	G	+	CEP295	ENSG00000166004.15	E9PJY3	ENSP00000433650.1	ENST00000531404.1	n	430	2	aAu	aGu	Asn	Ser	missense	NONREP	-/-	24	15	21	2	19
chr11	93728775	T	T	C	+	CEP295	ENSG00000166004.15	E9PJY3	ENSP00000433650.1	ENST00000531404.1	n	431	2	uUa	uCa	Leu	Ser	missense	NONREP	-/-	49	16	26	5	25
chr11	93728781	T	T	C	+	CEP295	ENSG00000166004.15	E9PJY3	ENSP00000433650.1	ENST00000531404.1	n	433	2	cUa	cCa	Leu	Pro	missense	NONREP	-/-	239	26	47	17	44
chr11	93728790	A	A	G	+	CEP295	ENSG00000166004.15	E9PJY3	ENSP00000433650.1	ENST00000531404.1	n	436	2	aAg	aGg	Lys	Arg	missense	NONREP	-/-	111	24	39	8	36
chr11	93728813	T	T	C	+	CEP295	ENSG00000166004.15	E9PJY3	ENSP00000433650.1	ENST00000531404.1	n	444	1	Uuc	Cuc	Phe	Leu	missense	NONREP	-/-	42	18	28	3	24
chr11	93728816	T	T	C	+	CEP295	ENSG00000166004.15	E9PJY3	ENSP00000433650.1	ENST00000531404.1	n	445	1	Uuu	Cuu	Phe	Leu	missense	NONREP	-/-	69	21	34	5	34
chr11	93729443	T	T	C	+	CEP295	ENSG00000166004.15	E9PJY3	ENSP00000433650.1	ENST00000531404.1	n	450	1	Uuu	Cuu	Phe	Leu	missense	NONREP	-/-	41	15	24	4	22
chr11	93729444	T	T	C	+	CEP295	ENSG00000166004.15	E9PJY3	ENSP00000433650.1	ENST00000531404.1	n	450	2	uUu	uCu	Phe	Ser	missense	NONREP	-/-	50	15	27	4	26
chr11	93729447	T	T	C	+	CEP295	ENSG00000166004.15	E9PJY3	ENSP00000433650.1	ENST00000531404.1	n	451	2	cUg	cCg	Leu	Pro	missense	NONREP	-/-	152	25	42	12	41
chr11	93729453	T	T	C	+	CEP295	ENSG00000166004.15	E9PJY3	ENSP00000433650.1	ENST00000531404.1	n	453	2	cUu	cCu	Leu	Pro	missense	NONREP	-/-	52	17	29	5	25
chr11	93729456	T	T	C	+	CEP295	ENSG00000166004.15	E9PJY3	ENSP00000433650.1	ENST00000531404.1	n	454	2	gUa	gCa	Val	Ala	missense	NONREP	-/-	45	19	29	3	28
chr11	93729473	T	T	C	+	CEP295	ENSG00000166004.15	E9PJY3	ENSP00000433650.1	ENST00000531404.1	n	460	1	Uca	Cca	Ser	Pro	missense	NONREP	-/-	436	27	48	23	46
chr11	93729480	A	A	G	+	CEP295	ENSG00000166004.15	E9PJY3	ENSP00000433650.1	ENST00000531404.1	n	462	2	uAu	uGu	Tyr	Cys	missense	NONREP	-/-	55	19	30	4	28
chr11	93729489	T	T	C	+	CEP295	ENSG00000166004.15	E9PJY3	ENSP00000433650.1	ENST00000531404.1	n	465	2	gUa	gCa	Val	Ala	missense	NONREP	-/-	44	16	28	4	27
chr11	93729629	T	T	C	+	CEP295	ENSG00000166004.15	E9PJY3	ENSP00000433650.1	ENST00000531404.1	n	485	2	cUu	cCu	Leu	Pro	missense	NONREP	-/-	14	7	9	2	7
chr11	93729718	A	A	G	+	CEP295	ENSG00000166004.15	E9PJY3	ENSP00000433650.1	ENST00000531404.1	n	515	1	Agg	Ggg	Arg	Gly	missense	NONREP	-/-	38	14	26	4	25
chr11	93729745	T	T	C	+	CEP295	ENSG00000166004.15	E9PJY3	ENSP00000433650.1	ENST00000531404.1	n	524	1	Ucu	Ccu	Ser	Pro	missense	NONREP	-/-	36	16	22	3	20
chr11	93729749	A	A	G	+	CEP295	ENSG00000166004.15	E9PJY3	ENSP00000433650.1	ENST00000531404.1	n	525	2	cAa	cGa	Gln	Arg	missense	NONREP	-/-	38	17	21	4	19
chr11	93729751	A	A	G	+	CEP295	ENSG00000166004.15	E9PJY3	ENSP00000433650.1	ENST00000531404.1	n	526	1	Auc	Guc	Ile	Val	missense	NONREP	-/-	31	16	21	3	20
chr11	93729763	A	A	G	+	CEP295	ENSG00000166004.15	E9PJY3	ENSP00000433650.1	ENST00000531404.1	n	530	1	Aaa	Gaa	Lys	Glu	missense	NONREP	-/-	29	14	20	3	14
chr11	93729779	T	T	C	+	CEP295	ENSG00000166004.15	E9PJY3	ENSP00000433650.1	ENST00000531404.1	n	535	2	aUa	aCa	Ile	Thr	missense	NONREP	-/-	25	10	17	3	16
chr11	93729780	A	A	G	+	CEP295	ENSG00000166004.15	E9PJY3	ENSP00000433650.1	ENST00000531404.1	n	535	3	auA	auG	Ile	Met	missense	NONREP	-/-	25	14	20	3	19
chr11	93729888	T	T	C	+	CEP295	ENSG00000166004.15	E9PJY3	ENSP00000433650.1	ENST00000531404.1	n	542	2	cUa	cCa	Leu	Pro	missense	NONREP	-/-	62	19	31	5	26
chr11	93729902	A	A	G	+	CEP295	ENSG00000166004.15	E9PJY3	ENSP00000433650.1	ENST00000531404.1	n	547	1	Aaa	Gaa	Lys	Glu	missense	NONREP	-/-	58	17	32	4	28
chr11	93729903	A	A	G	+	CEP295	ENSG00000166004.15	E9PJY3	ENSP00000433650.1	ENST00000531404.1	n	547	2	aAa	aGa	Lys	Arg	missense	NONREP	-/-	55	18	29	6	26
chr11	93729908	A	A	G	+	CEP295	ENSG00000166004.15	E9PJY3	ENSP00000433650.1	ENST00000531404.1	n	549	1	Aga	Gga	Arg	Gly	missense	NONREP	-/-	200	27	49	12	44
chr11	93729932	A	A	G	+	CEP295	ENSG00000166004.15	E9PJY3	ENSP00000433650.1	ENST00000531404.1	n	557	1	Aag	Gag	Lys	Glu	missense	NONREP	-/-	58	19	30	5	26
chr11	93729933	A	A	G	+	CEP295	ENSG00000166004.15	E9PJY3	ENSP00000433650.1	ENST00000531404.1	n	557	2	aAg	aGg	Lys	Arg	missense	NONREP	-/-	81	20	36	5	35
chr11	93729938	A	A	G	+	CEP295	ENSG00000166004.15	E9PJY3	ENSP00000433650.1	ENST00000531404.1	n	559	1	Aca	Gca	Thr	Ala	missense	NONREP	-/-	105	25	42	6	40
chr11	93729942	A	A	G	+	CEP295	ENSG00000166004.15	E9PJY3	ENSP00000433650.1	ENST00000531404.1	n	560	2	cAg	cGg	Gln	Arg	missense	NONREP	-/-	100	25	43	7	41
chr11	93729950	A	A	G	+	CEP295	ENSG00000166004.15	E9PJY3	ENSP00000433650.1	ENST00000531404.1	n	563	1	Agg	Ggg	Arg	Gly	missense	NONREP	-/-	66	13	28	4	25
chr11	93729957	A	A	G	+	CEP295	ENSG00000166004.15	E9PJY3	ENSP00000433650.1	ENST00000531404.1	n	565	2	cAa	cGa	Gln	Arg	missense	NONREP	-/-	60	17	29	4	25
chr11	93729959	A	A	G	+	CEP295	ENSG00000166004.15	E9PJY3	ENSP00000433650.1	ENST00000531404.1	n	566	1	Agg	Ggg	Arg	Gly	missense	NONREP	-/-	61	21	33	3	29
chr11	93730099	A	A	G	+	CEP295	ENSG00000166004.15	Q9C0D2-1	ENSP00000316681.6	ENST00000325212.11	n	2573	2	aAa	aGa	Lys	Arg	missense	NONREP	-/-	44	20	29	2	26
chr11	93730119	A	A	G	+	CEP295	ENSG00000166004.15	Q9C0D2-1	ENSP00000316681.6	ENST00000325212.11	n	2580	1	Aac	Gac	Asn	Asp	missense	NONREP	-/-	33	13	20	3	19
chr11	93730135	A	A	G	+	CEP295	ENSG00000166004.15	Q9C0D2-1	ENSP00000316681.6	ENST00000325212.11	n	2585	2	aAa	aGa	Lys	Arg	missense	NONREP	-/-	52	19	31	4	30
chr11	93730144	A	A	G	+	CEP295	ENSG00000166004.15	Q9C0D2-1	ENSP00000316681.6	ENST00000325212.11	n	2588	2	cAu	cGu	His	Arg	missense	NONREP	-/-	23	13	19	3	17
chr11	93730146	A	A	G	+	CEP295	ENSG00000166004.15	Q9C0D2-1	ENSP00000316681.6	ENST00000325212.11	n	2589	1	Aag	Gag	Lys	Glu	missense	NONREP	-/-	50	14	25	5	24
chr11	93730147	A	A	G	+	CEP295	ENSG00000166004.15	Q9C0D2-1	ENSP00000316681.6	ENST00000325212.11	n	2589	2	aAg	aGg	Lys	Arg	missense	NONREP	-/-	92	18	33	9	31
chr11	93730234	A	A	G	+	CEP295	ENSG00000166004.15	Q9C0D2-1	ENSP00000316681.6	ENST00000325212.11	n	2591	1	Aca	Gca	Thr	Ala	missense	NONREP	-/-	86	23	40	9	34
chr11	93730238	T	T	C	+	CEP295	ENSG00000166004.15	Q9C0D2-1	ENSP00000316681.6	ENST00000325212.11	n	2592	2	cUa	cCa	Leu	Pro	missense	NONREP	-/-	314	28	50	15	47
chr11	93730241	A	A	G	+	CEP295	ENSG00000166004.15	Q9C0D2-1	ENSP00000316681.6	ENST00000325212.11	n	2593	2	gAg	gGg	Glu	Gly	missense	NONREP	-/-	60	20	33	4	24
chr11	93730244	A	A	G	+	CEP295	ENSG00000166004.15	Q9C0D2-1	ENSP00000316681.6	ENST00000325212.11	n	2594	2	aAa	aGa	Lys	Arg	missense	NONREP	-/-	136	26	44	7	38
chr11	93730247	T	T	C	+	CEP295	ENSG00000166004.15	Q9C0D2-1	ENSP00000316681.6	ENST00000325212.11	n	2595	2	cUu	cCu	Leu	Pro	missense	NONREP	-/-	116	26	42	5	33
chr11	93730261	A	A	G	+	CEP295	ENSG00000166004.15	Q9C0D2-1	ENSP00000316681.6	ENST00000325212.11	n	2600	1	Aca	Gca	Thr	Ala	missense	NONREP	-/-	261	27	48	13	42
chr11	93733387	T	T	C	-	TAF1D	ENSG00000166012.17	H0Y3L3	ENSP00000376944.2	ENST00000393259.6	n	37	2	uAc	uGc	Tyr	Cys	missense	NONREP	-/-	102	22	37	4	8
chr11	93734629	A	A	G	-	TAF1D	ENSG00000166012.17	H0Y3L3	ENSP00000376944.2	ENST00000393259.6	n	32	2	uUa	uCa	Leu	Ser	missense	NONREP	-/-	714	30	51	16	17
chr11	93736237	A	A	G	-	TAF1D	ENSG00000166012.17	A0A024R3A9	ENSP00000435087.1	ENST00000526015.5	n	254	2	aUu	aCu	Ile	Thr	missense	NONREP	-/-	94	25	35	3	8
chr11	93737068	A	A	G	-	TAF1D	ENSG00000166012.17	A0A024R3A9	ENSP00000435087.1	ENST00000526015.5	n	211	1	Uca	Cca	Ser	Pro	missense	NONREP	-/-	155	25	43	3	14
chr11	93737085	A	A	G	-	TAF1D	ENSG00000166012.17	A0A024R3A9	ENSP00000435087.1	ENST00000526015.5	n	205	2	aUu	aCu	Ile	Thr	missense	NONREP	-/-	123	23	36	4	13
chr11	95821884	T	T	C	+	CEP57	ENSG00000166037.11	Q86XR8-5	ENSP00000443436.1	ENST00000541150.5	n	229	2	cUa	cCa	Leu	Pro	missense	NONREP	-/-	63	23	31	6	28
chr11	95821899	T	T	C	+	CEP57	ENSG00000166037.11	Q86XR8-5	ENSP00000443436.1	ENST00000541150.5	n	234	2	cUu	cCu	Leu	Pro	missense	NONREP	-/-	27	17	23	3	22
chr11	95821902	T	T	C	+	CEP57	ENSG00000166037.11	Q86XR8-5	ENSP00000443436.1	ENST00000541150.5	n	235	2	aUc	aCc	Ile	Thr	missense	NONREP	-/-	30	19	24	2	22
chr11	95821904	T	T	C	+	CEP57	ENSG00000166037.11	Q86XR8-5	ENSP00000443436.1	ENST00000541150.5	n	236	1	Uuu	Cuu	Phe	Leu	missense	NONREP	-/-	117	21	39	8	36
[truncated: 14,863 more rows]
