# Supplementary material for: RBPs: an RNA editor’s choice
Source: Front Mol Biosci. 2024 Aug 6;11:1454241. doi: 10.3389/fmolb.2024.1454241 (PMC11333368; doi:10.3389/fmolb.2024.1454241)
Supplement: Supplementary file 1 [file DataSheet1.ZIP › Supplementary data/Supplementary data/Supplementary_Resource_2_humanRBPs_2021.xlsx]

## Sheet: Sheet1
UNIQUE_Superset_humanRBPs_3470	RNA_editable	ID	UnitProtSwissProtID	Description
ACAT2	YES	ENSG00000120437	NA|Q8CAY6	acetyl-CoA acetyltransferase 2 [Source:HGNC Symbol;Acc:HGNC:94]
ACO2	YES	ENSG00000100412	Q99KI0	aconitase 2 [Source:HGNC Symbol;Acc:HGNC:118]
ACTN1	YES	ENSG00000072110	Q7TPR4	actinin alpha 1 [Source:HGNC Symbol;Acc:HGNC:163]
ACTN4	YES	ENSG00000130402|ENSG00000282844	P57780	actinin alpha 4 [Source:HGNC Symbol;Acc:HGNC:166]
ADAR	YES	ENSG00000160710	Q5SUE7|Q91ZS8|Q99MU3|Q9JHI2|Q9JI20	adenosine deaminase, RNA specific [Source:HGNC Symbol;Acc:HGNC:225]
ADH5	YES	ENSG00000197894	P28474	alcohol dehydrogenase 5 (class III), chi polypeptide [Source:HGNC Symbol;Acc:HGNC:253]
ADNP	YES	ENSG00000101126	Q9Z103	activity dependent neuroprotector homeobox [Source:HGNC Symbol;Acc:HGNC:15766]
ADSL	YES	ENSG00000239900	P54822	adenylosuccinate lyase [Source:HGNC Symbol;Acc:HGNC:291]
AHCTF1	YES	ENSG00000153207	Q8CJF7	AT-hook containing transcription factor 1 [Source:HGNC Symbol;Acc:HGNC:24618]
AHCY	YES	ENSG00000101444	P50247	adenosylhomocysteinase [Source:HGNC Symbol;Acc:HGNC:343]
AHNAK	YES	ENSG00000124942	NA	AHNAK nucleoprotein [Source:HGNC Symbol;Acc:HGNC:347]
AHNAK2	YES	ENSG00000185567	NA	AHNAK nucleoprotein 2 [Source:HGNC Symbol;Acc:HGNC:20125]
AIMP2	YES	ENSG00000106305	Q8R010	aminoacyl tRNA synthetase complex interacting multifunctional protein 2 [Source:HGNC Symbol;Acc:HGNC:20609]
AKAP13	YES	ENSG00000170776	E9Q394	A-kinase anchoring protein 13 [Source:HGNC Symbol;Acc:HGNC:371]
ALDOC	YES	ENSG00000109107	P05063	aldolase, fructose-bisphosphate C [Source:HGNC Symbol;Acc:HGNC:418]
ALKBH5	YES	ENSG00000091542	Q3TSG4	alkB homolog 5, RNA demethylase [Source:HGNC Symbol;Acc:HGNC:25996]
ANKHD1	YES	ENSG00000131503	NA	ankyrin repeat and KH domain containing 1 [Source:HGNC Symbol;Acc:HGNC:24714]
ANKLE2	YES	ENSG00000176915	Q6P1H6	ankyrin repeat and LEM domain containing 2 [Source:HGNC Symbol;Acc:HGNC:29101]
ANP32B	YES	ENSG00000136938	O35381|P97822|Q9EST5	acidic nuclear phosphoprotein 32 family member B [Source:HGNC Symbol;Acc:HGNC:16677]
ANXA1	YES	ENSG00000135046	O35639|O35640|P07356|P10107|P14824|P48036|P97384|P97429|Q07076|Q9JHQ0|Q9QZ10	annexin A1 [Source:HGNC Symbol;Acc:HGNC:533]
APLP2	YES	ENSG00000084234	Q06335	amyloid beta precursor like protein 2 [Source:HGNC Symbol;Acc:HGNC:598]
ARAP1	YES	ENSG00000186635	Q4LDD4	ArfGAP with RhoGAP domain, ankyrin repeat and PH domain 1 [Source:HGNC Symbol;Acc:HGNC:16925]
ARF4	YES	ENSG00000168374	P61750	ADP ribosylation factor 4 [Source:HGNC Symbol;Acc:HGNC:655]
ARFGEF1	YES	ENSG00000066777	G3X9K3	ADP ribosylation factor guanine nucleotide exchange factor 1 [Source:HGNC Symbol;Acc:HGNC:15772]
ARGLU1	YES	ENSG00000134884	Q3UL36	arginine and glutamate rich 1 [Source:HGNC Symbol;Acc:HGNC:25482]
ARHGEF1	YES	ENSG00000076928	Q61210	Rho guanine nucleotide exchange factor 1 [Source:HGNC Symbol;Acc:HGNC:681]
ARHGEF2	YES	ENSG00000116584	Q60875	Rho/Rac guanine nucleotide exchange factor 2 [Source:HGNC Symbol;Acc:HGNC:682]
ARID1A	YES	ENSG00000117713	A2BH40|NA	AT-rich interaction domain 1A [Source:HGNC Symbol;Acc:HGNC:11110]
ARIH1	YES	ENSG00000166233	A2A7Q9|D3YYI7|P50636|Q6ZPS6|Q8BKD6|Q8VE73|Q91WA6|Q925F3|Q9WUB0|Q9Z1K5|Q9Z1K6	ariadne RBR E3 ubiquitin protein ligase 1 [Source:HGNC Symbol;Acc:HGNC:689]
ARL6IP4	YES	ENSG00000182196	Q9JM93	ADP ribosylation factor like GTPase 6 interacting protein 4 [Source:HGNC Symbol;Acc:HGNC:18076]
ARPC5	YES	ENSG00000162704	NA|Q9CPW4|Q9D898	actin related protein 2/3 complex subunit 5 [Source:HGNC Symbol;Acc:HGNC:708]
ASNS	YES	ENSG00000070669	Q61024	asparagine synthetase (glutamine-hydrolyzing) [Source:HGNC Symbol;Acc:HGNC:753]
ATAD2	YES	ENSG00000156802	NA	ATPase family, AAA domain containing 2 [Source:HGNC Symbol;Acc:HGNC:30123]
ATAD3B	YES	ENSG00000160072		ATPase family, AAA domain containing 3B [Source:HGNC Symbol;Acc:HGNC:24007]
ATF7IP	YES	ENSG00000171681	Q7TT18	activating transcription factor 7 interacting protein [Source:HGNC Symbol;Acc:HGNC:20092]
ATP1A1	YES	ENSG00000163399	Q8VDN2	ATPase Na+/K+ transporting subunit alpha 1 [Source:HGNC Symbol;Acc:HGNC:799]
ATR	YES	ENSG00000175054	NA	ATR serine/threonine kinase [Source:HGNC Symbol;Acc:HGNC:882]
ATXN2L	YES	ENSG00000168488	Q7TQH0	ataxin 2 like [Source:HGNC Symbol;Acc:HGNC:31326]
BCCIP	YES	ENSG00000107949	Q9CWI3	BRCA2 and CDKN1A interacting protein [Source:HGNC Symbol;Acc:HGNC:978]
BMS1	YES	ENSG00000165733	NA	BMS1, ribosome biogenesis factor [Source:HGNC Symbol;Acc:HGNC:23505]
BPTF	YES	ENSG00000171634	NA	bromodomain PHD finger transcription factor [Source:HGNC Symbol;Acc:HGNC:3581]
BSG	YES	ENSG00000172270	P18572|P97300	basigin (Ok blood group) [Source:HGNC Symbol;Acc:HGNC:1116]
BTBD1	YES	ENSG00000064726	NA|P58544|P58545|Q8K2J9|Q9DB72	BTB domain containing 1 [Source:HGNC Symbol;Acc:HGNC:1120]
BTBD2	YES	ENSG00000133243	NA|P58544|P58545|Q8K2J9|Q9DB72	BTB domain containing 2 [Source:HGNC Symbol;Acc:HGNC:15504]
CAP1	YES	ENSG00000131236	P40124|Q9CYT6	adenylate cyclase associated protein 1 [Source:HGNC Symbol;Acc:HGNC:20040]
CAPNS1	YES	ENSG00000126247	P12815|Q6P069|Q8BFY6|Q8VC88|Q9D7J7|NA	calpain small subunit 1 [Source:HGNC Symbol;Acc:HGNC:1481]
CAST	YES	ENSG00000153113	NA	calpastatin [Source:HGNC Symbol;Acc:HGNC:1515]
CBX8	YES	ENSG00000141570	Q9QXV1	chromobox 8 [Source:HGNC Symbol;Acc:HGNC:15962]
CCAR2	YES	ENSG00000158941	Q8VDP4	cell cycle and apoptosis regulator 2 [Source:HGNC Symbol;Acc:HGNC:23360]
CCNK	YES	ENSG00000090061	NA	cyclin K [Source:HGNC Symbol;Acc:HGNC:1596]
CCT2	YES	ENSG00000166226	P80314	chaperonin containing TCP1 subunit 2 [Source:HGNC Symbol;Acc:HGNC:1615]
CCT8	YES	ENSG00000156261	P42932|NA	chaperonin containing TCP1 subunit 8 [Source:HGNC Symbol;Acc:HGNC:1623]
CDC5L	YES	ENSG00000096401	Q6A068	cell division cycle 5 like [Source:HGNC Symbol;Acc:HGNC:1743]
CDK13	YES	ENSG00000065883	Q14AX6|Q69ZA1|Q99J95	cyclin dependent kinase 13 [Source:HGNC Symbol;Acc:HGNC:1733]
CDK4	YES	ENSG00000135446	NA|O35495|P11440|P30285|P49615|P97377|Q04735|Q04899|Q3V3A1|Q64261|Q8K0D0	cyclin dependent kinase 4 [Source:HGNC Symbol;Acc:HGNC:1773]
CDKN2AIP	YES	ENSG00000168564	Q8BI72	CDKN2A interacting protein [Source:HGNC Symbol;Acc:HGNC:24325]
CEBPZ	YES	ENSG00000115816	NA	CCAAT/enhancer binding protein zeta [Source:HGNC Symbol;Acc:HGNC:24218]
CEPT1	YES	ENSG00000134255	Q8BGS7	choline/ethanolamine phosphotransferase 1 [Source:HGNC Symbol;Acc:HGNC:24289]
CFAP20	YES	ENSG00000070761	Q6P2K3|Q8BTU1	cilia and flagella associated protein 20 [Source:HGNC Symbol;Acc:HGNC:29523]
CHD3	YES	ENSG00000170004	NA	chromodomain helicase DNA binding protein 3 [Source:HGNC Symbol;Acc:HGNC:1918]
CHERP	YES	ENSG00000085872	NA	calcium homeostasis endoplasmic reticulum protein [Source:HGNC Symbol;Acc:HGNC:16930]
CHTOP	YES	ENSG00000160679	Q9CY57	chromatin target of PRMT1 [Source:HGNC Symbol;Acc:HGNC:24511]
CIZ1	YES	ENSG00000148337	NA	CDKN1A interacting zinc finger protein 1 [Source:HGNC Symbol;Acc:HGNC:16744]
CKAP5	YES	ENSG00000175216	NA	cytoskeleton associated protein 5 [Source:HGNC Symbol;Acc:HGNC:28959]
CKB	YES	ENSG00000166165	Q04447	creatine kinase B [Source:HGNC Symbol;Acc:HGNC:1991]
CLK1	YES	ENSG00000013441	O35491|O35492|O35493|P22518	CDC like kinase 1 [Source:HGNC Symbol;Acc:HGNC:2068]
CLN5	YES	ENSG00000102805	Q3UMW8	ceroid-lipofuscinosis, neuronal 5 [Source:HGNC Symbol;Acc:HGNC:2076]
CLTC	YES	ENSG00000141367	Q5M6W3|Q68FD5	clathrin heavy chain [Source:HGNC Symbol;Acc:HGNC:2092]
CNN3	YES	ENSG00000117519	Q9DAW9	calponin 3 [Source:HGNC Symbol;Acc:HGNC:2157]
CNOT1	YES	ENSG00000125107	Q6ZQ08	CCR4-NOT transcription complex subunit 1 [Source:HGNC Symbol;Acc:HGNC:7877]
CNOT11	YES	ENSG00000158435	Q9CWN7	CCR4-NOT transcription complex subunit 11 [Source:HGNC Symbol;Acc:HGNC:25217]
CNOT7	YES	ENSG00000198791	Q60809	CCR4-NOT transcription complex subunit 7 [Source:HGNC Symbol;Acc:HGNC:14101]
COPA	YES	ENSG00000122218	Q8CIE6	coatomer protein complex subunit alpha [Source:HGNC Symbol;Acc:HGNC:2230]
COPB2	YES	ENSG00000184432	O55029	coatomer protein complex subunit beta 2 [Source:HGNC Symbol;Acc:HGNC:2232]
CPSF1	YES	ENSG00000071894	Q9EPU4	cleavage and polyadenylation specific factor 1 [Source:HGNC Symbol;Acc:HGNC:2324]
CPSF2	YES	ENSG00000165934	O35218	cleavage and polyadenylation specific factor 2 [Source:HGNC Symbol;Acc:HGNC:2325]
CPSF3	YES	ENSG00000119203	Q9QXK7	cleavage and polyadenylation specific factor 3 [Source:HGNC Symbol;Acc:HGNC:2326]
CPSF6	YES	ENSG00000111605	Q6NVF9	cleavage and polyadenylation specific factor 6 [Source:HGNC Symbol;Acc:HGNC:13871]
CRELD2	YES	ENSG00000184164	Q91XD7|Q9CYA0	cysteine rich with EGF like domains 2 [Source:HGNC Symbol;Acc:HGNC:28150]
CRKL	YES	ENSG00000099942	P47941|Q64010	CRK like proto-oncogene, adaptor protein [Source:HGNC Symbol;Acc:HGNC:2363]
CSE1L	YES	ENSG00000124207	Q9ERK4	chromosome segregation 1 like [Source:HGNC Symbol;Acc:HGNC:2431]
CSNK1A1	YES	ENSG00000113712	Q3UVR3|Q6PCN3|Q80X41|Q8BK63|Q8BN21|Q8K3G5|Q9DC28|Q9JMK2	casein kinase 1 alpha 1 [Source:HGNC Symbol;Acc:HGNC:2451]
CTNNBL1	YES	ENSG00000132792	Q9CWL8	catenin beta like 1 [Source:HGNC Symbol;Acc:HGNC:15879]
CTSA	YES	ENSG00000064601	P16675	cathepsin A [Source:HGNC Symbol;Acc:HGNC:9251]
CTSC	YES	ENSG00000109861	P97821	cathepsin C [Source:HGNC Symbol;Acc:HGNC:2528]
CTU2	YES	ENSG00000174177	Q3U308	cytosolic thiouridylase subunit 2 [Source:HGNC Symbol;Acc:HGNC:28005]
CWF19L1	YES	ENSG00000095485	Q8CI33	CWF19-like 1, cell cycle control (S. pombe) [Source:HGNC Symbol;Acc:HGNC:25613]
CYFIP2	YES	ENSG00000055163	Q5SQX6|Q7TMB8	cytoplasmic FMR1 interacting protein 2 [Source:HGNC Symbol;Acc:HGNC:13760]
DALRD3	YES	ENSG00000178149	Q6PJN8	DALR anticodon binding domain containing 3 [Source:HGNC Symbol;Acc:HGNC:25536]
DBI	YES	ENSG00000155368	P31786	diazepam binding inhibitor, acyl-CoA binding protein [Source:HGNC Symbol;Acc:HGNC:2690]
DBN1	YES	ENSG00000113758	Q9QXS6	drebrin 1 [Source:HGNC Symbol;Acc:HGNC:2695]
DCLRE1C	YES	ENSG00000152457	Q8K4J0	DNA cross-link repair 1C [Source:HGNC Symbol;Acc:HGNC:17642]
DCN	YES	ENSG00000011465	P28654	decorin [Source:HGNC Symbol;Acc:HGNC:2705]
DCUN1D5	YES	ENSG00000137692	Q8BZJ7|Q8CCA0|Q8K0V2|Q9CXV9|Q9QZ73	defective in cullin neddylation 1 domain containing 5 [Source:HGNC Symbol;Acc:HGNC:28409]
DDX24	YES	ENSG00000089737|ENSG00000273761	Q9ESV0	DEAD-box helicase 24 [Source:HGNC Symbol;Acc:HGNC:13266]
DDX39A	YES	ENSG00000123136	Q8VDW0	DExD-box helicase 39A [Source:HGNC Symbol;Acc:HGNC:17821]
DDX42	YES	ENSG00000198231	Q569Z5|Q810A7	DEAD-box helicase 42 [Source:HGNC Symbol;Acc:HGNC:18676]
DGKA	YES	ENSG00000065357	O88673|Q6NS52|Q6P5E8|Q91WG7|Q9R1C6	diacylglycerol kinase alpha [Source:HGNC Symbol;Acc:HGNC:2849]
DGKQ	YES	ENSG00000145214	O88673|Q6NS52|Q6P5E8|Q91WG7|Q9R1C6	diacylglycerol kinase theta [Source:HGNC Symbol;Acc:HGNC:2856]
DHX32	YES	ENSG00000089876	Q8BZS9	DEAH-box helicase 32 (putative) [Source:HGNC Symbol;Acc:HGNC:16717]
DHX38	YES	ENSG00000140829	NA	DEAH-box helicase 38 [Source:HGNC Symbol;Acc:HGNC:17211]
DICER1	YES	ENSG00000100697	NA	dicer 1, ribonuclease III [Source:HGNC Symbol;Acc:HGNC:17098]
DIMT1	YES	ENSG00000086189	Q9D0D4	DIM1 dimethyladenosine transferase 1 homolog [Source:HGNC Symbol;Acc:HGNC:30217]
DIS3L	YES	ENSG00000166938	Q8C0S1	DIS3 like exosome 3'-5' exoribonuclease [Source:HGNC Symbol;Acc:HGNC:28698]
DLD	YES	ENSG00000091140	O08749	dihydrolipoamide dehydrogenase [Source:HGNC Symbol;Acc:HGNC:2898]
DNAJA1	YES	ENSG00000086061	P63037	DnaJ heat shock protein family (Hsp40) member A1 [Source:HGNC Symbol;Acc:HGNC:5229]
DNAJC2	YES	ENSG00000105821	P54103	DnaJ heat shock protein family (Hsp40) member C2 [Source:HGNC Symbol;Acc:HGNC:13192]
DNAJC7	YES	ENSG00000168259	Q9QYI3	DnaJ heat shock protein family (Hsp40) member C7 [Source:HGNC Symbol;Acc:HGNC:12392]
DNM1	YES	ENSG00000106976	P39053	dynamin 1 [Source:HGNC Symbol;Acc:HGNC:2972]
DSG1	YES	ENSG00000134760	NA|E9Q7P9|O55111|O55134|O88338|O88689|P10287|P15116|P33146|P39038|P55284|P55288|P55292|P55850|P59862|P70408|P97291|P97326|Q5RJH3|Q61495|Q6PB90|Q6PFX6|Q7TMD7|Q7TSF0|Q7TSF1|Q7TSK3|Q80TF3|Q8BL00|Q8BM92|Q8VHF2|Q8VHP6|Q8VHR0|Q91XY4|Q91Y02|Q91Y11|Q91Y20|Q99PJ1|Q9R100|Q9WTP5|Q9WTR5|Q9Z0M3	desmoglein 1 [Source:HGNC Symbol;Acc:HGNC:3048]
DSTN	YES	ENSG00000125868	P18760|P45591|Q9R0P5	destrin, actin depolymerizing factor [Source:HGNC Symbol;Acc:HGNC:15750]
DTYMK	YES	ENSG00000168393	P97930	deoxythymidylate kinase [Source:HGNC Symbol;Acc:HGNC:3061]
DUS1L	YES	ENSG00000169718	Q8C2P3	dihydrouridine synthase 1 like [Source:HGNC Symbol;Acc:HGNC:30086]
DUS4L	YES	ENSG00000105865	NA	dihydrouridine synthase 4 like [Source:HGNC Symbol;Acc:HGNC:21517]
DUSP14	YES	ENSG00000275932|ENSG00000276023	Q9JLY7	dual specificity phosphatase 14 [Source:HGNC Symbol;Acc:HGNC:17007]
DUT	YES	ENSG00000128951	NA	deoxyuridine triphosphatase [Source:HGNC Symbol;Acc:HGNC:3078]
DYNC1H1	YES	ENSG00000197102	Q9JHU4	dynein cytoplasmic 1 heavy chain 1 [Source:HGNC Symbol;Acc:HGNC:2961]
DYNC1LI1	YES	ENSG00000144635	Q6PDL0|Q8R1Q8	dynein cytoplasmic 1 light intermediate chain 1 [Source:HGNC Symbol;Acc:HGNC:18745]
DYRK3	YES	ENSG00000143479	O88904|Q3V016|Q5U4C9|Q61214|Q8BI55|Q922Y0|Q9ERH7|Q9QZR5|Q9Z188	dual specificity tyrosine phosphorylation regulated kinase 3 [Source:HGNC Symbol;Acc:HGNC:3094]
ECH1	YES	ENSG00000104823|ENSG00000282853	O35459	enoyl-CoA hydratase 1 [Source:HGNC Symbol;Acc:HGNC:3149]
EDC3	YES	ENSG00000179151	Q8K2D3	enhancer of mRNA decapping 3 [Source:HGNC Symbol;Acc:HGNC:26114]
EID1	YES	ENSG00000255302	Q9DCR4	EP300 interacting inhibitor of differentiation 1 [Source:HGNC Symbol;Acc:HGNC:1191]
EIF2AK2	YES	ENSG00000055332	Q03963	eukaryotic translation initiation factor 2 alpha kinase 2 [Source:HGNC Symbol;Acc:HGNC:9437]
EIF2AK4	YES	ENSG00000128829	Q9QZ05	eukaryotic translation initiation factor 2 alpha kinase 4 [Source:HGNC Symbol;Acc:HGNC:19687]
EIF2B4	YES	ENSG00000115211	Q61749	eukaryotic translation initiation factor 2B subunit delta [Source:HGNC Symbol;Acc:HGNC:3260]
EIF3I	YES	ENSG00000084623	Q9QZD9	eukaryotic translation initiation factor 3 subunit I [Source:HGNC Symbol;Acc:HGNC:3272]
EIF3J	YES	ENSG00000104131	Q3UGC7|Q66JS6	eukaryotic translation initiation factor 3 subunit J [Source:HGNC Symbol;Acc:HGNC:3270]
EIF4B	YES	ENSG00000063046	Q8BGD9	eukaryotic translation initiation factor 4B [Source:HGNC Symbol;Acc:HGNC:3285]
EIF4ENIF1	YES	ENSG00000184708	Q9EST3	eukaryotic translation initiation factor 4E nuclear import factor 1 [Source:HGNC Symbol;Acc:HGNC:16687]
EIF4G3	YES	ENSG00000075151	Q6NZJ6|NA	eukaryotic translation initiation factor 4 gamma 3 [Source:HGNC Symbol;Acc:HGNC:3298]
EIF5B	YES	ENSG00000158417	Q05D44	eukaryotic translation initiation factor 5B [Source:HGNC Symbol;Acc:HGNC:30793]
ELAC2	YES	ENSG00000006744	Q80Y81	elaC ribonuclease Z 2 [Source:HGNC Symbol;Acc:HGNC:14198]
EMG1	YES	ENSG00000126749|ENSG00000268439	O35130	EMG1, N1-specific pseudouridine methyltransferase [Source:HGNC Symbol;Acc:HGNC:16912]
ERI2	YES	ENSG00000196678	Q5BKS4	ERI1 exoribonuclease family member 2 [Source:HGNC Symbol;Acc:HGNC:30541]
ERP44	YES	ENSG00000023318	Q9D1Q6	endoplasmic reticulum protein 44 [Source:HGNC Symbol;Acc:HGNC:18311]
ESYT2	YES	ENSG00000117868	Q3TZZ7	extended synaptotagmin 2 [Source:HGNC Symbol;Acc:HGNC:22211]
ETFB	YES	ENSG00000105379	Q9DCW4|NA	electron transfer flavoprotein beta subunit [Source:HGNC Symbol;Acc:HGNC:3482]
EXOSC3	YES	ENSG00000107371	Q7TQK4	exosome component 3 [Source:HGNC Symbol;Acc:HGNC:17944]
FADS2	YES	ENSG00000134824	Q0VAX3|Q920L1|Q9JJE7|Q9Z0R9	fatty acid desaturase 2 [Source:HGNC Symbol;Acc:HGNC:3575]
FAM120A	YES	ENSG00000048828	Q6A0A9|Q8C3F2	family with sequence similarity 120A [Source:HGNC Symbol;Acc:HGNC:13247]
FAM120B	YES	ENSG00000112584|ENSG00000275333	Q6RI63	family with sequence similarity 120B [Source:HGNC Symbol;Acc:HGNC:21109]
FAM98C	YES	ENSG00000130244	NA|Q3TJZ6|Q80VD1	family with sequence similarity 98 member C [Source:HGNC Symbol;Acc:HGNC:27119]
FANCI	YES	ENSG00000140525	Q8K368	Fanconi anemia complementation group I [Source:HGNC Symbol;Acc:HGNC:25568]
FASN	YES	ENSG00000169710	P19096	fatty acid synthase [Source:HGNC Symbol;Acc:HGNC:3594]
FDPS	YES	ENSG00000160752	Q920E5	farnesyl diphosphate synthase [Source:HGNC Symbol;Acc:HGNC:3631]
FERMT2	YES	ENSG00000073712	P59113|Q8CIB5|Q8K1B8	fermitin family member 2 [Source:HGNC Symbol;Acc:HGNC:15767]
FHOD1	YES	ENSG00000135723	Q6P9Q4|Q76LL6	formin homology 2 domain containing 1 [Source:HGNC Symbol;Acc:HGNC:17905]
FLII	YES	ENSG00000177731	Q9JJ28	FLII, actin remodeling protein [Source:HGNC Symbol;Acc:HGNC:3750]
FLNA	YES	ENSG00000196924	Q8BTM8	filamin A [Source:HGNC Symbol;Acc:HGNC:3754]
FLNB	YES	ENSG00000136068	Q80X90	filamin B [Source:HGNC Symbol;Acc:HGNC:3755]
FN1	YES	ENSG00000115414	P11276	fibronectin 1 [Source:HGNC Symbol;Acc:HGNC:3778]
FNDC3B	YES	ENSG00000075420	NA|Q6DFV6|Q8BX90	fibronectin type III domain containing 3B [Source:HGNC Symbol;Acc:HGNC:24670]
FRG1	YES	ENSG00000109536|ENSG00000275145|ENSG00000283153|ENSG00000283630	P97376	FSHD region gene 1 [Source:HGNC Symbol;Acc:HGNC:3954]
FXR1	YES	ENSG00000114416	Q61584	FMR1 autosomal homolog 1 [Source:HGNC Symbol;Acc:HGNC:4023]
GANAB	YES	ENSG00000089597	Q8BHN3	glucosidase II alpha subunit [Source:HGNC Symbol;Acc:HGNC:4138]
GATC	YES	ENSG00000257218	Q8CBY0	glutamyl-tRNA amidotransferase subunit C [Source:HGNC Symbol;Acc:HGNC:25068]
GCC2	YES	ENSG00000135968	NA	GRIP and coiled-coil domain containing 2 [Source:HGNC Symbol;Acc:HGNC:23218]
GCFC2	YES	ENSG00000005436	P58501|Q8BKT3	GC-rich sequence DNA-binding factor 2 [Source:HGNC Symbol;Acc:HGNC:1317]
GEMIN4	YES	ENSG00000179409	NA	gem nuclear organelle associated protein 4 [Source:HGNC Symbol;Acc:HGNC:15717]
GFM2	YES	ENSG00000164347	Q8R2Q4	G elongation factor mitochondrial 2 [Source:HGNC Symbol;Acc:HGNC:29682]
GMPR2	YES	ENSG00000100938	Q99L27	guanosine monophosphate reductase 2 [Source:HGNC Symbol;Acc:HGNC:4377]
GNB1	YES	ENSG00000078369	P29387|P62874|P62880|Q61011	G protein subunit beta 1 [Source:HGNC Symbol;Acc:HGNC:4396]
GNL3	YES	ENSG00000163938	Q8CI11	G protein nucleolar 3 [Source:HGNC Symbol;Acc:HGNC:29931]
GNPDA1	YES	ENSG00000113552	O88958	glucosamine-6-phosphate deaminase 1 [Source:HGNC Symbol;Acc:HGNC:4417]
GOLGA3	YES	ENSG00000090615	NA	golgin A3 [Source:HGNC Symbol;Acc:HGNC:4426]
GOLGB1	YES	ENSG00000173230	NA	golgin B1 [Source:HGNC Symbol;Acc:HGNC:4429]
GP2	YES	ENSG00000169347	Q91X17|NA	glycoprotein 2 [Source:HGNC Symbol;Acc:HGNC:4441]
GPATCH4	YES	ENSG00000160818	Q3TFK5	G-patch domain containing 4 [Source:HGNC Symbol;Acc:HGNC:25982]
GPATCH8	YES	ENSG00000186566	A2A6A1|A2AKY4	G-patch domain containing 8 [Source:HGNC Symbol;Acc:HGNC:29066]
GSK3B	YES	ENSG00000082701	Q9WV60	glycogen synthase kinase 3 beta [Source:HGNC Symbol;Acc:HGNC:4617]
GSPT2	YES	ENSG00000189369	Q149F3	G1 to S phase transition 2 [Source:HGNC Symbol;Acc:HGNC:4622]
GTF3A	YES	ENSG00000122034	NA	general transcription factor IIIA [Source:HGNC Symbol;Acc:HGNC:4662]
GTF3C2	YES	ENSG00000115207	NA|Q8BL74	general transcription factor IIIC subunit 2 [Source:HGNC Symbol;Acc:HGNC:4665]
GTPBP8	YES	ENSG00000163607	Q9CY28	GTP binding protein 8 (putative) [Source:HGNC Symbol;Acc:HGNC:25007]
GUF1	YES	ENSG00000151806	Q8C3X4	GUF1 homolog, GTPase [Source:HGNC Symbol;Acc:HGNC:25799]
HBP1	YES	ENSG00000105856	NA	HMG-box transcription factor 1 [Source:HGNC Symbol;Acc:HGNC:23200]
HEATR1	YES	ENSG00000119285	NA	HEAT repeat containing 1 [Source:HGNC Symbol;Acc:HGNC:25517]
HECTD1	YES	ENSG00000092148	Q69ZR2	HECT domain E3 ubiquitin protein ligase 1 [Source:HGNC Symbol;Acc:HGNC:20157]
HERC2	YES	ENSG00000128731|ENSG00000276802|ENSG00000277278	Q4U2R1	HECT and RLD domain containing E3 ubiquitin protein ligase 2 [Source:HGNC Symbol;Acc:HGNC:4868]
HEXIM1	YES	ENSG00000186834	Q3TVI4|Q8R409	hexamethylene bisacetamide inducible 1 [Source:HGNC Symbol;Acc:HGNC:24953]
HK2	YES	ENSG00000159399	O08528	hexokinase 2 [Source:HGNC Symbol;Acc:HGNC:4923]
HLTF	YES	ENSG00000071794	Q6PCN7	helicase like transcription factor [Source:HGNC Symbol;Acc:HGNC:11099]
HNRNPA0	YES	ENSG00000177733	Q9CX86	heterogeneous nuclear ribonucleoprotein A0 [Source:HGNC Symbol;Acc:HGNC:5030]
HNRNPH2	YES	ENSG00000126945	NA|O35737|P70333|Q9Z2X1	heterogeneous nuclear ribonucleoprotein H2 (H') [Source:HGNC Symbol;Acc:HGNC:5042]
HNRNPH3	YES	ENSG00000096746	NA|O35737|P70333|Q9Z2X1	heterogeneous nuclear ribonucleoprotein H3 [Source:HGNC Symbol;Acc:HGNC:5043]
HSP90B1	YES	ENSG00000166598	P08113	heat shock protein 90 beta family member 1 [Source:HGNC Symbol;Acc:HGNC:12028]
HSPA5	YES	ENSG00000044574	P20029	heat shock protein family A (Hsp70) member 5 [Source:HGNC Symbol;Acc:HGNC:5238]
HSPA9	YES	ENSG00000113013	P38647	heat shock protein family A (Hsp70) member 9 [Source:HGNC Symbol;Acc:HGNC:5244]
HSPD1	YES	ENSG00000144381	P63038	heat shock protein family D (Hsp60) member 1 [Source:HGNC Symbol;Acc:HGNC:5261]
IDH3B	YES	ENSG00000101365	NA	isocitrate dehydrogenase 3 (NAD(+)) beta [Source:HGNC Symbol;Acc:HGNC:5385]
IGHMBP2	YES	ENSG00000132740	NA	immunoglobulin mu binding protein 2 [Source:HGNC Symbol;Acc:HGNC:5542]
ILF3	YES	ENSG00000129351	NA|O88532|Q9Z1X4	interleukin enhancer binding factor 3 [Source:HGNC Symbol;Acc:HGNC:6038]
IMMT	YES	ENSG00000132305	Q8CAQ8	inner membrane mitochondrial protein [Source:HGNC Symbol;Acc:HGNC:6047]
IMP3	YES	ENSG00000177971	Q921Y2	IMP3, U3 small nucleolar ribonucleoprotein [Source:HGNC Symbol;Acc:HGNC:14497]
IMPDH1	YES	ENSG00000106348	P50096	inosine monophosphate dehydrogenase 1 [Source:HGNC Symbol;Acc:HGNC:6052]
IMPDH2	YES	ENSG00000178035	P24547|NA	inosine monophosphate dehydrogenase 2 [Source:HGNC Symbol;Acc:HGNC:6053]
INTS5	YES	ENSG00000185085	Q8CHT3	integrator complex subunit 5 [Source:HGNC Symbol;Acc:HGNC:29352]
INTS6	YES	ENSG00000102786	NA|Q6PCM2|Q8BND4	integrator complex subunit 6 [Source:HGNC Symbol;Acc:HGNC:14879]
IPO4	YES	ENSG00000196497	Q8VI75	importin 4 [Source:HGNC Symbol;Acc:HGNC:19426]
IRF2BP2	YES	ENSG00000168264	E9Q1P8	interferon regulatory factor 2 binding protein 2 [Source:HGNC Symbol;Acc:HGNC:21729]
ISG15	YES	ENSG00000187608	Q64339	ISG15 ubiquitin-like modifier [Source:HGNC Symbol;Acc:HGNC:4053]
ITPR3	YES	ENSG00000096433	P11881|P70227|Q9Z329	inositol 1,4,5-trisphosphate receptor type 3 [Source:HGNC Symbol;Acc:HGNC:6182]
IWS1	YES	ENSG00000163166	Q8C1D8	IWS1, SUPT6H interacting protein [Source:HGNC Symbol;Acc:HGNC:25467]
JMJD6	YES	ENSG00000070495	Q9ERI5	arginine demethylase and lysine hydroxylase [Source:HGNC Symbol;Acc:HGNC:19355]
JUN	YES	ENSG00000177606	P05627|P09450|P15066	Jun proto-oncogene, AP-1 transcription factor subunit [Source:HGNC Symbol;Acc:HGNC:6204]
KATNA1	YES	ENSG00000186625	NA|Q8K0T4|Q9D3R6	katanin catalytic subunit A1 [Source:HGNC Symbol;Acc:HGNC:6216]
KDM1A	YES	ENSG00000004487	Q64133|Q6ZQ88|Q8BW75|Q8CIG3	lysine demethylase 1A [Source:HGNC Symbol;Acc:HGNC:29079]
KDM2B	YES	ENSG00000089094	NA|Q3UWM4|Q6P1G2|Q80TJ7	lysine demethylase 2B [Source:HGNC Symbol;Acc:HGNC:13610]
KDM3B	YES	ENSG00000120733	Q61645|Q69ZK6|Q6PCM1|NA	lysine demethylase 3B [Source:HGNC Symbol;Acc:HGNC:1337]
KHDRBS1	YES	ENSG00000121774	Q60749	KH RNA binding domain containing, signal transduction associated 1 [Source:HGNC Symbol;Acc:HGNC:18116]
KIF1B	YES	ENSG00000054523	Q60575	kinesin family member 1B [Source:HGNC Symbol;Acc:HGNC:16636]
KIF5B	YES	ENSG00000170759	Q61768	kinesin family member 5B [Source:HGNC Symbol;Acc:HGNC:6324]
KMT2A	YES	ENSG00000118058	P55200	lysine methyltransferase 2A [Source:HGNC Symbol;Acc:HGNC:7132]
KMT2D	YES	ENSG00000167548	Q6PDK2	lysine methyltransferase 2D [Source:HGNC Symbol;Acc:HGNC:7133]
KPNA1	YES	ENSG00000114030	Q60960	karyopherin subunit alpha 1 [Source:HGNC Symbol;Acc:HGNC:6394]
KPNB1	YES	ENSG00000108424	P70168	karyopherin subunit beta 1 [Source:HGNC Symbol;Acc:HGNC:6400]
KRI1	YES	ENSG00000129347	NA	KRI1 homolog [Source:HGNC Symbol;Acc:HGNC:25769]
KRR1	YES	ENSG00000111615	Q8BGA5	KRR1, small subunit processome component homolog [Source:HGNC Symbol;Acc:HGNC:5176]
KRT18	YES	ENSG00000111057	P05784	keratin 18 [Source:HGNC Symbol;Acc:HGNC:6430]
L3MBTL3	YES	ENSG00000198945	A2A5N8|NA|Q80VG1|Q8BLB7|Q9JMD1	l(3)mbt-like 3 (Drosophila) [Source:HGNC Symbol;Acc:HGNC:23035]
LDHB	YES	ENSG00000111716	P16125	lactate dehydrogenase B [Source:HGNC Symbol;Acc:HGNC:6541]
LGALS1	YES	ENSG00000100097	O08573|P16045|Q7TPX9|Q8K419|Q8VED9|Q91VD1|Q9CQW5|Q9D1U0|Q9JL15	galectin 1 [Source:HGNC Symbol;Acc:HGNC:6561]
LIMD1	YES	ENSG00000144791	Q62523|Q71FD7|Q7TQJ8|Q8BFW7|Q91XC0|Q9QXD8|Q9Z1Y4	LIM domains containing 1 [Source:HGNC Symbol;Acc:HGNC:6612]
LMAN2	YES	ENSG00000169223	P59481|Q9DBH5	lectin, mannose binding 2 [Source:HGNC Symbol;Acc:HGNC:16986]
LMNA	YES	ENSG00000160789	P14733|P21619|P48678|Q0VET5|Q9D4C1	lamin A/C [Source:HGNC Symbol;Acc:HGNC:6636]
LONP1	YES	ENSG00000196365	Q8CGK3	lon peptidase 1, mitochondrial [Source:HGNC Symbol;Acc:HGNC:9479]
LRPPRC	YES	ENSG00000138095	Q6PB66	leucine rich pentatricopeptide repeat containing [Source:HGNC Symbol;Acc:HGNC:15714]
LRRC47	YES	ENSG00000130764	Q505F5	leucine rich repeat containing 47 [Source:HGNC Symbol;Acc:HGNC:29207]
LTA4H	YES	ENSG00000111144	P24527	leukotriene A4 hydrolase [Source:HGNC Symbol;Acc:HGNC:6710]
LTV1	YES	ENSG00000135521	Q6NSQ7	LTV1 ribosome biogenesis factor [Source:HGNC Symbol;Acc:HGNC:21173]
MAEA	YES	ENSG00000090316	Q4VC33	macrophage erythroblast attacher [Source:HGNC Symbol;Acc:HGNC:13731]
MAP1B	YES	ENSG00000131711	P14873|Q8C052|Q9QYR6	microtubule associated protein 1B [Source:HGNC Symbol;Acc:HGNC:6836]
MAT2A	YES	ENSG00000168906	Q3THS6	methionine adenosyltransferase 2A [Source:HGNC Symbol;Acc:HGNC:6904]
MAZ	YES	ENSG00000103495	NA	MYC associated zinc finger protein [Source:HGNC Symbol;Acc:HGNC:6914]
MCM3AP	YES	ENSG00000160294	Q9WUU9	minichromosome maintenance complex component 3 associated protein [Source:HGNC Symbol;Acc:HGNC:6946]
MCM7	YES	ENSG00000166508	Q61881	minichromosome maintenance complex component 7 [Source:HGNC Symbol;Acc:HGNC:6950]
METTL16	YES	ENSG00000127804	Q9CQG2	methyltransferase like 16 [Source:HGNC Symbol;Acc:HGNC:28484]
METTL17	YES	ENSG00000165792	Q3U2U7	methyltransferase like 17 [Source:HGNC Symbol;Acc:HGNC:19280]
METTL3	YES	ENSG00000165819	NA	methyltransferase like 3 [Source:HGNC Symbol;Acc:HGNC:17563]
METTL5	YES	ENSG00000138382	Q8K1A0	methyltransferase like 5 [Source:HGNC Symbol;Acc:HGNC:25006]
MEX3B	YES	ENSG00000183496	NA	mex-3 RNA binding family member B [Source:HGNC Symbol;Acc:HGNC:25297]
MIA3	YES	ENSG00000154305	NA	MIA family member 3, ER export factor [Source:HGNC Symbol;Acc:HGNC:24008]
MKRN1	YES	ENSG00000133606	Q60764|Q99MB7|Q9QXP6	makorin ring finger protein 1 [Source:HGNC Symbol;Acc:HGNC:7112]
MKRN2	YES	ENSG00000075975	Q9ERV1	makorin ring finger protein 2 [Source:HGNC Symbol;Acc:HGNC:7113]
MOGS	YES	ENSG00000115275	Q80UM7	mannosyl-oligosaccharide glucosidase [Source:HGNC Symbol;Acc:HGNC:24862]
MOV10	YES	ENSG00000155363	P23249	Mov10 RISC complex RNA helicase [Source:HGNC Symbol;Acc:HGNC:7200]
MPG	YES	ENSG00000103152	Q04841	N-methylpurine DNA glycosylase [Source:HGNC Symbol;Acc:HGNC:7211]
MPHOSPH8	YES	ENSG00000196199	Q3TYA6	M-phase phosphoprotein 8 [Source:HGNC Symbol;Acc:HGNC:29810]
MPRIP	YES	ENSG00000133030	P97434|Q99KW3	myosin phosphatase Rho interacting protein [Source:HGNC Symbol;Acc:HGNC:30321]
MRPL23	YES	ENSG00000214026	O35972	mitochondrial ribosomal protein L23 [Source:HGNC Symbol;Acc:HGNC:10322]
MRPL30	YES	ENSG00000185414	Q9D7N6	mitochondrial ribosomal protein L30 [Source:HGNC Symbol;Acc:HGNC:14036]
MRPL35	YES	ENSG00000132313	Q9CQL6	mitochondrial ribosomal protein L35 [Source:HGNC Symbol;Acc:HGNC:14489]
MRPL37	YES	ENSG00000116221	Q921S7	mitochondrial ribosomal protein L37 [Source:HGNC Symbol;Acc:HGNC:14034]
MRPS18C	YES	ENSG00000163319	Q8R2L5	mitochondrial ribosomal protein S18C [Source:HGNC Symbol;Acc:HGNC:16633]
MRPS22	YES	ENSG00000175110	Q9CXW2	mitochondrial ribosomal protein S22 [Source:HGNC Symbol;Acc:HGNC:14508]
MSH6	YES	ENSG00000116062	P54276	mutS homolog 6 [Source:HGNC Symbol;Acc:HGNC:7329]
MTA2	YES	ENSG00000149480	Q8K4B0|Q924K8|Q9R190	metastasis associated 1 family member 2 [Source:HGNC Symbol;Acc:HGNC:7411]
MTERF3	YES	ENSG00000156469	Q8BKY8|Q8CHZ9|Q8R3J4	mitochondrial transcription termination factor 3 [Source:HGNC Symbol;Acc:HGNC:24258]
MTHFD1L	YES	ENSG00000120254	Q3V3R1	methylenetetrahydrofolate dehydrogenase (NADP+ dependent) 1-like [Source:HGNC Symbol;Acc:HGNC:21055]
MTHFD2	YES	ENSG00000065911	P18155	methylenetetrahydrofolate dehydrogenase (NADP+ dependent) 2, methenyltetrahydrofolate cyclohydrolase [Source:HGNC Symbol;Acc:HGNC:7434]
MTIF2	YES	ENSG00000085760	Q91YJ5	mitochondrial translational initiation factor 2 [Source:HGNC Symbol;Acc:HGNC:7441]
MTIF3	YES	ENSG00000122033	Q9CZD5	mitochondrial translational initiation factor 3 [Source:HGNC Symbol;Acc:HGNC:29788]
MTO1	YES	ENSG00000135297	NA	mitochondrial tRNA translation optimization 1 [Source:HGNC Symbol;Acc:HGNC:19261]
MVP	YES	ENSG00000013364	NA	major vault protein [Source:HGNC Symbol;Acc:HGNC:7531]
MYBBP1A	YES	ENSG00000132382	Q7TPV4	MYB binding protein 1a [Source:HGNC Symbol;Acc:HGNC:7546]
MYCBP2	YES	ENSG00000005810	NA	MYC binding protein 2, E3 ubiquitin protein ligase [Source:HGNC Symbol;Acc:HGNC:23386]
MYH1	YES	ENSG00000109061	Q5SX40	myosin heavy chain 1 [Source:HGNC Symbol;Acc:HGNC:7567]
MYH14	YES	ENSG00000105357	Q6URW6	myosin heavy chain 14 [Source:HGNC Symbol;Acc:HGNC:23212]
MYH9	YES	ENSG00000100345	Q8VDD5	myosin heavy chain 9 [Source:HGNC Symbol;Acc:HGNC:7579]
MYO18A	YES	ENSG00000196535	Q9JMH9	myosin XVIIIA [Source:HGNC Symbol;Acc:HGNC:31104]
MYO5A	YES	ENSG00000197535	Q99104	myosin VA [Source:HGNC Symbol;Acc:HGNC:7602]
NAA10	YES	ENSG00000102030	Q9QY36	N(alpha)-acetyltransferase 10, NatA catalytic subunit [Source:HGNC Symbol;Acc:HGNC:18704]
NAGLU	YES	ENSG00000108784	NA	N-acetyl-alpha-glucosaminidase [Source:HGNC Symbol;Acc:HGNC:7632]
NCAPD3	YES	ENSG00000151503	NA	non-SMC condensin II complex subunit D3 [Source:HGNC Symbol;Acc:HGNC:28952]
NCAPG	YES	ENSG00000109805	NA	non-SMC condensin I complex subunit G [Source:HGNC Symbol;Acc:HGNC:24304]
NCBP1	YES	ENSG00000136937	Q3UYV9	nuclear cap binding protein subunit 1 [Source:HGNC Symbol;Acc:HGNC:7658]
NCBP2	YES	ENSG00000114503	Q9CQ49	nuclear cap binding protein subunit 2 [Source:HGNC Symbol;Acc:HGNC:7659]
NCDN	YES	ENSG00000020129	Q9Z0E0	neurochondrin [Source:HGNC Symbol;Acc:HGNC:17597]
NCOR1	YES	ENSG00000141027	Q9WU42|NA	nuclear receptor corepressor 1 [Source:HGNC Symbol;Acc:HGNC:7672]
NEMF	YES	ENSG00000165525	Q8CCP0	nuclear export mediator factor [Source:HGNC Symbol;Acc:HGNC:10663]
NEPRO	YES	ENSG00000163608	Q8R2U2	nucleolus and neural progenitor protein [Source:HGNC Symbol;Acc:HGNC:24496]
NES	YES	ENSG00000132688	Q6P5H2	nestin [Source:HGNC Symbol;Acc:HGNC:7756]
NFKB2	YES	ENSG00000077150	Q9WTK5	nuclear factor kappa B subunit 2 [Source:HGNC Symbol;Acc:HGNC:7795]
NFKBIZ	YES	ENSG00000144802	Q9EST8	NFKB inhibitor zeta [Source:HGNC Symbol;Acc:HGNC:29805]
NIPBL	YES	ENSG00000164190	Q6KCD5	NIPBL, cohesin loading factor [Source:HGNC Symbol;Acc:HGNC:28862]
NKTR	YES	ENSG00000114857	P30415	natural killer cell triggering receptor [Source:HGNC Symbol;Acc:HGNC:7833]
NMT1	YES	ENSG00000136448	O70310	N-myristoyltransferase 1 [Source:HGNC Symbol;Acc:HGNC:7857]
NOB1	YES	ENSG00000141101	Q8BW10	NIN1/PSMD8 binding protein 1 homolog [Source:HGNC Symbol;Acc:HGNC:29540]
NOL7	YES	ENSG00000225921	Q9D7Z3	nucleolar protein 7 [Source:HGNC Symbol;Acc:HGNC:21040]
NOP56	YES	ENSG00000101361	Q9D6Z1	NOP56 ribonucleoprotein [Source:HGNC Symbol;Acc:HGNC:15911]
NOVA1	YES	ENSG00000139910	NA|Q9JKN6	NOVA alternative splicing regulator 1 [Source:HGNC Symbol;Acc:HGNC:7886]
NPEPPS	YES	ENSG00000141279	Q11011	aminopeptidase puromycin sensitive [Source:HGNC Symbol;Acc:HGNC:7900]
NPIPA1	YES	ENSG00000183426|ENSG00000281994		nuclear pore complex interacting protein family member A1 [Source:HGNC Symbol;Acc:HGNC:7909]
NR3C1	YES	ENSG00000113580	NA|O08580|O35627|O54915|P11416|P18911|P19091|P19785|P22605|P23204|P28700|P28704|P28705|P35396|P37242|P43135|P43136|P48281|P49117|P62509|P63058|Q505F1|Q60641|Q60644|Q61066|Q61539|Q62227|Q64104|Q64249|Q9QXZ7|Q9Z0Y9	nuclear receptor subfamily 3 group C member 1 [Source:HGNC Symbol;Acc:HGNC:7978]
NRDC	YES	ENSG00000078618	Q8BHG1	nardilysin convertase [Source:HGNC Symbol;Acc:HGNC:7995]
NSA2	YES	ENSG00000164346	Q9CR47	NSA2, ribosome biogenesis homolog [Source:HGNC Symbol;Acc:HGNC:30728]
NSUN5	YES	ENSG00000130305	Q8K4F6	NOP2/Sun RNA methyltransferase family member 5 [Source:HGNC Symbol;Acc:HGNC:16385]
NUDCD1	YES	ENSG00000120526	Q6PIP5	NudC domain containing 1 [Source:HGNC Symbol;Acc:HGNC:24306]
NUDT7	YES	ENSG00000140876	Q99P30	nudix hydrolase 7 [Source:HGNC Symbol;Acc:HGNC:8054]
NUMA1	YES	ENSG00000137497	NA	nuclear mitotic apparatus protein 1 [Source:HGNC Symbol;Acc:HGNC:8059]
NUP214	YES	ENSG00000126883	Q80U93	nucleoporin 214 [Source:HGNC Symbol;Acc:HGNC:8064]
NUP88	YES	ENSG00000108559	Q8CEC0	nucleoporin 88 [Source:HGNC Symbol;Acc:HGNC:8067]
NXF1	YES	ENSG00000162231	NA|Q99JX7|Q9CQE2	nuclear RNA export factor 1 [Source:HGNC Symbol;Acc:HGNC:8071]
NYNRIN	YES	ENSG00000205978	NA|Q5D1E7|Q5DTV4|Q5DTZ0|Q6A037|Q80U38	NYN domain and retroviral integrase containing [Source:HGNC Symbol;Acc:HGNC:20165]
ODF2	YES	ENSG00000136811	A3KGV1	outer dense fiber of sperm tails 2 [Source:HGNC Symbol;Acc:HGNC:8114]
ORC5	YES	ENSG00000164815	Q9WUV0	origin recognition complex subunit 5 [Source:HGNC Symbol;Acc:HGNC:8491]
OSGEP	YES	ENSG00000092094	NA	O-sialoglycoprotein endopeptidase [Source:HGNC Symbol;Acc:HGNC:18028]
OXSR1	YES	ENSG00000172939	Q3UUJ4|Q6P9R2|Q8K4T3|Q9Z1W9	oxidative stress responsive 1 [Source:HGNC Symbol;Acc:HGNC:8508]
PABPC1	YES	ENSG00000070756	NA|P29341	poly(A) binding protein cytoplasmic 1 [Source:HGNC Symbol;Acc:HGNC:8554]
PABPC3	YES	ENSG00000151846	NA|P29341	poly(A) binding protein cytoplasmic 3 [Source:HGNC Symbol;Acc:HGNC:8556]
PAF1	YES	ENSG00000006712	Q8K2T8	PAF1 homolog, Paf1/RNA polymerase II complex component [Source:HGNC Symbol;Acc:HGNC:25459]
PAFAH1B2	YES	ENSG00000168092	Q61206	platelet activating factor acetylhydrolase 1b catalytic subunit 2 [Source:HGNC Symbol;Acc:HGNC:8575]
PAIP2B	YES	ENSG00000124374	Q91W45	poly(A) binding protein interacting protein 2B [Source:HGNC Symbol;Acc:HGNC:29200]
PAK1IP1	YES	ENSG00000111845	Q9DCE5	PAK1 interacting protein 1 [Source:HGNC Symbol;Acc:HGNC:20882]
PALLD	YES	ENSG00000129116	Q5DTJ9|Q9ET54	palladin, cytoskeletal associated protein [Source:HGNC Symbol;Acc:HGNC:17068]
PARP10	YES	ENSG00000178685	NA	poly(ADP-ribose) polymerase family member 10 [Source:HGNC Symbol;Acc:HGNC:25895]
PAXBP1	YES	ENSG00000159086|ENSG00000263141	P58501|Q8BKT3	PAX3 and PAX7 binding protein 1 [Source:HGNC Symbol;Acc:HGNC:13579]
PCBP1	YES	ENSG00000169564	P57722|P60335|Q61990	poly(rC) binding protein 1 [Source:HGNC Symbol;Acc:HGNC:8647]
PCF11	YES	ENSG00000165494	NA	PCF11 cleavage and polyadenylation factor subunit [Source:HGNC Symbol;Acc:HGNC:30097]
PCNT	YES	ENSG00000160299	NA	pericentrin [Source:HGNC Symbol;Acc:HGNC:16068]
PDCD7	YES	ENSG00000090470	NA	programmed cell death 7 [Source:HGNC Symbol;Acc:HGNC:8767]
PDHB	YES	ENSG00000168291	Q9D051	pyruvate dehydrogenase (lipoamide) beta [Source:HGNC Symbol;Acc:HGNC:8808]
PDIA6	YES	ENSG00000143870	NA	protein disulfide isomerase family A member 6 [Source:HGNC Symbol;Acc:HGNC:30168]
PFN2	YES	ENSG00000070087	NA|P62962|Q9D6I3|Q9JJV2	profilin 2 [Source:HGNC Symbol;Acc:HGNC:8882]
PHF10	YES	ENSG00000130024	NA	PHD finger protein 10 [Source:HGNC Symbol;Acc:HGNC:18250]
PHIP	YES	ENSG00000146247	NA	pleckstrin homology domain interacting protein [Source:HGNC Symbol;Acc:HGNC:15673]
PIEZO1	YES	ENSG00000103335	Q8CD54|NA	piezo type mechanosensitive ion channel component 1 [Source:HGNC Symbol;Acc:HGNC:28993]
PITPNM1	YES	ENSG00000110697	O35954	phosphatidylinositol transfer protein membrane associated 1 [Source:HGNC Symbol;Acc:HGNC:9003]
PITRM1	YES	ENSG00000107959	Q8K411	pitrilysin metallopeptidase 1 [Source:HGNC Symbol;Acc:HGNC:17663]
PKP3	YES	ENSG00000184363	P30999|P97350|P98203|Q68FH0|NA|Q9QY23	plakophilin 3 [Source:HGNC Symbol;Acc:HGNC:9025]
PLEC	YES	ENSG00000178209	Q9QXS1	plectin [Source:HGNC Symbol;Acc:HGNC:9069]
PMPCB	YES	ENSG00000105819	Q9CXT8	peptidase, mitochondrial processing beta subunit [Source:HGNC Symbol;Acc:HGNC:9119]
PNRC1	YES	ENSG00000146278	NA	proline rich nuclear receptor coactivator 1 [Source:HGNC Symbol;Acc:HGNC:17278]
POLDIP3	YES	ENSG00000100227	NA|O08583|Q8BG81	DNA polymerase delta interacting protein 3 [Source:HGNC Symbol;Acc:HGNC:23782]
POLR2B	YES	ENSG00000047315	Q8CFI7	RNA polymerase II subunit B [Source:HGNC Symbol;Acc:HGNC:9188]
POLR2J2	YES	ENSG00000228049		RNA polymerase II subunit J2 [Source:HGNC Symbol;Acc:HGNC:23208]
POM121	YES	ENSG00000196313	Q8K3Z9	POM121 transmembrane nucleoporin [Source:HGNC Symbol;Acc:HGNC:19702]
PPAT	YES	ENSG00000128059	NA	phosphoribosyl pyrophosphate amidotransferase [Source:HGNC Symbol;Acc:HGNC:9238]
PPID	YES	ENSG00000171497	Q9CR16	peptidylprolyl isomerase D [Source:HGNC Symbol;Acc:HGNC:9257]
PPP1R12A	YES	ENSG00000058272	Q9DBR7	protein phosphatase 1 regulatory subunit 12A [Source:HGNC Symbol;Acc:HGNC:7618]
PPP2CA	YES	ENSG00000113575	P63330	protein phosphatase 2 catalytic subunit alpha [Source:HGNC Symbol;Acc:HGNC:9299]
PPP2R5D	YES	ENSG00000112640	Q60996|Q61151|Q6PD03|NA	protein phosphatase 2 regulatory subunit B'delta [Source:HGNC Symbol;Acc:HGNC:9312]
PPWD1	YES	ENSG00000113593	Q8CEC6	peptidylprolyl isomerase domain and WD repeat containing 1 [Source:HGNC Symbol;Acc:HGNC:28954]
PRDX6	YES	ENSG00000117592	NA	peroxiredoxin 6 [Source:HGNC Symbol;Acc:HGNC:16753]
PRKAR2A	YES	ENSG00000114302	NA	protein kinase cAMP-dependent type II regulatory subunit alpha [Source:HGNC Symbol;Acc:HGNC:9391]
PRKCSH	YES	ENSG00000130175	O08795	protein kinase C substrate 80K-H [Source:HGNC Symbol;Acc:HGNC:9411]
PRPF38A	YES	ENSG00000134748	Q4FK66	pre-mRNA processing factor 38A [Source:HGNC Symbol;Acc:HGNC:25930]
PRPF39	YES	ENSG00000185246	NA	pre-mRNA processing factor 39 [Source:HGNC Symbol;Acc:HGNC:20314]
PSIP1	YES	ENSG00000164985	Q99JF8|Q9JMG7	PC4 and SFRS1 interacting protein 1 [Source:HGNC Symbol;Acc:HGNC:9527]
PSMA3	YES	ENSG00000100567	O70435	proteasome subunit alpha 3 [Source:HGNC Symbol;Acc:HGNC:9532]
PSMC4	YES	ENSG00000013275|ENSG00000281221	P54775	proteasome 26S subunit, ATPase 4 [Source:HGNC Symbol;Acc:HGNC:9551]
PSMC5	YES	ENSG00000087191	P62196	proteasome 26S subunit, ATPase 5 [Source:HGNC Symbol;Acc:HGNC:9552]
PSMD6	YES	ENSG00000163636	Q99JI4	proteasome 26S subunit, non-ATPase 6 [Source:HGNC Symbol;Acc:HGNC:9564]
PSMD7	YES	ENSG00000103035	P26516	proteasome 26S subunit, non-ATPase 7 [Source:HGNC Symbol;Acc:HGNC:9565]
PSME2	YES	ENSG00000100911	P61290|P97371|P97372	proteasome activator subunit 2 [Source:HGNC Symbol;Acc:HGNC:9569]
PSPC1	YES	ENSG00000121390	Q8R326|Q8VIJ6|Q99K48	paraspeckle component 1 [Source:HGNC Symbol;Acc:HGNC:20320]
PTBP3	YES	ENSG00000119314	Q8BHD7|Q91Z31	polypyrimidine tract binding protein 3 [Source:HGNC Symbol;Acc:HGNC:10253]
PTPN13	YES	ENSG00000163629	NA	protein tyrosine phosphatase, non-receptor type 13 [Source:HGNC Symbol;Acc:HGNC:9646]
PTRH1	YES	ENSG00000187024	Q8BW00	peptidyl-tRNA hydrolase 1 homolog [Source:HGNC Symbol;Acc:HGNC:27039]
PURB	YES	ENSG00000146676	O35295|P42669|Q8R4E6	purine rich element binding protein B [Source:HGNC Symbol;Acc:HGNC:9702]
PUSL1	YES	ENSG00000169972	A2ADA5	pseudouridylate synthase-like 1 [Source:HGNC Symbol;Acc:HGNC:26914]
PXN	YES	ENSG00000089159	O70209|O70400|P70271|Q3TJD7|Q62219|Q8CI51|Q8R1G6|Q8VI36|Q99N69|Q9JKS4	paxillin [Source:HGNC Symbol;Acc:HGNC:9718]
QSOX2	YES	ENSG00000165661	Q3TMX7|Q8BND5	quiescin sulfhydryl oxidase 2 [Source:HGNC Symbol;Acc:HGNC:30249]
R3HDM1	YES	ENSG00000048991	NA|Q9DCB4	R3H domain containing 1 [Source:HGNC Symbol;Acc:HGNC:9757]
RANBP2	YES	ENSG00000153201	Q9ERU9	RAN binding protein 2 [Source:HGNC Symbol;Acc:HGNC:9848]
RANBP9	YES	ENSG00000010017	NA	RAN binding protein 9 [Source:HGNC Symbol;Acc:HGNC:13727]
RARA	YES	ENSG00000131759	NA|O08580|O35627|O54915|P11416|P18911|P19091|P19785|P22605|P23204|P28700|P28704|P28705|P35396|P37242|P43135|P43136|P48281|P49117|P62509|P63058|Q505F1|Q60641|Q60644|Q61066|Q61539|Q62227|Q64104|Q64249|Q9QXZ7|Q9Z0Y9	retinoic acid receptor alpha [Source:HGNC Symbol;Acc:HGNC:9864]
RAVER2	YES	ENSG00000162437	Q7TPD6	ribonucleoprotein, PTB binding 2 [Source:HGNC Symbol;Acc:HGNC:25577]
RBBP4	YES	ENSG00000162521	Q60972|Q60973|Q9CWR1	RB binding protein 4, chromatin remodeling factor [Source:HGNC Symbol;Acc:HGNC:9887]
RBFA	YES	ENSG00000101546	Q6P3B9	ribosome binding factor A (putative) [Source:HGNC Symbol;Acc:HGNC:26120]
RBM12	YES	ENSG00000244462	Q66JV4|Q80YR9|Q8R4X3|NA	RNA binding motif protein 12 [Source:HGNC Symbol;Acc:HGNC:9898]
RBM3	YES	ENSG00000102317	O89086|NA	RNA binding motif (RNP1, RRM) protein 3 [Source:HGNC Symbol;Acc:HGNC:9900]
RBM4	YES	ENSG00000173933	Q8C7Q4|Q8VE92|NA	RNA binding motif protein 4 [Source:HGNC Symbol;Acc:HGNC:9901]
RBM48	YES	ENSG00000127993	NA	RNA binding motif protein 48 [Source:HGNC Symbol;Acc:HGNC:21785]
RBM4B	YES	ENSG00000173914	Q8C7Q4|Q8VE92	RNA binding motif protein 4B [Source:HGNC Symbol;Acc:HGNC:28842]
RECQL	YES	ENSG00000004700	Q9Z129	RecQ like helicase [Source:HGNC Symbol;Acc:HGNC:9948]
REPIN1	YES	ENSG00000214022	Q5U4E2	replication initiator 1 [Source:HGNC Symbol;Acc:HGNC:17922]
REV3L	YES	ENSG00000009413	Q61493	REV3 like, DNA directed polymerase zeta catalytic subunit [Source:HGNC Symbol;Acc:HGNC:9968]
RICTOR	YES	ENSG00000164327	Q6QI06	RPTOR independent companion of MTOR complex 2 [Source:HGNC Symbol;Acc:HGNC:28611]
RNF213	YES	ENSG00000173821	E9Q555	ring finger protein 213 [Source:HGNC Symbol;Acc:HGNC:14539]
RPF1	YES	ENSG00000117133	Q7TND5	ribosome production factor 1 homolog [Source:HGNC Symbol;Acc:HGNC:30350]
RPP38	YES	ENSG00000152464	NA	ribonuclease P/MRP subunit p38 [Source:HGNC Symbol;Acc:HGNC:30329]
RPP40	YES	ENSG00000124787	Q8R1F9	ribonuclease P/MRP subunit p40 [Source:HGNC Symbol;Acc:HGNC:20992]
RPS23	YES	ENSG00000186468	P62267	ribosomal protein S23 [Source:HGNC Symbol;Acc:HGNC:10410]
RSF1	YES	ENSG00000048649	NA	remodeling and spacing factor 1 [Source:HGNC Symbol;Acc:HGNC:18118]
RSL24D1	YES	ENSG00000137876	Q99L28	ribosomal L24 domain containing 1 [Source:HGNC Symbol;Acc:HGNC:18479]
RTN4	YES	ENSG00000115310	O70622|Q8K0T0|Q99P72|Q9ES97	reticulon 4 [Source:HGNC Symbol;Acc:HGNC:14085]
RUFY1	YES	ENSG00000176783	O08576|Q6PDC0|Q8BIJ7|Q8R4C2|Q9D394|Q9D3S3	RUN and FYVE domain containing 1 [Source:HGNC Symbol;Acc:HGNC:19760]
SACS	YES	ENSG00000151835	NA	sacsin molecular chaperone [Source:HGNC Symbol;Acc:HGNC:10519]
SAFB	YES	ENSG00000160633	D3YXK2|Q8CH25	scaffold attachment factor B [Source:HGNC Symbol;Acc:HGNC:10520]
SCYL1	YES	ENSG00000142186	Q9DBQ7|Q9EQC5	SCY1 like pseudokinase 1 [Source:HGNC Symbol;Acc:HGNC:14372]
SDE2	YES	ENSG00000143751	Q8K1J5	SDE2 telomere maintenance homolog [Source:HGNC Symbol;Acc:HGNC:26643]
SEC13	YES	ENSG00000157020	Q9D1M0	SEC13 homolog, nuclear pore and COPII coat complex component [Source:HGNC Symbol;Acc:HGNC:10697]
SEC24C	YES	ENSG00000176986	NA	SEC24 homolog C, COPII coat complex component [Source:HGNC Symbol;Acc:HGNC:10705]
SERPINB1	YES	ENSG00000021355	Q9D154|Q5SV42|Q8VHP7	serpin family B member 1 [Source:HGNC Symbol;Acc:HGNC:3311]
SERPINB6	YES	ENSG00000124570	NA|Q60854	serpin family B member 6 [Source:HGNC Symbol;Acc:HGNC:8950]
SETDB1	YES	ENSG00000143379	NA	SET domain bifurcated 1 [Source:HGNC Symbol;Acc:HGNC:10761]
SF3A2	YES	ENSG00000104897	NA	splicing factor 3a subunit 2 [Source:HGNC Symbol;Acc:HGNC:10766]
SH3GLB2	YES	ENSG00000148341	Q8R3V5|Q9JK48	SH3 domain containing GRB2 like endophilin B2 [Source:HGNC Symbol;Acc:HGNC:10834]
SHMT2	YES	ENSG00000182199	NA	serine hydroxymethyltransferase 2 [Source:HGNC Symbol;Acc:HGNC:10852]
SHQ1	YES	ENSG00000144736	Q7TMX5	SHQ1, H/ACA ribonucleoprotein assembly factor [Source:HGNC Symbol;Acc:HGNC:25543]
SIDT2	YES	ENSG00000149577	Q6AXF6|Q8CIF6	SID1 transmembrane family member 2 [Source:HGNC Symbol;Acc:HGNC:24272]
SLC16A3	YES	ENSG00000141526	P57787	solute carrier family 16 member 3 [Source:HGNC Symbol;Acc:HGNC:10924]
SLC1A5	YES	ENSG00000105281	NA	solute carrier family 1 member 5 [Source:HGNC Symbol;Acc:HGNC:10943]
SLC25A5	YES	ENSG00000005022	P48962|P51881|Q3V132	solute carrier family 25 member 5 [Source:HGNC Symbol;Acc:HGNC:10991]
SLC4A1AP	YES	ENSG00000163798	NA	solute carrier family 4 member 1 adaptor protein [Source:HGNC Symbol;Acc:HGNC:13813]
SMAP1	YES	ENSG00000112305	Q91VZ6	small ArfGAP 1 [Source:HGNC Symbol;Acc:HGNC:19651]
SMARCA2	YES	ENSG00000080503	NA	SWI/SNF related, matrix associated, actin dependent regulator of chromatin, subfamily a, member 2 [Source:HGNC Symbol;Acc:HGNC:11098]
SMARCAD1	YES	ENSG00000163104	A2A8L1|Q04692	SWI/SNF-related, matrix-associated actin-dependent regulator of chromatin, subfamily a, containing DEAD/H box 1 [Source:HGNC Symbol;Acc:HGNC:18398]
SMC4	YES	ENSG00000113810	Q8CG47	structural maintenance of chromosomes 4 [Source:HGNC Symbol;Acc:HGNC:14013]
SMG1	YES	ENSG00000157106	Q8BKX6	SMG1, nonsense mediated mRNA decay associated PI3K related kinase [Source:HGNC Symbol;Acc:HGNC:30045]
SMG8	YES	ENSG00000167447	Q8VE18	SMG8, nonsense mediated mRNA decay factor [Source:HGNC Symbol;Acc:HGNC:25551]
SNAPC4	YES	ENSG00000165684	Q8BP86	small nuclear RNA activating complex polypeptide 4 [Source:HGNC Symbol;Acc:HGNC:11137]
SNRNP200	YES	ENSG00000144028	Q6P4T2	small nuclear ribonucleoprotein U5 subunit 200 [Source:HGNC Symbol;Acc:HGNC:30859]
SNRPD3	YES	ENSG00000100028	P62320	small nuclear ribonucleoprotein D3 polypeptide [Source:HGNC Symbol;Acc:HGNC:11160]
SNX1	YES	ENSG00000028528	NA	sorting nexin 1 [Source:HGNC Symbol;Acc:HGNC:11172]
SON	YES	ENSG00000159140	Q9QX47	SON DNA binding protein [Source:HGNC Symbol;Acc:HGNC:11183]
SPEN	YES	ENSG00000065526	NA|Q6PHZ5	spen family transcriptional repressor [Source:HGNC Symbol;Acc:HGNC:17575]
SPTAN1	YES	ENSG00000197694	P16546	spectrin alpha, non-erythrocytic 1 [Source:HGNC Symbol;Acc:HGNC:11273]
SPTBN1	YES	ENSG00000115306	Q62261	spectrin beta, non-erythrocytic 1 [Source:HGNC Symbol;Acc:HGNC:11275]
SREK1	YES	ENSG00000153914	NA|Q8BZX4	splicing regulatory glutamic acid and lysine rich protein 1 [Source:HGNC Symbol;Acc:HGNC:17882]
SRPK2	YES	ENSG00000135250	O70551|Q9Z0G2|NA	SRSF protein kinase 2 [Source:HGNC Symbol;Acc:HGNC:11306]
SRPRA	YES	ENSG00000182934	Q9DBG7	SRP receptor alpha subunit [Source:HGNC Symbol;Acc:HGNC:11307]
SRRM2	YES	ENSG00000167978	Q80WV7|Q8BTI8	serine/arginine repetitive matrix 2 [Source:HGNC Symbol;Acc:HGNC:16639]
SRRM3	YES	ENSG00000177679	Q80WV7|Q8BTI8	serine/arginine repetitive matrix 3 [Source:HGNC Symbol;Acc:HGNC:26729]
SRRM4	YES	ENSG00000139767	Q8BKA3	serine/arginine repetitive matrix 4 [Source:HGNC Symbol;Acc:HGNC:29389]
SRRT	YES	ENSG00000087087	Q99MR6	serrate, RNA effector molecule [Source:HGNC Symbol;Acc:HGNC:24101]
SRSF1	YES	ENSG00000136450	Q6PDM2	serine and arginine rich splicing factor 1 [Source:HGNC Symbol;Acc:HGNC:10780]
SRSF2	YES	ENSG00000161547	Q62093	serine and arginine rich splicing factor 2 [Source:HGNC Symbol;Acc:HGNC:10783]
SRSF7	YES	ENSG00000115875	NA|P84104|Q8BL97	serine and arginine rich splicing factor 7 [Source:HGNC Symbol;Acc:HGNC:10789]
SRSF9	YES	ENSG00000111786	Q9D0B0	serine and arginine rich splicing factor 9 [Source:HGNC Symbol;Acc:HGNC:10791]
SSB	YES	ENSG00000138385	P32067	Sjogren syndrome antigen B [Source:HGNC Symbol;Acc:HGNC:11316]
STAU1	YES	ENSG00000124214	P97473|Q8CJ67|Q9WTX2|Q9Z108	staufen double-stranded RNA binding protein 1 [Source:HGNC Symbol;Acc:HGNC:11370]
STRAP	YES	ENSG00000023734	Q9Z1Z2	serine/threonine kinase receptor associated protein [Source:HGNC Symbol;Acc:HGNC:30796]
STXBP1	YES	ENSG00000136854	O08599	syntaxin binding protein 1 [Source:HGNC Symbol;Acc:HGNC:11444]
SUN1	YES	ENSG00000164828	Q5SS91|Q8BJS4|Q9D666|Q9JJF2	Sad1 and UNC84 domain containing 1 [Source:HGNC Symbol;Acc:HGNC:18587]
SUN2	YES	ENSG00000100242	Q5SS91|Q8BJS4|Q9D666|Q9JJF2	Sad1 and UNC84 domain containing 2 [Source:HGNC Symbol;Acc:HGNC:14210]
SUZ12	YES	ENSG00000178691	Q80U70	SUZ12 polycomb repressive complex 2 subunit [Source:HGNC Symbol;Acc:HGNC:17101]
SYNE1	YES	ENSG00000131018	Q6ZWR6	spectrin repeat containing nuclear envelope protein 1 [Source:HGNC Symbol;Acc:HGNC:17089]
SYNJ2	YES	ENSG00000078269	Q9D2G5	synaptojanin 2 [Source:HGNC Symbol;Acc:HGNC:11504]
TAF5L	YES	ENSG00000135801	Q91WQ5	TATA-box binding protein associated factor 5 like [Source:HGNC Symbol;Acc:HGNC:17304]
TAGLN	YES	ENSG00000149591	P37804	transgelin [Source:HGNC Symbol;Acc:HGNC:11553]
TANC1	YES	ENSG00000115183	Q0VGY8	tetratricopeptide repeat, ankyrin repeat and coiled-coil containing 1 [Source:HGNC Symbol;Acc:HGNC:29364]
TARBP1	YES	ENSG00000059588	NA	TAR (HIV-1) RNA binding protein 1 [Source:HGNC Symbol;Acc:HGNC:11568]
TARBP2	YES	ENSG00000139546	P97473|Q8CJ67|Q9WTX2|Q9Z108	TARBP2, RISC loading complex RNA binding subunit [Source:HGNC Symbol;Acc:HGNC:11569]
TATDN1	YES	ENSG00000147687	NA	TatD DNase domain containing 1 [Source:HGNC Symbol;Acc:HGNC:24220]
TBC1D10B	YES	ENSG00000169221	P58802|Q8BHL3|Q8C9V1	TBC1 domain family member 10B [Source:HGNC Symbol;Acc:HGNC:24510]
TBRG4	YES	ENSG00000136270	Q91YM4	transforming growth factor beta regulator 4 [Source:HGNC Symbol;Acc:HGNC:17443]
TCEAL4	YES	ENSG00000133142		transcription elongation factor A like 4 [Source:HGNC Symbol;Acc:HGNC:26121]
TCERG1	YES	ENSG00000113649	Q8CGF7	transcription elongation regulator 1 [Source:HGNC Symbol;Acc:HGNC:15630]
TCF20	YES	ENSG00000100207|ENSG00000262024|ENSG00000276461|ENSG00000280467|ENSG00000281897|ENSG00000282892|ENSG00000283026|ENSG00000283681	Q9EPQ8|NA	transcription factor 20 [Source:HGNC Symbol;Acc:HGNC:11631]
TCF25	YES	ENSG00000141002	Q8R3L2	transcription factor 25 [Source:HGNC Symbol;Acc:HGNC:29181]
TCP1	YES	ENSG00000120438	P11983	t-complex 1 [Source:HGNC Symbol;Acc:HGNC:11655]
TEFM	YES	ENSG00000172171	Q5SSK3	transcription elongation factor, mitochondrial [Source:HGNC Symbol;Acc:HGNC:26223]
TEP1	YES	ENSG00000129566	NA|O54927|O54929|O88879|P61965|P63005|P97499|Q5F201|Q8VEJ4|Q9D994	telomerase associated protein 1 [Source:HGNC Symbol;Acc:HGNC:11726]
TFIP11	YES	ENSG00000100109	Q9ERA6	tuftelin interacting protein 11 [Source:HGNC Symbol;Acc:HGNC:17165]
THG1L	YES	ENSG00000113272	Q9CY52	tRNA-histidine guanylyltransferase 1 like [Source:HGNC Symbol;Acc:HGNC:26053]
THOC1	YES	ENSG00000079134	Q8R3N6	THO complex 1 [Source:HGNC Symbol;Acc:HGNC:19070]
THUMPD2	YES	ENSG00000138050	Q9CZB3	THUMP domain containing 2 [Source:HGNC Symbol;Acc:HGNC:14890]
TK1	YES	ENSG00000167900	P04184	thymidine kinase 1 [Source:HGNC Symbol;Acc:HGNC:11830]
TKT	YES	ENSG00000163931	P40142	transketolase [Source:HGNC Symbol;Acc:HGNC:11834]
TLN2	YES	ENSG00000171914	P26039|Q9ERE8|NA	talin 2 [Source:HGNC Symbol;Acc:HGNC:15447]
TLR2	YES	ENSG00000137462	NA	toll like receptor 2 [Source:HGNC Symbol;Acc:HGNC:11848]
TM9SF2	YES	ENSG00000125304	NA|P58021|Q8BH24	transmembrane 9 superfamily member 2 [Source:HGNC Symbol;Acc:HGNC:11865]
TMED10	YES	ENSG00000170348	Q9D1D4	transmembrane p24 trafficking protein 10 [Source:HGNC Symbol;Acc:HGNC:16998]
TNKS1BP1	YES	ENSG00000149115	P58871	tankyrase 1 binding protein 1 [Source:HGNC Symbol;Acc:HGNC:19081]
TNRC6C	YES	ENSG00000078687	NA	trinucleotide repeat containing 6C [Source:HGNC Symbol;Acc:HGNC:29318]
TOMM70	YES	ENSG00000154174	Q9CZW5	translocase of outer mitochondrial membrane 70 [Source:HGNC Symbol;Acc:HGNC:11985]
TOP2B	YES	ENSG00000077097	Q64511	topoisomerase (DNA) II beta [Source:HGNC Symbol;Acc:HGNC:11990]
TOR1A	YES	ENSG00000136827	Q8BH02|Q8R1J9|Q9ER38|Q9ER39|Q9ER41	torsin family 1 member A [Source:HGNC Symbol;Acc:HGNC:3098]
TP53BP1	YES	ENSG00000067369	NA	tumor protein p53 binding protein 1 [Source:HGNC Symbol;Acc:HGNC:11999]
TPM4	YES	ENSG00000167460	NA|P21107|P58771|P58774|Q6IRU2	tropomyosin 4 [Source:HGNC Symbol;Acc:HGNC:12013]
TREX2	YES	ENSG00000183479	Q91XB0|Q9R1A9	three prime repair exonuclease 2 [Source:HGNC Symbol;Acc:HGNC:12270]
TRIM28	YES	ENSG00000130726	Q62318	tripartite motif containing 28 [Source:HGNC Symbol;Acc:HGNC:16384]
TRIM32	YES	ENSG00000119401	Q8CH72	tripartite motif containing 32 [Source:HGNC Symbol;Acc:HGNC:16380]
TRIM5	YES	ENSG00000132256	Q8BFW4|Q8BGE7|NA|Q99PQ1|P15533	tripartite motif containing 5 [Source:HGNC Symbol;Acc:HGNC:16276]
TRMT13	YES	ENSG00000122435	Q8BYH3	tRNA methyltransferase 13 homolog [Source:HGNC Symbol;Acc:HGNC:25502]
TRMT2A	YES	ENSG00000099899	Q8BNV1	tRNA methyltransferase 2 homolog A [Source:HGNC Symbol;Acc:HGNC:24974]
TRMT2B	YES	ENSG00000188917	Q8BQJ6	tRNA methyltransferase 2 homolog B [Source:HGNC Symbol;Acc:HGNC:25748]
TRNT1	YES	ENSG00000072756	Q8K1J6	tRNA nucleotidyl transferase 1 [Source:HGNC Symbol;Acc:HGNC:17341]
TSPYL1	YES	ENSG00000189241	O88852|NA|Q5ND04|Q69ZB3|Q7TQI8|Q8VD63|Q9EQU5	TSPY like 1 [Source:HGNC Symbol;Acc:HGNC:12382]
TSR2	YES	ENSG00000158526	NA	TSR2, ribosome maturation factor [Source:HGNC Symbol;Acc:HGNC:25455]
TST	YES	ENSG00000128311	P52196	thiosulfate sulfurtransferase [Source:HGNC Symbol;Acc:HGNC:12388]
TTC14	YES	ENSG00000163728	NA	tetratricopeptide repeat domain 14 [Source:HGNC Symbol;Acc:HGNC:24697]
TTN	YES	ENSG00000155657	A2ASS6|D3YYU8|Q62407	titin [Source:HGNC Symbol;Acc:HGNC:12403]
TUBA1B	YES	ENSG00000123416	P05213	tubulin alpha 1b [Source:HGNC Symbol;Acc:HGNC:18809]
TUBA4A	YES	ENSG00000127824	P68368	tubulin alpha 4a [Source:HGNC Symbol;Acc:HGNC:12407]
TUBB4B	YES	ENSG00000188229	P68372	tubulin beta 4B class IVb [Source:HGNC Symbol;Acc:HGNC:20771]
TUBGCP6	YES	ENSG00000128159	G5E8P0|P58854	tubulin gamma complex associated protein 6 [Source:HGNC Symbol;Acc:HGNC:18127]
TXNL4B	YES	ENSG00000140830	P83877|Q8BUH1	thioredoxin like 4B [Source:HGNC Symbol;Acc:HGNC:26041]
TYMS	YES	ENSG00000176890	P07607	thymidylate synthetase [Source:HGNC Symbol;Acc:HGNC:12441]
TYW5	YES	ENSG00000162971	A2RSX7|Q8BK58|Q8BLR9|Q9CXT6	tRNA-yW synthesizing protein 5 [Source:HGNC Symbol;Acc:HGNC:26754]
UBC	YES	ENSG00000150991	P0CG50	ubiquitin C [Source:HGNC Symbol;Acc:HGNC:12468]
UBE2N	YES	ENSG00000177889	P61089	ubiquitin conjugating enzyme E2 N [Source:HGNC Symbol;Acc:HGNC:12492]
UBL7	YES	ENSG00000138629	Q91W67	ubiquitin like 7 [Source:HGNC Symbol;Acc:HGNC:28221]
UBR4	YES	ENSG00000127481	A2AN08	ubiquitin protein ligase E3 component n-recognin 4 [Source:HGNC Symbol;Acc:HGNC:30313]
UGP2	YES	ENSG00000169764	Q91ZJ5	UDP-glucose pyrophosphorylase 2 [Source:HGNC Symbol;Acc:HGNC:12527]
USO1	YES	ENSG00000138768	Q9Z1Z0	USO1 vesicle transport factor [Source:HGNC Symbol;Acc:HGNC:30904]
USP14	YES	ENSG00000101557	Q78JW9|Q9JMA1	ubiquitin specific peptidase 14 [Source:HGNC Symbol;Acc:HGNC:12612]
USP34	YES	ENSG00000115464	Q6ZQ93	ubiquitin specific peptidase 34 [Source:HGNC Symbol;Acc:HGNC:20066]
USP5	YES	ENSG00000111667	P56399	ubiquitin specific peptidase 5 [Source:HGNC Symbol;Acc:HGNC:12628]
UTP14C	YES	ENSG00000253797	NA|Q640M1	UTP14, small subunit processome component homolog C (S. cerevisiae) [Source:HGNC Symbol;Acc:HGNC:20321]
UTP20	YES	ENSG00000120800	NA	UTP20, small subunit processome component [Source:HGNC Symbol;Acc:HGNC:17897]
VAPA	YES	ENSG00000101558	Q9WV55	VAMP associated protein A [Source:HGNC Symbol;Acc:HGNC:12648]
VCL	YES	ENSG00000035403	NA|O88327|P26231|Q61301|Q64727|Q65CL1	vinculin [Source:HGNC Symbol;Acc:HGNC:12665]
VIM	YES	ENSG00000026025	P20152|P31001	vimentin [Source:HGNC Symbol;Acc:HGNC:12692]
VPS13C	YES	ENSG00000129003	Q8BX70	vacuolar protein sorting 13 homolog C [Source:HGNC Symbol;Acc:HGNC:23594]
VPS18	YES	ENSG00000104142	Q8R307	VPS18, CORVET/HOPS core subunit [Source:HGNC Symbol;Acc:HGNC:15972]
VPS4A	YES	ENSG00000132612	P46467|Q8VEJ9	vacuolar protein sorting 4 homolog A [Source:HGNC Symbol;Acc:HGNC:13488]
WARS2	YES	ENSG00000116874	Q9CYK1	tryptophanyl tRNA synthetase 2, mitochondrial [Source:HGNC Symbol;Acc:HGNC:12730]
WDR1	YES	ENSG00000071127	O88342	WD repeat domain 1 [Source:HGNC Symbol;Acc:HGNC:12754]
WDR6	YES	ENSG00000178252	Q99ME2	WD repeat domain 6 [Source:HGNC Symbol;Acc:HGNC:12758]
WNK1	YES	ENSG00000060237	P83741|Q80UE6|Q80XP9	WNK lysine deficient protein kinase 1 [Source:HGNC Symbol;Acc:HGNC:14540]
WT1	YES	ENSG00000184937	NA	Wilms tumor 1 [Source:HGNC Symbol;Acc:HGNC:12796]
XPO1	YES	ENSG00000082898	Q6P5F9	exportin 1 [Source:HGNC Symbol;Acc:HGNC:12825]
XPO6	YES	ENSG00000169180	Q924Z6	exportin 6 [Source:HGNC Symbol;Acc:HGNC:19733]
XRCC5	YES	ENSG00000079246	P27641	X-ray repair cross complementing 5 [Source:HGNC Symbol;Acc:HGNC:12833]
YAP1	YES	ENSG00000137693	P46938	Yes associated protein 1 [Source:HGNC Symbol;Acc:HGNC:16262]
YTHDF3	YES	ENSG00000185728	P59326|Q8BYK6|Q91YT7	YTH N6-methyladenosine RNA binding protein 3 [Source:HGNC Symbol;Acc:HGNC:26465]
ZC3H14	YES	ENSG00000100722	Q8BJ05	zinc finger CCCH-type containing 14 [Source:HGNC Symbol;Acc:HGNC:20509]
ZC3H18	YES	ENSG00000158545	Q0P678	zinc finger CCCH-type containing 18 [Source:HGNC Symbol;Acc:HGNC:25091]
ZCCHC17	YES	ENSG00000121766	Q9ESX4	zinc finger CCHC-type containing 17 [Source:HGNC Symbol;Acc:HGNC:30246]
ZCCHC24	YES	ENSG00000165424	B2RVL6	zinc finger CCHC-type containing 24 [Source:HGNC Symbol;Acc:HGNC:26911]
ZFP36	YES	ENSG00000128016	P22893	ZFP36 ring finger protein [Source:HGNC Symbol;Acc:HGNC:12862]
ZNF768	YES	ENSG00000169957	Q8R0T2	zinc finger protein 768 [Source:HGNC Symbol;Acc:HGNC:26273]
ZYX	YES	ENSG00000159840	Q62523|Q71FD7|Q7TQJ8|Q8BFW7|Q91XC0|Q9QXD8|Q9Z1Y4	zyxin [Source:HGNC Symbol;Acc:HGNC:13200]
A1CF	no	ENSG00000148584	NA|P86049|Q5YD48|Q7TMK9|Q91WT8	APOBEC1 complementation factor [Source:HGNC Symbol;Acc:HGNC:24086]
A2ML1	no	ENSG00000166535	NA|P01027|P01029|P06684|P28666|Q3UU35|Q6GQT1|Q8R422	alpha-2-macroglobulin like 1 [Source:HGNC Symbol;Acc:HGNC:23336]
AAAS	no	ENSG00000094914	P58742	aladin WD repeat nucleoporin [Source:HGNC Symbol;Acc:HGNC:13666]
AAMP	no	ENSG00000127837	NA	angio associated migratory cell protein [Source:HGNC Symbol;Acc:HGNC:18]
AAR2	no	ENSG00000131043	Q9D2V5	AAR2 splicing factor homolog [Source:HGNC Symbol;Acc:HGNC:15886]
AARS	no	ENSG00000090861	Q8BGQ7	alanyl-tRNA synthetase [Source:HGNC Symbol;Acc:HGNC:20]
AARS2	no	ENSG00000124608	Q14CH7	alanyl-tRNA synthetase 2, mitochondrial [Source:HGNC Symbol;Acc:HGNC:21022]
AARSD1	no	ENSG00000266967	NA|Q3THG9	alanyl-tRNA synthetase domain containing 1 [Source:HGNC Symbol;Acc:HGNC:28417]
AASDHPPT	no	ENSG00000149313	Q9CQF6	aminoadipate-semialdehyde dehydrogenase-phosphopantetheinyl transferase [Source:HGNC Symbol;Acc:HGNC:14235]
AATF	no	ENSG00000275700|ENSG00000276072	Q9JKX4	apoptosis antagonizing transcription factor [Source:HGNC Symbol;Acc:HGNC:19235]
ABCB7	no	ENSG00000131269	Q61102	ATP binding cassette subfamily B member 7 [Source:HGNC Symbol;Acc:HGNC:48]
ABCC1	no	ENSG00000103222|ENSG00000278183	O35379	ATP binding cassette subfamily C member 1 [Source:HGNC Symbol;Acc:HGNC:51]
ABCC4	no	ENSG00000125257	NA	ATP binding cassette subfamily C member 4 [Source:HGNC Symbol;Acc:HGNC:55]
ABCD3	no	ENSG00000117528	P55096	ATP binding cassette subfamily D member 3 [Source:HGNC Symbol;Acc:HGNC:67]
ABCE1	no	ENSG00000164163	P61222	ATP binding cassette subfamily E member 1 [Source:HGNC Symbol;Acc:HGNC:69]
ABCF1	no	ENSG00000204574|ENSG00000206490|ENSG00000225989|ENSG00000231129|ENSG00000232169|ENSG00000236149|ENSG00000236342	Q6P542	ATP binding cassette subfamily F member 1 [Source:HGNC Symbol;Acc:HGNC:70]
ABCF2	no	ENSG00000033050	Q99LE6	ATP binding cassette subfamily F member 2 [Source:HGNC Symbol;Acc:HGNC:71]
ABCF3	no	ENSG00000161204	Q8K268	ATP binding cassette subfamily F member 3 [Source:HGNC Symbol;Acc:HGNC:72]
ABHD12	no	ENSG00000100997	Q99LR1	abhydrolase domain containing 12 [Source:HGNC Symbol;Acc:HGNC:15868]
ABLIM1	no	ENSG00000099204	Q69ZX8|Q8BL65|Q8K4G5|Q9WV69	actin binding LIM protein 1 [Source:HGNC Symbol;Acc:HGNC:78]
ABT1	no	ENSG00000146109	Q9QYL7	activator of basal transcription 1 [Source:HGNC Symbol;Acc:HGNC:17369]
ABTB1	no	ENSG00000114626	NA	ankyrin repeat and BTB domain containing 1 [Source:HGNC Symbol;Acc:HGNC:18275]
AC004381.6	no	ENSG00000005189	NA	Putative RNA exonuclease NEF-sp [Source:UniProtKB/Swiss-Prot;Acc:Q96IC2]
AC012314.11	no	ENSG00000277079	Q6ZWN5
AC012314.12	no	ENSG00000277359	Q6ZWN5
AC012314.14	no	ENSG00000278081	Q6ZWN5
AC012314.2	no	ENSG00000274005	Q6ZWN5
AC012314.4	no	ENSG00000274626	Q6ZWN5
AC012314.5	no	ENSG00000275323	Q6ZWN5
AC013461.1	no	ENSG00000091436	Q9ESL4	Mitogen-activated protein kinase kinase kinase MLT [Source:UniProtKB/Swiss-Prot;Acc:Q9NYL2]
AC091304.1	no	ENSG00000274700
ACAA2	no	ENSG00000167315	Q8BWT1	acetyl-CoA acyltransferase 2 [Source:HGNC Symbol;Acc:HGNC:83]
ACACA	no	ENSG00000275176|ENSG00000278540	Q5SWU9	acetyl-CoA carboxylase alpha [Source:HGNC Symbol;Acc:HGNC:84]
ACAD9	no	ENSG00000177646	Q8JZN5	acyl-CoA dehydrogenase family member 9 [Source:HGNC Symbol;Acc:HGNC:21497]
ACADM	no	ENSG00000117054	P45952	acyl-CoA dehydrogenase, C-4 to C-12 straight chain [Source:HGNC Symbol;Acc:HGNC:89]
ACADVL	no	ENSG00000072778	P50544	acyl-CoA dehydrogenase, very long chain [Source:HGNC Symbol;Acc:HGNC:92]
ACAT1	no	ENSG00000075239	Q8QZT1	acetyl-CoA acetyltransferase 1 [Source:HGNC Symbol;Acc:HGNC:93]
ACIN1	no	ENSG00000100813	Q9JIX8	apoptotic chromatin condensation inducer 1 [Source:HGNC Symbol;Acc:HGNC:17066]
ACLY	no	ENSG00000131473	Q91V92	ATP citrate lyase [Source:HGNC Symbol;Acc:HGNC:115]
ACO1	no	ENSG00000122729	P28271	aconitase 1 [Source:HGNC Symbol;Acc:HGNC:117]
ACOT7	no	ENSG00000097021	Q91V12	acyl-CoA thioesterase 7 [Source:HGNC Symbol;Acc:HGNC:24157]
ACP1	no	ENSG00000143727	Q9D358	acid phosphatase 1, soluble [Source:HGNC Symbol;Acc:HGNC:122]
ACSL3	no	ENSG00000123983	Q9CZW4	acyl-CoA synthetase long-chain family member 3 [Source:HGNC Symbol;Acc:HGNC:3570]
ACTB	no	ENSG00000075624	P60710	actin beta [Source:HGNC Symbol;Acc:HGNC:132]
ACTG1	no	ENSG00000184009	P63260	actin gamma 1 [Source:HGNC Symbol;Acc:HGNC:144]
ACTR2	no	ENSG00000138071	P61161	ARP2 actin related protein 2 homolog [Source:HGNC Symbol;Acc:HGNC:169]
ACTR3	no	ENSG00000115091	Q99JY9	ARP3 actin related protein 3 homolog [Source:HGNC Symbol;Acc:HGNC:170]
AD000671.6	no	ENSG00000267120	Q64707|Q8BGJ9|Q9D883
ADAD1	no	ENSG00000164113	Q5SUE7|Q91ZS8|Q99MU3|Q9JHI2|Q9JI20	adenosine deaminase domain containing 1 [Source:HGNC Symbol;Acc:HGNC:30713]
ADAD2	no	ENSG00000140955	Q5SUE7|Q91ZS8|Q99MU3|Q9JHI2|Q9JI20|NA	adenosine deaminase domain containing 2 [Source:HGNC Symbol;Acc:HGNC:30714]
ADARB1	no	ENSG00000197381	Q5SUE7|Q91ZS8|Q99MU3|Q9JHI2|Q9JI20	adenosine deaminase, RNA specific B1 [Source:HGNC Symbol;Acc:HGNC:226]
ADARB2	no	ENSG00000185736	Q5SUE7|Q91ZS8|Q99MU3|Q9JHI2|Q9JI20	adenosine deaminase, RNA specific B2 (inactive) [Source:HGNC Symbol;Acc:HGNC:227]
ADAT1	no	ENSG00000065457	Q5SUE7|Q91ZS8|Q99MU3|Q9JHI2|Q9JI20	adenosine deaminase, tRNA specific 1 [Source:HGNC Symbol;Acc:HGNC:228]
ADAT2	no	ENSG00000189007	Q6P6J0	adenosine deaminase, tRNA specific 2 [Source:HGNC Symbol;Acc:HGNC:21172]
ADAT3	no	ENSG00000213638	Q6PAT0	adenosine deaminase, tRNA specific 3 [Source:HGNC Symbol;Acc:HGNC:25151]
ADD1	no	ENSG00000087274	Q9QYC0	adducin 1 [Source:HGNC Symbol;Acc:HGNC:243]
ADGRL2	no	ENSG00000117114	B7ZCC9|E9Q4J9|G5E8Q8|Q3V3Z3|Q58Y75|Q61549|Q6F3F9|Q80T32|Q80TR1|Q80TS3|Q8BM96|Q8CJ12|Q8JZZ7|Q8K209|Q8R0T6|Q8VEC3|Q91ZE5|Q923X1	adhesion G protein-coupled receptor L2 [Source:HGNC Symbol;Acc:HGNC:18582]
ADK	no	ENSG00000156110	P55264	adenosine kinase [Source:HGNC Symbol;Acc:HGNC:257]
ADSS	no	ENSG00000035687	P46664	adenylosuccinate synthase [Source:HGNC Symbol;Acc:HGNC:292]
AEN	no	ENSG00000181026	Q9CZI9	apoptosis enhancing nuclease [Source:HGNC Symbol;Acc:HGNC:25722]
AFDN	no	ENSG00000130396	Q9QZQ1	afadin, adherens junction formation factor [Source:HGNC Symbol;Acc:HGNC:7137]
AFF1	no	ENSG00000172493	O55112|Q9ESC8|NA	AF4/FMR2 family member 1 [Source:HGNC Symbol;Acc:HGNC:7135]
AFF2	no	ENSG00000155966	O55112|Q9ESC8	AF4/FMR2 family member 2 [Source:HGNC Symbol;Acc:HGNC:3776]
AFF3	no	ENSG00000144218	O55112|Q9ESC8|NA	AF4/FMR2 family member 3 [Source:HGNC Symbol;Acc:HGNC:6473]
AFF4	no	ENSG00000072364	O55112|Q9ESC8	AF4/FMR2 family member 4 [Source:HGNC Symbol;Acc:HGNC:17869]
AGFG1	no	ENSG00000173744	Q8K2K6	ArfGAP with FG repeats 1 [Source:HGNC Symbol;Acc:HGNC:5175]
AGL	no	ENSG00000162688	NA	amylo-alpha-1, 6-glucosidase, 4-alpha-glucanotransferase [Source:HGNC Symbol;Acc:HGNC:321]
AGO1	no	ENSG00000092847	Q8CJF8|Q8CJF9|Q8CJG0|Q8CJG1	argonaute 1, RISC catalytic component [Source:HGNC Symbol;Acc:HGNC:3262]
AGO2	no	ENSG00000123908	Q8CJF8|Q8CJF9|Q8CJG0|Q8CJG1	argonaute 2, RISC catalytic component [Source:HGNC Symbol;Acc:HGNC:3263]
AGO3	no	ENSG00000126070	Q8CJF8|Q8CJF9|Q8CJG0|Q8CJG1	argonaute 3, RISC catalytic component [Source:HGNC Symbol;Acc:HGNC:18421]
AGO4	no	ENSG00000134698	Q8CJF8|Q8CJF9|Q8CJG0|Q8CJG1	argonaute 4, RISC catalytic component [Source:HGNC Symbol;Acc:HGNC:18424]
AGPS	no	ENSG00000018510	NA	alkylglycerone phosphate synthase [Source:HGNC Symbol;Acc:HGNC:327]
AHCYL1	no	ENSG00000168710	Q80SW1	adenosylhomocysteinase like 1 [Source:HGNC Symbol;Acc:HGNC:344]
AIMP1	no	ENSG00000164022	NA	aminoacyl tRNA synthetase complex interacting multifunctional protein 1 [Source:HGNC Symbol;Acc:HGNC:10648]
AJUBA	no	ENSG00000129474	Q62523|Q71FD7|Q7TQJ8|Q8BFW7|Q91XC0|Q9QXD8|Q9Z1Y4	ajuba LIM protein [Source:HGNC Symbol;Acc:HGNC:20250]
AK2	no	ENSG00000004455	Q9WTP6	adenylate kinase 2 [Source:HGNC Symbol;Acc:HGNC:362]
AK3	no	ENSG00000147853	Q9WTP7	adenylate kinase 3 [Source:HGNC Symbol;Acc:HGNC:17376]
AK6	no	ENSG00000085231|ENSG00000279247	Q8VCP8|Q8VI33	adenylate kinase 6 [Source:HGNC Symbol;Acc:HGNC:49151]
AKAP1	no	ENSG00000121057	O08715|Q80VL1	A-kinase anchoring protein 1 [Source:HGNC Symbol;Acc:HGNC:367]
AKAP12	no	ENSG00000131016	Q9WTQ5	A-kinase anchoring protein 12 [Source:HGNC Symbol;Acc:HGNC:370]
AKAP17A	no	ENSG00000197976	A2A3V1	A-kinase anchoring protein 17A [Source:HGNC Symbol;Acc:HGNC:18783]
AKAP8	no	ENSG00000105127	Q9DBR0	A-kinase anchoring protein 8 [Source:HGNC Symbol;Acc:HGNC:378]
AKAP8L	no	ENSG00000011243	NA	A-kinase anchoring protein 8 like [Source:HGNC Symbol;Acc:HGNC:29857]
AKAP9	no	ENSG00000127914	NA	A-kinase anchoring protein 9 [Source:HGNC Symbol;Acc:HGNC:379]
AKR1A1	no	ENSG00000117448	Q9JII6	aldo-keto reductase family 1 member A1 [Source:HGNC Symbol;Acc:HGNC:380]
AKR1B1	no	ENSG00000085662	P45376	aldo-keto reductase family 1 member B [Source:HGNC Symbol;Acc:HGNC:381]
AKR7A2	no	ENSG00000053371	Q8CG76	aldo-keto reductase family 7 member A2 [Source:HGNC Symbol;Acc:HGNC:389]
ALDH16A1	no	ENSG00000161618	NA	aldehyde dehydrogenase 16 family member A1 [Source:HGNC Symbol;Acc:HGNC:28114]
ALDH18A1	no	ENSG00000059573	Q9Z110	aldehyde dehydrogenase 18 family member A1 [Source:HGNC Symbol;Acc:HGNC:9722]
ALDH2	no	ENSG00000111275	P47738	aldehyde dehydrogenase 2 family (mitochondrial) [Source:HGNC Symbol;Acc:HGNC:404]
ALDH6A1	no	ENSG00000119711	Q9EQ20	aldehyde dehydrogenase 6 family member A1 [Source:HGNC Symbol;Acc:HGNC:7179]
ALDH7A1	no	ENSG00000164904	Q9DBF1	aldehyde dehydrogenase 7 family member A1 [Source:HGNC Symbol;Acc:HGNC:877]
ALDH9A1	no	ENSG00000143149	NA	aldehyde dehydrogenase 9 family member A1 [Source:HGNC Symbol;Acc:HGNC:412]
ALDOA	no	ENSG00000149925	NA|P05064	aldolase, fructose-bisphosphate A [Source:HGNC Symbol;Acc:HGNC:414]
ALG13	no	ENSG00000101901	Q9D8C3	ALG13, UDP-N-acetylglucosaminyltransferase subunit [Source:HGNC Symbol;Acc:HGNC:30881]
ALKBH1	no	ENSG00000100601	P0CB42	alkB homolog 1, histone H2A dioxygenase [Source:HGNC Symbol;Acc:HGNC:17911]
ALKBH8	no	ENSG00000137760	Q80Y20	alkB homolog 8, tRNA methyltransferase [Source:HGNC Symbol;Acc:HGNC:25189]
ALOX12B	no	ENSG00000179477	O35936|O70582|P39654|P39655|P48999|P55249|Q9WV07	arachidonate 12-lipoxygenase, 12R type [Source:HGNC Symbol;Acc:HGNC:430]
ALYREF	no	ENSG00000183684	NA|O08583|Q8BG81	Aly/REF export factor [Source:HGNC Symbol;Acc:HGNC:19071]
AMPD2	no	ENSG00000116337	Q9DBT5	adenosine monophosphate deaminase 2 [Source:HGNC Symbol;Acc:HGNC:469]
ANAPC1	no	ENSG00000153107	P53995	anaphase promoting complex subunit 1 [Source:HGNC Symbol;Acc:HGNC:19988]
ANG	no	ENSG00000214274	P21570|Q3TMQ6|NA|Q64438	angiogenin [Source:HGNC Symbol;Acc:HGNC:483]
ANGEL1	no	ENSG00000013523	Q8VCU0	angel homolog 1 [Source:HGNC Symbol;Acc:HGNC:19961]
ANGEL2	no	ENSG00000174606	Q8K1C0	angel homolog 2 [Source:HGNC Symbol;Acc:HGNC:30534]
ANK3	no	ENSG00000151150	G5E8K5	ankyrin 3 [Source:HGNC Symbol;Acc:HGNC:494]
ANKFY1	no	ENSG00000185722	Q810B6	ankyrin repeat and FYVE domain containing 1 [Source:HGNC Symbol;Acc:HGNC:20763]
ANKRD17	no	ENSG00000132466	Q99NH0	ankyrin repeat domain 17 [Source:HGNC Symbol;Acc:HGNC:23575]
ANKRD42	no	ENSG00000137494	Q3V096	ankyrin repeat domain 42 [Source:HGNC Symbol;Acc:HGNC:26752]
ANKZF1	no	ENSG00000163516	NA	ankyrin repeat and zinc finger domain containing 1 [Source:HGNC Symbol;Acc:HGNC:25527]
ANLN	no	ENSG00000011426	Q8K298	anillin actin binding protein [Source:HGNC Symbol;Acc:HGNC:14082]
ANP32A	no	ENSG00000140350	O35381|P97822|Q9EST5	acidic nuclear phosphoprotein 32 family member A [Source:HGNC Symbol;Acc:HGNC:13233]
ANP32E	no	ENSG00000143401	O35381|P97822|Q9EST5	acidic nuclear phosphoprotein 32 family member E [Source:HGNC Symbol;Acc:HGNC:16673]
ANXA11	no	ENSG00000122359	O35639|O35640|P07356|P10107|P14824|P48036|P97384|P97429|Q07076|Q9JHQ0|Q9QZ10	annexin A11 [Source:HGNC Symbol;Acc:HGNC:535]
ANXA2	no	ENSG00000182718	O35639|O35640|P07356|P10107|P14824|P48036|P97384|P97429|Q07076|Q9JHQ0|Q9QZ10	annexin A2 [Source:HGNC Symbol;Acc:HGNC:537]
ANXA3	no	ENSG00000138772	O35639|O35640|P07356|P10107|P14824|P48036|P97384|P97429|Q07076|Q9JHQ0|Q9QZ10	annexin A3 [Source:HGNC Symbol;Acc:HGNC:541]
ANXA4	no	ENSG00000196975	O35639|O35640|P07356|P10107|P14824|P48036|P97384|P97429|Q07076|Q9JHQ0|Q9QZ10	annexin A4 [Source:HGNC Symbol;Acc:HGNC:542]
ANXA5	no	ENSG00000164111	O35639|O35640|P07356|P10107|P14824|P48036|P97384|P97429|Q07076|Q9JHQ0|Q9QZ10	annexin A5 [Source:HGNC Symbol;Acc:HGNC:543]
ANXA6	no	ENSG00000197043	O35639|O35640|P07356|P10107|P14824|P48036|P97384|P97429|Q07076|Q9JHQ0|Q9QZ10	annexin A6 [Source:HGNC Symbol;Acc:HGNC:544]
ANXA7	no	ENSG00000138279	O35639|O35640|P07356|P10107|P14824|P48036|P97384|P97429|Q07076|Q9JHQ0|Q9QZ10	annexin A7 [Source:HGNC Symbol;Acc:HGNC:545]
AP1B1	no	ENSG00000100280	O35643	adaptor related protein complex 1 beta 1 subunit [Source:HGNC Symbol;Acc:HGNC:554]
AP2A1	no	ENSG00000196961	P17426|P17427	adaptor related protein complex 2 alpha 1 subunit [Source:HGNC Symbol;Acc:HGNC:561]
AP2A2	no	ENSG00000183020|ENSG00000280759|ENSG00000281385	P17426|P17427	adaptor related protein complex 2 alpha 2 subunit [Source:HGNC Symbol;Acc:HGNC:562]
AP2B1	no	ENSG00000006125	Q9DBG3	adaptor related protein complex 2 beta 1 subunit [Source:HGNC Symbol;Acc:HGNC:563]
AP2M1	no	ENSG00000161203	P35585|P84091|Q9JKC7	adaptor related protein complex 2 mu 1 subunit [Source:HGNC Symbol;Acc:HGNC:564]
AP3B1	no	ENSG00000132842	Q9Z1T1	adaptor related protein complex 3 beta 1 subunit [Source:HGNC Symbol;Acc:HGNC:566]
AP3D1	no	ENSG00000065000	O54774	adaptor related protein complex 3 delta 1 subunit [Source:HGNC Symbol;Acc:HGNC:568]
AP3M1	no	ENSG00000185009	Q8R2R9|Q9JKC8	adaptor related protein complex 3 mu 1 subunit [Source:HGNC Symbol;Acc:HGNC:569]
AP3S1	no	ENSG00000177879	Q9DCR2	adaptor related protein complex 3 sigma 1 subunit [Source:HGNC Symbol;Acc:HGNC:2013]
APC	no	ENSG00000134982	NA	APC, WNT signaling pathway regulator [Source:HGNC Symbol;Acc:HGNC:583]
APEH	no	ENSG00000164062	Q8R146	acylaminoacyl-peptide hydrolase [Source:HGNC Symbol;Acc:HGNC:586]
APEX1	no	ENSG00000100823	P28352	apurinic/apyrimidinic endodeoxyribonuclease 1 [Source:HGNC Symbol;Acc:HGNC:587]
APEX2	no	ENSG00000169188	Q68G58	apurinic/apyrimidinic endodeoxyribonuclease 2 [Source:HGNC Symbol;Acc:HGNC:17889]
API5	no	ENSG00000166181	O35841	apoptosis inhibitor 5 [Source:HGNC Symbol;Acc:HGNC:594]
APLF	no	ENSG00000169621	Q9D842	aprataxin and PNKP like factor [Source:HGNC Symbol;Acc:HGNC:28724]
APOB	no	ENSG00000084674	E9Q414	apolipoprotein B [Source:HGNC Symbol;Acc:HGNC:603]
APOBEC1	no	ENSG00000111701	P51908	apolipoprotein B mRNA editing enzyme catalytic subunit 1 [Source:HGNC Symbol;Acc:HGNC:604]
APOBEC2	no	ENSG00000124701	Q9WV35	apolipoprotein B mRNA editing enzyme catalytic subunit 2 [Source:HGNC Symbol;Acc:HGNC:605]
APOBEC3B	no	ENSG00000179750	Q99J72	apolipoprotein B mRNA editing enzyme catalytic subunit 3B [Source:HGNC Symbol;Acc:HGNC:17352]
APOBEC3C	no	ENSG00000244509		apolipoprotein B mRNA editing enzyme catalytic subunit 3C [Source:HGNC Symbol;Acc:HGNC:17353]
APOBEC3D	no	ENSG00000243811	Q99J72	apolipoprotein B mRNA editing enzyme catalytic subunit 3D [Source:HGNC Symbol;Acc:HGNC:17354]
APOBEC3F	no	ENSG00000128394	Q99J72	apolipoprotein B mRNA editing enzyme catalytic subunit 3F [Source:HGNC Symbol;Acc:HGNC:17356]
APOBEC3G	no	ENSG00000239713	Q99J72	apolipoprotein B mRNA editing enzyme catalytic subunit 3G [Source:HGNC Symbol;Acc:HGNC:17357]
APOBEC3H	no	ENSG00000100298	Q99J72	apolipoprotein B mRNA editing enzyme catalytic subunit 3H [Source:HGNC Symbol;Acc:HGNC:24100]
APOBEC4	no	ENSG00000173627	Q497M3	apolipoprotein B mRNA editing enzyme catalytic polypeptide like 4 [Source:HGNC Symbol;Acc:HGNC:32152]
APOD	no	ENSG00000189058	P51910	apolipoprotein D [Source:HGNC Symbol;Acc:HGNC:612]
APP	no	ENSG00000142192	Q06335|P12023	amyloid beta precursor protein [Source:HGNC Symbol;Acc:HGNC:620]
APRT	no	ENSG00000198931	P08030	adenine phosphoribosyltransferase [Source:HGNC Symbol;Acc:HGNC:626]
APTX	no	ENSG00000137074	Q7TQC5	aprataxin [Source:HGNC Symbol;Acc:HGNC:15984]
AQR	no	ENSG00000021776	Q8CFQ3	aquarius intron-binding spliceosomal factor [Source:HGNC Symbol;Acc:HGNC:29513]
ARCN1	no	ENSG00000095139	Q5XJY5	archain 1 [Source:HGNC Symbol;Acc:HGNC:649]
ARF1	no	ENSG00000143761	P84078	ADP ribosylation factor 1 [Source:HGNC Symbol;Acc:HGNC:652]
ARF3	no	ENSG00000134287	P61205	ADP ribosylation factor 3 [Source:HGNC Symbol;Acc:HGNC:654]
ARFGAP3	no	ENSG00000242247	NA	ADP ribosylation factor GTPase activating protein 3 [Source:HGNC Symbol;Acc:HGNC:661]
ARFGEF2	no	ENSG00000124198	A2A5R2	ADP ribosylation factor guanine nucleotide exchange factor 2 [Source:HGNC Symbol;Acc:HGNC:15853]
ARG1	no	ENSG00000118520	Q61176	arginase 1 [Source:HGNC Symbol;Acc:HGNC:663]
ARHGAP1	no	ENSG00000175220	Q5FWK3|Q812A5|Q9CXP4	Rho GTPase activating protein 1 [Source:HGNC Symbol;Acc:HGNC:673]
ARHGAP17	no	ENSG00000140750	Q3UIA2|Q5SSM3|Q8BL80|Q8BYW1|Q8C4V1|Q8K2H3	Rho GTPase activating protein 17 [Source:HGNC Symbol;Acc:HGNC:18239]
ARHGDIA	no	ENSG00000141522	Q61599|Q62160|Q99PT1	Rho GDP dissociation inhibitor alpha [Source:HGNC Symbol;Acc:HGNC:678]
ARHGDIB	no	ENSG00000111348	Q61599|Q62160|Q99PT1	Rho GDP dissociation inhibitor beta [Source:HGNC Symbol;Acc:HGNC:679]
ARHGEF28	no	ENSG00000214944	Q60875|NA	Rho guanine nucleotide exchange factor 28 [Source:HGNC Symbol;Acc:HGNC:30322]
ARID4B	no	ENSG00000054267	A2CG63|A6PWV5|NA|Q62431|Q9Z1N7	AT-rich interaction domain 4B [Source:HGNC Symbol;Acc:HGNC:15550]
ARNTL	no	ENSG00000133794	Q2VPD4|Q9WTL8	aryl hydrocarbon receptor nuclear translocator like [Source:HGNC Symbol;Acc:HGNC:701]
ARPC1B	no	ENSG00000130429	Q9R0Q6|Q9WV32	actin related protein 2/3 complex subunit 1B [Source:HGNC Symbol;Acc:HGNC:704]
ARPC2	no	ENSG00000163466	Q9CVB6	actin related protein 2/3 complex subunit 2 [Source:HGNC Symbol;Acc:HGNC:705]
ARPC4	no	ENSG00000241553	P59999	actin related protein 2/3 complex subunit 4 [Source:HGNC Symbol;Acc:HGNC:707]
ARPP21	no	ENSG00000172995	Q9DCB4	cAMP regulated phosphoprotein 21 [Source:HGNC Symbol;Acc:HGNC:16968]
ASAH1	no	ENSG00000104763	Q9WV54	N-acylsphingosine amidohydrolase 1 [Source:HGNC Symbol;Acc:HGNC:735]
ASCC1	no	ENSG00000138303	O55074|Q7TN79|Q9D8Z1	activating signal cointegrator 1 complex subunit 1 [Source:HGNC Symbol;Acc:HGNC:24268]
ASCC2	no	ENSG00000100325	Q91WR3	activating signal cointegrator 1 complex subunit 2 [Source:HGNC Symbol;Acc:HGNC:24103]
ASCC3	no	ENSG00000112249	E9PZJ8	activating signal cointegrator 1 complex subunit 3 [Source:HGNC Symbol;Acc:HGNC:18697]
ASH1L	no	ENSG00000116539	Q99MY8	ASH1 like histone lysine methyltransferase [Source:HGNC Symbol;Acc:HGNC:19088]
ASNA1	no	ENSG00000198356	O54984	arsA arsenite transporter, ATP-binding, homolog 1 (bacterial) [Source:HGNC Symbol;Acc:HGNC:752]
ASPH	no	ENSG00000198363	Q8BSY0	aspartate beta-hydroxylase [Source:HGNC Symbol;Acc:HGNC:757]
ASPM	no	ENSG00000066279	Q8CJ27	abnormal spindle microtubule assembly [Source:HGNC Symbol;Acc:HGNC:19048]
ASS1	no	ENSG00000130707	P16460	argininosuccinate synthase 1 [Source:HGNC Symbol;Acc:HGNC:758]
ASZ1	no	ENSG00000154438	Q8VD46	ankyrin repeat, SAM and basic leucine zipper domain containing 1 [Source:HGNC Symbol;Acc:HGNC:1350]
ATG9A	no	ENSG00000198925	Q6EBV9|NA	autophagy related 9A [Source:HGNC Symbol;Acc:HGNC:22408]
ATIC	no	ENSG00000138363	Q9CWJ9	5-aminoimidazole-4-carboxamide ribonucleotide formyltransferase/IMP cyclohydrolase [Source:HGNC Symbol;Acc:HGNC:794]
ATL3	no	ENSG00000184743	NA|Q61107|Q6PA06|Q8BH66|Q8CFB4|Q91YH5|Q96DY5|Q9Z0E6	atlastin GTPase 3 [Source:HGNC Symbol;Acc:HGNC:24526]
ATM	no	ENSG00000149311	Q62388	ATM serine/threonine kinase [Source:HGNC Symbol;Acc:HGNC:795]
ATP13A1	no	ENSG00000105726	Q9EPE9	ATPase 13A1 [Source:HGNC Symbol;Acc:HGNC:24215]
ATP13A3	no	ENSG00000133657	Q3TYU2|Q5XF89|Q9CTG6	ATPase 13A3 [Source:HGNC Symbol;Acc:HGNC:24113]
ATP1B1	no	ENSG00000143153	P14094|P14231|P50992|P97370|Q99ME6	ATPase Na+/K+ transporting subunit beta 1 [Source:HGNC Symbol;Acc:HGNC:804]
ATP2A2	no	ENSG00000174437	O55143	ATPase sarcoplasmic/endoplasmic reticulum Ca2+ transporting 2 [Source:HGNC Symbol;Acc:HGNC:812]
ATP5A1	no	ENSG00000152234	Q03265	ATP synthase, H+ transporting, mitochondrial F1 complex, alpha subunit 1, cardiac muscle [Source:HGNC Symbol;Acc:HGNC:823]
ATP5B	no	ENSG00000110955	P56480	ATP synthase, H+ transporting, mitochondrial F1 complex, beta polypeptide [Source:HGNC Symbol;Acc:HGNC:830]
ATP5C1	no	ENSG00000165629	Q91VR2	ATP synthase, H+ transporting, mitochondrial F1 complex, gamma polypeptide 1 [Source:HGNC Symbol;Acc:HGNC:833]
ATP5F1	no	ENSG00000116459	Q9CQQ7	ATP synthase, H+ transporting, mitochondrial Fo complex subunit B1 [Source:HGNC Symbol;Acc:HGNC:840]
ATP5O	no	ENSG00000241837	Q9DB20	ATP synthase, H+ transporting, mitochondrial F1 complex, O subunit [Source:HGNC Symbol;Acc:HGNC:850]
ATP6V1A	no	ENSG00000114573	P50516	ATPase H+ transporting V1 subunit A [Source:HGNC Symbol;Acc:HGNC:851]
ATP6V1H	no	ENSG00000047249	Q8BVE3	ATPase H+ transporting V1 subunit H [Source:HGNC Symbol;Acc:HGNC:18303]
ATRIP	no	ENSG00000164053|ENSG00000282827	Q8BMG1	ATR interacting protein [Source:HGNC Symbol;Acc:HGNC:33499]
ATRX	no	ENSG00000085224	Q61687	ATRX, chromatin remodeler [Source:HGNC Symbol;Acc:HGNC:886]
ATXN1	no	ENSG00000124788	P0C7T6|P54254	ataxin 1 [Source:HGNC Symbol;Acc:HGNC:10548]
ATXN10	no	ENSG00000130638	P28658	ataxin 10 [Source:HGNC Symbol;Acc:HGNC:10549]
ATXN1L	no	ENSG00000224470	P0C7T6|P54254	ataxin 1 like [Source:HGNC Symbol;Acc:HGNC:33279]
ATXN2	no	ENSG00000204842	NA	ataxin 2 [Source:HGNC Symbol;Acc:HGNC:10555]
AUH	no	ENSG00000148090	NA	AU RNA binding methylglutaconyl-CoA hydratase [Source:HGNC Symbol;Acc:HGNC:890]
AZGP1	no	ENSG00000160862	Q64726	alpha-2-glycoprotein 1, zinc-binding [Source:HGNC Symbol;Acc:HGNC:910]
BAG3	no	ENSG00000151929	Q9JLV1	BCL2 associated athanogene 3 [Source:HGNC Symbol;Acc:HGNC:939]
BAG4	no	ENSG00000156735	Q8CI32|Q8CI61	BCL2 associated athanogene 4 [Source:HGNC Symbol;Acc:HGNC:940]
BAG6	no	ENSG00000096155|ENSG00000204463|ENSG00000227761|ENSG00000228760|ENSG00000229524|ENSG00000233348|ENSG00000234651	Q9Z1R2	BCL2 associated athanogene 6 [Source:HGNC Symbol;Acc:HGNC:13919]
BARD1	no	ENSG00000138376	O70445	BRCA1 associated RING domain 1 [Source:HGNC Symbol;Acc:HGNC:952]
BASP1	no	ENSG00000176788	Q91XV3	brain abundant membrane attached signal protein 1 [Source:HGNC Symbol;Acc:HGNC:957]
BAX	no	ENSG00000087088	Q07813	BCL2 associated X, apoptosis regulator [Source:HGNC Symbol;Acc:HGNC:959]
BAZ1A	no	ENSG00000198604	O88379	bromodomain adjacent to zinc finger domain 1A [Source:HGNC Symbol;Acc:HGNC:960]
BAZ1B	no	ENSG00000009954	Q9Z277	bromodomain adjacent to zinc finger domain 1B [Source:HGNC Symbol;Acc:HGNC:961]
BAZ2A	no	ENSG00000076108	NA	bromodomain adjacent to zinc finger domain 2A [Source:HGNC Symbol;Acc:HGNC:962]
BAZ2B	no	ENSG00000123636	NA	bromodomain adjacent to zinc finger domain 2B [Source:HGNC Symbol;Acc:HGNC:963]
BCAP31	no	ENSG00000185825	Q61335	B-cell receptor-associated protein 31 [Source:HGNC Symbol;Acc:HGNC:16695]
BCAS2	no	ENSG00000116752	Q9D287	breast carcinoma amplified sequence 2 [Source:HGNC Symbol;Acc:HGNC:975]
BCDIN3D	no	ENSG00000186666	Q8K3A9|Q91YP1	BCDIN3 domain containing RNA methyltransferase [Source:HGNC Symbol;Acc:HGNC:27050]
BCLAF1	no	ENSG00000029363	Q8K019	BCL2 associated transcription factor 1 [Source:HGNC Symbol;Acc:HGNC:16863]
BICC1	no	ENSG00000122870	NA|Q8VDJ3|Q99MQ1	BicC family RNA binding protein 1 [Source:HGNC Symbol;Acc:HGNC:19351]
BICD2	no	ENSG00000185963	Q8BR07|Q921C5	BICD cargo adaptor 2 [Source:HGNC Symbol;Acc:HGNC:17208]
BID	no	ENSG00000015475	P70444	BH3 interacting domain death agonist [Source:HGNC Symbol;Acc:HGNC:1050]
BIRC6	no	ENSG00000115760	O88738	baculoviral IAP repeat containing 6 [Source:HGNC Symbol;Acc:HGNC:13516]
BLM	no	ENSG00000197299	O88700	Bloom syndrome RecQ like helicase [Source:HGNC Symbol;Acc:HGNC:1058]
BLMH	no	ENSG00000108578	Q8R016	bleomycin hydrolase [Source:HGNC Symbol;Acc:HGNC:1059]
BOD1L1	no	ENSG00000038219	E9Q6J5|Q5SQY2	biorientation of chromosomes in cell division 1 like 1 [Source:HGNC Symbol;Acc:HGNC:31792]
BOLA2	no	ENSG00000183336	Q8BGS2	bolA family member 2 [Source:HGNC Symbol;Acc:HGNC:29488]
BOLA2B	no	ENSG00000169627	Q8BGS2	bolA family member 2B [Source:HGNC Symbol;Acc:HGNC:32479]
BOLL	no	ENSG00000152430	Q924M5	boule homolog, RNA binding protein [Source:HGNC Symbol;Acc:HGNC:14273]
BOP1	no	ENSG00000261236	P97452	block of proliferation 1 [Source:HGNC Symbol;Acc:HGNC:15519]
BRAT1	no	ENSG00000106009	Q8C3R1	BRCA1 associated ATM activator 1 [Source:HGNC Symbol;Acc:HGNC:21701]
BRCA1	no	ENSG00000012048	P48754	BRCA1, DNA repair associated [Source:HGNC Symbol;Acc:HGNC:1100]
BRD2	no	ENSG00000204256|ENSG00000215077|ENSG00000230678|ENSG00000234507|ENSG00000234704|ENSG00000235307|ENSG00000236227	Q7JJ13	bromodomain containing 2 [Source:HGNC Symbol;Acc:HGNC:1103]
BRD3	no	ENSG00000169925	Q8K2F0	bromodomain containing 3 [Source:HGNC Symbol;Acc:HGNC:1104]
BRD4	no	ENSG00000141867	Q9ESU6	bromodomain containing 4 [Source:HGNC Symbol;Acc:HGNC:13575]
BRF1	no	ENSG00000185024	NA	BRF1, RNA polymerase III transcription initiation factor 90 kDa subunit [Source:HGNC Symbol;Acc:HGNC:11551]
BRIX1	no	ENSG00000113460	Q9DCA5	BRX1, biogenesis of ribosomes [Source:HGNC Symbol;Acc:HGNC:24170]
BRPF1	no	ENSG00000156983	NA	bromodomain and PHD finger containing 1 [Source:HGNC Symbol;Acc:HGNC:14255]
BST2	no	ENSG00000130303	Q8R2Q8	bone marrow stromal cell antigen 2 [Source:HGNC Symbol;Acc:HGNC:1119]
BTAF1	no	ENSG00000095564	NA|Q8BHK9|Q9JIM3	B-TFIID TATA-box binding protein associated factor 1 [Source:HGNC Symbol;Acc:HGNC:17307]
BTBD6	no	ENSG00000184887	NA|P58544|P58545|Q8K2J9|Q9DB72	BTB domain containing 6 [Source:HGNC Symbol;Acc:HGNC:19897]
BTF3	no	ENSG00000145741	Q64152|Q9CQH7	basic transcription factor 3 [Source:HGNC Symbol;Acc:HGNC:1125]
BTF3L4	no	ENSG00000134717	Q64152|Q9CQH7	basic transcription factor 3 like 4 [Source:HGNC Symbol;Acc:HGNC:30547]
BUB1	no	ENSG00000169679	NA	BUB1 mitotic checkpoint serine/threonine kinase [Source:HGNC Symbol;Acc:HGNC:1148]
BUB3	no	ENSG00000154473	Q9WVA3	BUB3, mitotic checkpoint protein [Source:HGNC Symbol;Acc:HGNC:1151]
BUD13	no	ENSG00000137656	Q8R149	BUD13 homolog [Source:HGNC Symbol;Acc:HGNC:28199]
BUD31	no	ENSG00000106245	Q6PGH1	BUD31 homolog [Source:HGNC Symbol;Acc:HGNC:29629]
BYSL	no	ENSG00000112578	O54825	bystin like [Source:HGNC Symbol;Acc:HGNC:1157]
BZW1	no	ENSG00000082153	Q91VK1|Q9CQC6	basic leucine zipper and W2 domains 1 [Source:HGNC Symbol;Acc:HGNC:18380]
BZW2	no	ENSG00000136261	Q91VK1|Q9CQC6	basic leucine zipper and W2 domains 2 [Source:HGNC Symbol;Acc:HGNC:18808]
C11orf58	no	ENSG00000110696	Q9R0P4	chromosome 11 open reading frame 58 [Source:HGNC Symbol;Acc:HGNC:16990]
C11orf68	no	ENSG00000175573	NA	chromosome 11 open reading frame 68 [Source:HGNC Symbol;Acc:HGNC:28801]
C11orf98	no	ENSG00000278615	Q9D937	chromosome 11 open reading frame 98 [Source:HGNC Symbol;Acc:HGNC:51238]
C12orf10	no	ENSG00000139637	Q9JK81	chromosome 12 open reading frame 10 [Source:HGNC Symbol;Acc:HGNC:17590]
C12orf43	no	ENSG00000157895	NA	chromosome 12 open reading frame 43 [Source:HGNC Symbol;Acc:HGNC:25719]
C12orf65	no	ENSG00000130921	Q80VP5	chromosome 12 open reading frame 65 [Source:HGNC Symbol;Acc:HGNC:26784]
C14orf166	no	ENSG00000087302	Q9CQE8	chromosome 14 open reading frame 166 [Source:HGNC Symbol;Acc:HGNC:23169]
C14orf93	no	ENSG00000100802	Q8K2W9	chromosome 14 open reading frame 93 [Source:HGNC Symbol;Acc:HGNC:20162]
C15orf52	no	ENSG00000188549	A3KGF9	chromosome 15 open reading frame 52 [Source:HGNC Symbol;Acc:HGNC:33488]
C18orf21	no	ENSG00000141428	Q5XFZ0	chromosome 18 open reading frame 21 [Source:HGNC Symbol;Acc:HGNC:28802]
C18orf25	no	ENSG00000152242	NA	chromosome 18 open reading frame 25 [Source:HGNC Symbol;Acc:HGNC:28172]
C19orf43	no	ENSG00000123144	Q9D735	chromosome 19 open reading frame 43 [Source:HGNC Symbol;Acc:HGNC:28424]
C19orf66	no	ENSG00000130813	Q8CAK3	chromosome 19 open reading frame 66 [Source:HGNC Symbol;Acc:HGNC:25649]
C1D	no	ENSG00000197223	O35473	C1D nuclear receptor corepressor [Source:HGNC Symbol;Acc:HGNC:29911]
C1orf122	no	ENSG00000197982	B1ARW8	chromosome 1 open reading frame 122 [Source:HGNC Symbol;Acc:HGNC:24789]
C1orf131	no	ENSG00000143633	Q8CIL4	chromosome 1 open reading frame 131 [Source:HGNC Symbol;Acc:HGNC:25332]
C1orf204	no	ENSG00000188004	Q6P3A4	chromosome 1 open reading frame 204 [Source:HGNC Symbol;Acc:HGNC:27647]
C1orf35	no	ENSG00000143793	Q99LX5	chromosome 1 open reading frame 35 [Source:HGNC Symbol;Acc:HGNC:19032]
C1orf52	no	ENSG00000162642	Q9CWU4	chromosome 1 open reading frame 52 [Source:HGNC Symbol;Acc:HGNC:24871]
C1QBP	no	ENSG00000108561	NA	complement C1q binding protein [Source:HGNC Symbol;Acc:HGNC:1243]
C2orf15	no	ENSG00000273045		chromosome 2 open reading frame 15 [Source:HGNC Symbol;Acc:HGNC:28436]
C4BPA	no	ENSG00000123838	NA|A2AVA0|O09037|O54707|O54709|O88713|P08607|P0C7M9|P24721|P34927|P35230|P37217|P39039|P41317|P43137|P49300|Q01339|Q08731|Q0ZUP1|Q60651|Q60652|Q60653|Q60654|Q60682|Q60767|Q61475|Q61878|Q64329|Q64735|Q6QLQ4|Q80T79|Q8BNX1|Q8BRU4|Q8BWY2|Q8C1T8|Q8VBX4|Q8VD98|Q91V08|Q91ZX1|Q923L3|Q9CXM0|Q9D676|Q9D8G5|Q9EPW4|Q9EQ09|Q9JL99|Q9R007|Q9R0Q8|Q9WVF9|Q9Z2H6	complement component 4 binding protein alpha [Source:HGNC Symbol;Acc:HGNC:1325]
C7orf50	no	ENSG00000146540	Q9CXL3	chromosome 7 open reading frame 50 [Source:HGNC Symbol;Acc:HGNC:22421]
C7orf55-LUC7L2	no	ENSG00000269955		C7orf55-LUC7L2 readthrough [Source:HGNC Symbol;Acc:HGNC:44671]
C8orf33	no	ENSG00000182307	Q3U6N9	chromosome 8 open reading frame 33 [Source:HGNC Symbol;Acc:HGNC:26104]
C8orf59	no	ENSG00000176731	Q0VG62	chromosome 8 open reading frame 59 [Source:HGNC Symbol;Acc:HGNC:32235]
C9orf129	no	ENSG00000204352		chromosome 9 open reading frame 129 [Source:HGNC Symbol;Acc:HGNC:31116]
C9orf78	no	ENSG00000136819	Q3TQI7	chromosome 9 open reading frame 78 [Source:HGNC Symbol;Acc:HGNC:24932]
CA2	no	ENSG00000104267	P00920	carbonic anhydrase 2 [Source:HGNC Symbol;Acc:HGNC:1373]
CACTIN	no	ENSG00000105298	Q9CS00	cactin, spliceosome C complex subunit [Source:HGNC Symbol;Acc:HGNC:29938]
CACYBP	no	ENSG00000116161	Q9CXW3	calcyclin binding protein [Source:HGNC Symbol;Acc:HGNC:30423]
CAD	no	ENSG00000084774	B2RQC6	carbamoyl-phosphate synthetase 2, aspartate transcarbamylase, and dihydroorotase [Source:HGNC Symbol;Acc:HGNC:1424]
CALD1	no	ENSG00000122786	NA	caldesmon 1 [Source:HGNC Symbol;Acc:HGNC:1441]
CALM1	no	ENSG00000198668	P62204	calmodulin 1 [Source:HGNC Symbol;Acc:HGNC:1442]
CALM3	no	ENSG00000160014	P62204	calmodulin 3 [Source:HGNC Symbol;Acc:HGNC:1449]
CALML5	no	ENSG00000178372	Q9JM83|NA	calmodulin like 5 [Source:HGNC Symbol;Acc:HGNC:18180]
CALR	no	ENSG00000179218	P14211|NA|Q9D9Q6	calreticulin [Source:HGNC Symbol;Acc:HGNC:1455]
CALR3	no	ENSG00000269058	P14211|NA|Q9D9Q6	calreticulin 3 [Source:HGNC Symbol;Acc:HGNC:20407]
CALU	no	ENSG00000128595	O35887|Q05186|Q8BH97|Q8BP92	calumenin [Source:HGNC Symbol;Acc:HGNC:1458]
CAND1	no	ENSG00000111530	Q6ZQ38|Q6ZQ73	cullin associated and neddylation dissociated 1 [Source:HGNC Symbol;Acc:HGNC:30688]
CANX	no	ENSG00000127022	P35564|P52194	calnexin [Source:HGNC Symbol;Acc:HGNC:1473]
CAPG	no	ENSG00000042493	O88398|P13020|Q60604|Q62468|Q91YD6|NA	capping actin protein, gelsolin like [Source:HGNC Symbol;Acc:HGNC:1474]
CAPN1	no	ENSG00000014216	G3UZ78|O08529|O08688|O35350|O35646|Q3UW68|Q64691|Q6J756|Q91VA3|Q9D805|Q9ESK3|Q9JLG8|Q9R1S8	calpain 1 [Source:HGNC Symbol;Acc:HGNC:1476]
CAPN2	no	ENSG00000162909	G3UZ78|O08529|O08688|O35350|O35646|Q3UW68|Q64691|Q6J756|Q91VA3|Q9D805|Q9ESK3|Q9JLG8|Q9R1S8	calpain 2 [Source:HGNC Symbol;Acc:HGNC:1479]
CAPRIN1	no	ENSG00000135387	Q05A80|Q60865	cell cycle associated protein 1 [Source:HGNC Symbol;Acc:HGNC:6743]
CAPRIN2	no	ENSG00000110888	Q05A80|Q60865	caprin family member 2 [Source:HGNC Symbol;Acc:HGNC:21259]
CAPZA1	no	ENSG00000116489	P47754|P70190|NA	capping actin protein of muscle Z-line alpha subunit 1 [Source:HGNC Symbol;Acc:HGNC:1488]
CAPZB	no	ENSG00000077549	P47757	capping actin protein of muscle Z-line beta subunit [Source:HGNC Symbol;Acc:HGNC:1491]
CARHSP1	no	ENSG00000153048	Q9CR86	calcium regulated heat stable protein 1 [Source:HGNC Symbol;Acc:HGNC:17150]
CARM1	no	ENSG00000142453	Q9WVG6	coactivator associated arginine methyltransferase 1 [Source:HGNC Symbol;Acc:HGNC:23393]
CARS	no	ENSG00000110619|ENSG00000278191	Q9ER72	cysteinyl-tRNA synthetase [Source:HGNC Symbol;Acc:HGNC:1493]
CARS2	no	ENSG00000134905	NA	cysteinyl-tRNA synthetase 2, mitochondrial (putative) [Source:HGNC Symbol;Acc:HGNC:25695]
CASC3	no	ENSG00000108349	Q8K3W3	cancer susceptibility candidate 3 [Source:HGNC Symbol;Acc:HGNC:17040]
CASK	no	ENSG00000147044	O70589	calcium/calmodulin dependent serine protein kinase [Source:HGNC Symbol;Acc:HGNC:1497]
CASP14	no	ENSG00000105141	NA|O08736|O08738|O35732|O89094|O89110|P29452|P29594|P70343|P70677|P97864|Q62048|Q8C3Q9	caspase 14 [Source:HGNC Symbol;Acc:HGNC:1502]
CAT	no	ENSG00000121691	P24270	catalase [Source:HGNC Symbol;Acc:HGNC:1516]
CBL	no	ENSG00000110395	P22682|Q80XL1	Cbl proto-oncogene [Source:HGNC Symbol;Acc:HGNC:1541]
CBR1	no	ENSG00000159228	P48758|NA	carbonyl reductase 1 [Source:HGNC Symbol;Acc:HGNC:1548]
CBS	no	ENSG00000160200	Q91WT9	cystathionine-beta-synthase [Source:HGNC Symbol;Acc:HGNC:1550]
CBX3	no	ENSG00000122565	NA	chromobox 3 [Source:HGNC Symbol;Acc:HGNC:1553]
CBX4	no	ENSG00000141582	O55187	chromobox 4 [Source:HGNC Symbol;Acc:HGNC:1554]
CBX6	no	ENSG00000183741	Q9DBY5|NA	chromobox 6 [Source:HGNC Symbol;Acc:HGNC:1556]
CCAR1	no	ENSG00000060339	Q8CH18	cell division cycle and apoptosis regulator 1 [Source:HGNC Symbol;Acc:HGNC:24236]
CCDC124	no	ENSG00000007080	Q9D8X2	coiled-coil domain containing 124 [Source:HGNC Symbol;Acc:HGNC:25171]
CCDC137	no	ENSG00000185298	Q8R0K4	coiled-coil domain containing 137 [Source:HGNC Symbol;Acc:HGNC:33451]
CCDC14	no	ENSG00000175455	Q8K2J4	coiled-coil domain containing 14 [Source:HGNC Symbol;Acc:HGNC:25766]
CCDC43	no	ENSG00000180329	Q9CR29	coiled-coil domain containing 43 [Source:HGNC Symbol;Acc:HGNC:26472]
CCDC47	no	ENSG00000108588	Q9D024	coiled-coil domain containing 47 [Source:HGNC Symbol;Acc:HGNC:24856]
CCDC59	no	ENSG00000133773	Q8R2N0	coiled-coil domain containing 59 [Source:HGNC Symbol;Acc:HGNC:25005]
CCDC86	no	ENSG00000110104	Q9JJ89	coiled-coil domain containing 86 [Source:HGNC Symbol;Acc:HGNC:28359]
CCDC9	no	ENSG00000105321	NA	coiled-coil domain containing 9 [Source:HGNC Symbol;Acc:HGNC:24560]
CCDC97	no	ENSG00000142039	Q9DBT3	coiled-coil domain containing 97 [Source:HGNC Symbol;Acc:HGNC:28289]
CCNB1	no	ENSG00000134057	P24860|NA	cyclin B1 [Source:HGNC Symbol;Acc:HGNC:1579]
CCNT1	no	ENSG00000129315	Q9QWV9	cyclin T1 [Source:HGNC Symbol;Acc:HGNC:1599]
CCNT2	no	ENSG00000082258	Q7TQK0	cyclin T2 [Source:HGNC Symbol;Acc:HGNC:1600]
CCT3	no	ENSG00000163468	P80318	chaperonin containing TCP1 subunit 3 [Source:HGNC Symbol;Acc:HGNC:1616]
CCT4	no	ENSG00000115484	P80315	chaperonin containing TCP1 subunit 4 [Source:HGNC Symbol;Acc:HGNC:1617]
CCT5	no	ENSG00000150753	P80316	chaperonin containing TCP1 subunit 5 [Source:HGNC Symbol;Acc:HGNC:1618]
CCT6A	no	ENSG00000146731	Q61390|NA	chaperonin containing TCP1 subunit 6A [Source:HGNC Symbol;Acc:HGNC:1620]
CCT7	no	ENSG00000135624	P80313	chaperonin containing TCP1 subunit 7 [Source:HGNC Symbol;Acc:HGNC:1622]
CD2AP	no	ENSG00000198087	Q7TSG5|Q8R550|Q9JLQ0	CD2 associated protein [Source:HGNC Symbol;Acc:HGNC:14258]
CD2BP2	no	ENSG00000169217	Q9CWK3	CD2 cytoplasmic tail binding protein 2 [Source:HGNC Symbol;Acc:HGNC:1656]
CD3EAP	no	ENSG00000117877	Q76KJ5	CD3e molecule associated protein [Source:HGNC Symbol;Acc:HGNC:24219]
CD44	no	ENSG00000026508	NA	CD44 molecule (Indian blood group) [Source:HGNC Symbol;Acc:HGNC:1681]
CD58	no	ENSG00000116815		CD58 molecule [Source:HGNC Symbol;Acc:HGNC:1688]
CD81	no	ENSG00000110651	F7BWT7|O35566|P15499|P32958|P35762|P40237|P40240|P41731|P62080|Q61451|Q61470|Q62283|Q80WR1|Q8BJU2|Q8BKT6|Q8QZY6|Q8R3G9|Q8R3S2|Q922J6|Q99J59|Q9CQ88|Q9D132|Q9D1D1|Q9D8C2|Q9DCK3|Q9QY33|Q9Z2C6	CD81 molecule [Source:HGNC Symbol;Acc:HGNC:1701]
CDC20	no	ENSG00000117399	NA|Q9JJ66|Q9R1K5	cell division cycle 20 [Source:HGNC Symbol;Acc:HGNC:1723]
CDC37	no	ENSG00000105401	Q61081|Q9CZP7	cell division cycle 37 [Source:HGNC Symbol;Acc:HGNC:1735]
CDC40	no	ENSG00000168438	Q9DC48	cell division cycle 40 [Source:HGNC Symbol;Acc:HGNC:17350]
CDC42	no	ENSG00000070831	P60766	cell division cycle 42 [Source:HGNC Symbol;Acc:HGNC:1736]
CDC42BPB	no	ENSG00000198752	Q7TT50	CDC42 binding protein kinase beta [Source:HGNC Symbol;Acc:HGNC:1738]
CDC42EP4	no	ENSG00000179604	Q9JM96	CDC42 effector protein 4 [Source:HGNC Symbol;Acc:HGNC:17147]
CDC45	no	ENSG00000093009	Q9Z1X9	cell division cycle 45 [Source:HGNC Symbol;Acc:HGNC:1739]
CDC6	no	ENSG00000094804	O89033	cell division cycle 6 [Source:HGNC Symbol;Acc:HGNC:1744]
CDC73	no	ENSG00000134371	Q8JZM7	cell division cycle 73 [Source:HGNC Symbol;Acc:HGNC:16783]
CDK1	no	ENSG00000170312	NA|O35495|P11440|P30285|P49615|P97377|Q04735|Q04899|Q3V3A1|Q64261|Q8K0D0	cyclin dependent kinase 1 [Source:HGNC Symbol;Acc:HGNC:1722]
CDK12	no	ENSG00000167258	Q14AX6|Q69ZA1|Q99J95	cyclin dependent kinase 12 [Source:HGNC Symbol;Acc:HGNC:24224]
CDK18	no	ENSG00000117266	NA|O35495|P11440|P30285|P49615|P97377|Q04735|Q04899|Q3V3A1|Q64261|Q8K0D0	cyclin dependent kinase 18 [Source:HGNC Symbol;Acc:HGNC:8751]
CDK2	no	ENSG00000123374	NA|O35495|P11440|P30285|P49615|P97377|Q04735|Q04899|Q3V3A1|Q64261|Q8K0D0	cyclin dependent kinase 2 [Source:HGNC Symbol;Acc:HGNC:1771]
CDK5RAP1	no	ENSG00000101391	Q8BTW8	CDK5 regulatory subunit associated protein 1 [Source:HGNC Symbol;Acc:HGNC:15880]
CDK5RAP2	no	ENSG00000136861	Q80YT7|Q8K389	CDK5 regulatory subunit associated protein 2 [Source:HGNC Symbol;Acc:HGNC:18672]
CDK9	no	ENSG00000136807	Q14AX6|Q69ZA1|Q99J95	cyclin dependent kinase 9 [Source:HGNC Symbol;Acc:HGNC:1780]
CDKAL1	no	ENSG00000145996	Q91WE6	CDK5 regulatory subunit associated protein 1 like 1 [Source:HGNC Symbol;Acc:HGNC:21050]
CDKN2A	no	ENSG00000147889	P51480|Q64364	cyclin dependent kinase inhibitor 2A [Source:HGNC Symbol;Acc:HGNC:1787]
CDV3	no	ENSG00000091527	Q4VAA2	CDV3 homolog [Source:HGNC Symbol;Acc:HGNC:26928]
CELF1	no	ENSG00000149187	NA|P28659|Q7TN33|Q7TSY6|Q8CIN6|Q9Z0H4	CUGBP, Elav-like family member 1 [Source:HGNC Symbol;Acc:HGNC:2549]
CELF2	no	ENSG00000048740	NA|P28659|Q7TN33|Q7TSY6|Q8CIN6|Q9Z0H4	CUGBP, Elav-like family member 2 [Source:HGNC Symbol;Acc:HGNC:2550]
CELF3	no	ENSG00000159409	NA|P28659|Q7TN33|Q7TSY6|Q8CIN6|Q9Z0H4	CUGBP, Elav-like family member 3 [Source:HGNC Symbol;Acc:HGNC:11967]
CELF4	no	ENSG00000101489	NA|P28659|Q7TN33|Q7TSY6|Q8CIN6|Q9Z0H4	CUGBP, Elav-like family member 4 [Source:HGNC Symbol;Acc:HGNC:14015]
CELF5	no	ENSG00000161082	NA|P28659|Q7TN33|Q7TSY6|Q8CIN6|Q9Z0H4	CUGBP, Elav-like family member 5 [Source:HGNC Symbol;Acc:HGNC:14058]
CELF6	no	ENSG00000140488	NA|P28659|Q7TN33|Q7TSY6|Q8CIN6|Q9Z0H4	CUGBP, Elav-like family member 6 [Source:HGNC Symbol;Acc:HGNC:14059]
CENPE	no	ENSG00000138778	NA	centromere protein E [Source:HGNC Symbol;Acc:HGNC:1856]
CENPF	no	ENSG00000117724	NA	centromere protein F [Source:HGNC Symbol;Acc:HGNC:1857]
CEP128	no	ENSG00000100629	Q8BI22	centrosomal protein 128 [Source:HGNC Symbol;Acc:HGNC:20359]
CEP131	no	ENSG00000141577	Q62036	centrosomal protein 131 [Source:HGNC Symbol;Acc:HGNC:29511]
CEP170	no	ENSG00000143702|ENSG00000276725	Q6A065	centrosomal protein 170 [Source:HGNC Symbol;Acc:HGNC:28920]
CEP250	no	ENSG00000126001	NA|Q60952|Q8CJ40	centrosomal protein 250 [Source:HGNC Symbol;Acc:HGNC:1859]
CEP350	no	ENSG00000135837	NA	centrosomal protein 350 [Source:HGNC Symbol;Acc:HGNC:24238]
CEP55	no	ENSG00000138180	Q8BT07	centrosomal protein 55 [Source:HGNC Symbol;Acc:HGNC:1161]
CEP85	no	ENSG00000130695	NA|Q8BMK0	centrosomal protein 85 [Source:HGNC Symbol;Acc:HGNC:25309]
CFAP65	no	ENSG00000181378	Q3V0B4	cilia and flagella associated protein 65 [Source:HGNC Symbol;Acc:HGNC:25325]
CFDP1	no	ENSG00000153774	O88271	craniofacial development protein 1 [Source:HGNC Symbol;Acc:HGNC:1873]
CFL1	no	ENSG00000172757	P18760|P45591|Q9R0P5	cofilin 1 [Source:HGNC Symbol;Acc:HGNC:1874]
CGN	no	ENSG00000143375	NA	cingulin [Source:HGNC Symbol;Acc:HGNC:17429]
CH507-9B2.5	no	ENSG00000275464	Q8BU03
CHAMP1	no	ENSG00000198824	NA|Q8K327	chromosome alignment maintaining phosphoprotein 1 [Source:HGNC Symbol;Acc:HGNC:20311]
CHCHD1	no	ENSG00000172586	Q9CQA6	coiled-coil-helix-coiled-coil-helix domain containing 1 [Source:HGNC Symbol;Acc:HGNC:23518]
CHD1	no	ENSG00000153922	P40201|Q9CQS5	chromodomain helicase DNA binding protein 1 [Source:HGNC Symbol;Acc:HGNC:1915]
CHD1L	no	ENSG00000131778	Q9CXF7	chromodomain helicase DNA binding protein 1 like [Source:HGNC Symbol;Acc:HGNC:1916]
CHD2	no	ENSG00000173575	E9PZM4	chromodomain helicase DNA binding protein 2 [Source:HGNC Symbol;Acc:HGNC:1917]
CHD4	no	ENSG00000111642	Q6PDQ2	chromodomain helicase DNA binding protein 4 [Source:HGNC Symbol;Acc:HGNC:1919]
CHD8	no	ENSG00000100888	Q09XV5	chromodomain helicase DNA binding protein 8 [Source:HGNC Symbol;Acc:HGNC:20153]
CHMP2A	no	ENSG00000130724	Q9DB34	charged multivesicular body protein 2A [Source:HGNC Symbol;Acc:HGNC:30216]
CHMP4A	no	ENSG00000254505	Q9DBU0|Q9ET30	charged multivesicular body protein 4A [Source:HGNC Symbol;Acc:HGNC:20274]
CHORDC1	no	ENSG00000110172	Q9D1P4|Q9R000	cysteine and histidine rich domain containing 1 [Source:HGNC Symbol;Acc:HGNC:14525]
CHTF18	no	ENSG00000127586	NA	chromosome transmission fidelity factor 18 [Source:HGNC Symbol;Acc:HGNC:18435]
CIRBP	no	ENSG00000099622	P60824	cold inducible RNA binding protein [Source:HGNC Symbol;Acc:HGNC:1982]
CISD1	no	ENSG00000122873	Q91WS0|Q9CQB5	CDGSH iron sulfur domain 1 [Source:HGNC Symbol;Acc:HGNC:30880]
CISD2	no	ENSG00000145354	Q91WS0|Q9CQB5	CDGSH iron sulfur domain 2 [Source:HGNC Symbol;Acc:HGNC:24212]
CIT	no	ENSG00000122966	P70335|Q3UU96|Q80UW5|NA	citron rho-interacting serine/threonine kinase [Source:HGNC Symbol;Acc:HGNC:1985]
CKAP2	no	ENSG00000136108	Q3V1H1|Q7TS74	cytoskeleton associated protein 2 [Source:HGNC Symbol;Acc:HGNC:1990]
CKAP4	no	ENSG00000136026	Q8BMK4	cytoskeleton associated protein 4 [Source:HGNC Symbol;Acc:HGNC:16991]
CKMT1A	no	ENSG00000223572	P30275	creatine kinase, mitochondrial 1A [Source:HGNC Symbol;Acc:HGNC:31736]
CKMT1B	no	ENSG00000237289	P30275	creatine kinase, mitochondrial 1B [Source:HGNC Symbol;Acc:HGNC:1995]
CLASP1	no	ENSG00000074054	NA	cytoplasmic linker associated protein 1 [Source:HGNC Symbol;Acc:HGNC:17088]
CLASP2	no	ENSG00000163539	NA	cytoplasmic linker associated protein 2 [Source:HGNC Symbol;Acc:HGNC:17078]
CLASRP	no	ENSG00000104859	Q8CFC7	CLK4 associating serine/arginine rich protein [Source:HGNC Symbol;Acc:HGNC:17731]
CLIC1	no	ENSG00000206394|ENSG00000213719|ENSG00000223639|ENSG00000226248|ENSG00000226417|ENSG00000226651|ENSG00000230685	Q9Z1Q5	chloride intracellular channel 1 [Source:HGNC Symbol;Acc:HGNC:2062]
CLIC4	no	ENSG00000169504	Q8BHB9|Q8BXK9|Q9QYB1	chloride intracellular channel 4 [Source:HGNC Symbol;Acc:HGNC:13518]
CLINT1	no	ENSG00000113282	NA|Q80VP1|Q8CHU3|Q91W69	clathrin interactor 1 [Source:HGNC Symbol;Acc:HGNC:23186]
CLIP1	no	ENSG00000130779	Q922J3	CAP-Gly domain containing linker protein 1 [Source:HGNC Symbol;Acc:HGNC:10461]
CLK2	no	ENSG00000176444|ENSG00000261893	O35491|O35492|O35493|P22518	CDC like kinase 2 [Source:HGNC Symbol;Acc:HGNC:2069]
CLK3	no	ENSG00000179335	O35491|O35492|O35493|P22518	CDC like kinase 3 [Source:HGNC Symbol;Acc:HGNC:2071]
CLK4	no	ENSG00000113240	O35491|O35492|O35493|P22518	CDC like kinase 4 [Source:HGNC Symbol;Acc:HGNC:13659]
CLNS1A	no	ENSG00000074201	NA	chloride nucleotide-sensitive channel 1A [Source:HGNC Symbol;Acc:HGNC:2080]
CLOCK	no	ENSG00000134852	O08785	clock circadian regulator [Source:HGNC Symbol;Acc:HGNC:2082]
CLP1	no	ENSG00000172409	Q99LI9	cleavage and polyadenylation factor I subunit 1 [Source:HGNC Symbol;Acc:HGNC:16999]
CLPB	no	ENSG00000162129	Q60649	ClpB homolog, mitochondrial AAA ATPase chaperonin [Source:HGNC Symbol;Acc:HGNC:30664]
CLPTM1L	no	ENSG00000049656|ENSG00000274811	Q8BXA5|Q8VBZ3	CLPTM1 like [Source:HGNC Symbol;Acc:HGNC:24308]
CLU	no	ENSG00000120885	Q06890	clusterin [Source:HGNC Symbol;Acc:HGNC:2095]
CLUH	no	ENSG00000132361	NA	clustered mitochondria homolog [Source:HGNC Symbol;Acc:HGNC:29094]
CMPK1	no	ENSG00000162368	NA	cytidine/uridine monophosphate kinase 1 [Source:HGNC Symbol;Acc:HGNC:18170]
CMSS1	no	ENSG00000184220	Q9CZT6	cms1 ribosomal small subunit homolog (yeast) [Source:HGNC Symbol;Acc:HGNC:28666]
CMTR1	no	ENSG00000137200	Q9DBC3	cap methyltransferase 1 [Source:HGNC Symbol;Acc:HGNC:21077]
CMTR2	no	ENSG00000180917|ENSG00000282945	Q8BWQ4	cap methyltransferase 2 [Source:HGNC Symbol;Acc:HGNC:25635]
CNBP	no	ENSG00000169714	P53996	CCHC-type zinc finger nucleic acid binding protein [Source:HGNC Symbol;Acc:HGNC:13164]
CNDP2	no	ENSG00000133313	Q9D1A2	CNDP dipeptidase 2 (metallopeptidase M20 family) [Source:HGNC Symbol;Acc:HGNC:24437]
CNN2	no	ENSG00000064666	Q08093	calponin 2 [Source:HGNC Symbol;Acc:HGNC:2156]
CNOT10	no	ENSG00000182973	Q8BH15	CCR4-NOT transcription complex subunit 10 [Source:HGNC Symbol;Acc:HGNC:23817]
CNOT2	no	ENSG00000111596	Q8C5L3	CCR4-NOT transcription complex subunit 2 [Source:HGNC Symbol;Acc:HGNC:7878]
CNOT3	no	ENSG00000088038|ENSG00000273943|ENSG00000274176|ENSG00000274616|ENSG00000274941|ENSG00000275979|ENSG00000276082|ENSG00000277114|ENSG00000277600|ENSG00000277615	Q8K0V4	CCR4-NOT transcription complex subunit 3 [Source:HGNC Symbol;Acc:HGNC:7879]
CNOT4	no	ENSG00000080802	Q8BT14	CCR4-NOT transcription complex subunit 4 [Source:HGNC Symbol;Acc:HGNC:7880]
CNOT6	no	ENSG00000113300	Q8K3P5	CCR4-NOT transcription complex subunit 6 [Source:HGNC Symbol;Acc:HGNC:14099]
CNOT6L	no	ENSG00000138767	Q8VEG6	CCR4-NOT transcription complex subunit 6 like [Source:HGNC Symbol;Acc:HGNC:18042]
CNOT8	no	ENSG00000155508	Q9D8X5	CCR4-NOT transcription complex subunit 8 [Source:HGNC Symbol;Acc:HGNC:9207]
CNOT9	no	ENSG00000144580	Q9JKY0	CCR4-NOT transcription complex subunit 9 [Source:HGNC Symbol;Acc:HGNC:10445]
CNP	no	ENSG00000173786	P16330	2',3'-cyclic nucleotide 3' phosphodiesterase [Source:HGNC Symbol;Acc:HGNC:2158]
CNPY2	no	ENSG00000257727	Q4VAB4|Q9QXT0	canopy FGF signaling regulator 2 [Source:HGNC Symbol;Acc:HGNC:13529]
COA1	no	ENSG00000106603		cytochrome c oxidase assembly factor 1 homolog [Source:HGNC Symbol;Acc:HGNC:21868]
COA6	no	ENSG00000168275	P56391|Q80ZN9|Q8BGD8	cytochrome c oxidase assembly factor 6 [Source:HGNC Symbol;Acc:HGNC:18025]
COASY	no	ENSG00000068120	Q9DBL7	Coenzyme A synthase [Source:HGNC Symbol;Acc:HGNC:29932]
COIL	no	ENSG00000121058	NA	coilin [Source:HGNC Symbol;Acc:HGNC:2184]
COL11A2	no	ENSG00000204248|ENSG00000206290|ENSG00000223699|ENSG00000227801|ENSG00000230930|ENSG00000232541|ENSG00000235708	NA|O88207|P02463|P08121|P08122|P11087|Q01149|Q05306|Q30D77|Q5QNQ9|Q61245|Q63870|Q64739|Q70UZ7|Q8K4G2|Q8R2Z5|Q923P0|Q9D454|Q9QZR9|Q9QZS0	collagen type XI alpha 2 chain [Source:HGNC Symbol;Acc:HGNC:2187]
COL14A1	no	ENSG00000187955	Q80X19	collagen type XIV alpha 1 chain [Source:HGNC Symbol;Acc:HGNC:2191]
COPB1	no	ENSG00000129083	Q9JIF7	coatomer protein complex subunit beta 1 [Source:HGNC Symbol;Acc:HGNC:2231]
COPE	no	ENSG00000105669	O89079	coatomer protein complex subunit epsilon [Source:HGNC Symbol;Acc:HGNC:2234]
COPG1	no	ENSG00000181789	Q9QZE5	coatomer protein complex subunit gamma 1 [Source:HGNC Symbol;Acc:HGNC:2236]
COPS2	no	ENSG00000166200	P61202	COP9 signalosome subunit 2 [Source:HGNC Symbol;Acc:HGNC:30747]
COPS3	no	ENSG00000141030	O88543	COP9 signalosome subunit 3 [Source:HGNC Symbol;Acc:HGNC:2239]
COPS4	no	ENSG00000138663	O88544	COP9 signalosome subunit 4 [Source:HGNC Symbol;Acc:HGNC:16702]
COPS5	no	ENSG00000121022	O35864	COP9 signalosome subunit 5 [Source:HGNC Symbol;Acc:HGNC:2240]
COPS8	no	ENSG00000198612	Q8VBV7	COP9 signalosome subunit 8 [Source:HGNC Symbol;Acc:HGNC:24335]
CORO1A	no	ENSG00000102879	O89053|Q8BH44|Q8C0P5|Q920M5|Q9WUM3|Q9WUM4	coronin 1A [Source:HGNC Symbol;Acc:HGNC:2252]
CORO1B	no	ENSG00000172725	O89053|Q8BH44|Q8C0P5|Q920M5|Q9WUM3|Q9WUM4	coronin 1B [Source:HGNC Symbol;Acc:HGNC:2253]
CORO1C	no	ENSG00000110880	O89053|Q8BH44|Q8C0P5|Q920M5|Q9WUM3|Q9WUM4	coronin 1C [Source:HGNC Symbol;Acc:HGNC:2254]
CORO7	no	ENSG00000262246|ENSG00000282725	Q9D2V7	coronin 7 [Source:HGNC Symbol;Acc:HGNC:26161]
COTL1	no	ENSG00000103187	Q9CQI6	coactosin like F-actin binding protein 1 [Source:HGNC Symbol;Acc:HGNC:18304]
COX4I1	no	ENSG00000131143	P19783|Q91W29	cytochrome c oxidase subunit 4I1 [Source:HGNC Symbol;Acc:HGNC:2265]
CPEB1	no	ENSG00000214575|ENSG00000277445	P70166	cytoplasmic polyadenylation element binding protein 1 [Source:HGNC Symbol;Acc:HGNC:21744]
CPEB2	no	ENSG00000137449|ENSG00000283087	Q7TN98|Q7TN99|NA	cytoplasmic polyadenylation element binding protein 2 [Source:HGNC Symbol;Acc:HGNC:21745]
CPEB3	no	ENSG00000107864	Q7TN98|Q7TN99	cytoplasmic polyadenylation element binding protein 3 [Source:HGNC Symbol;Acc:HGNC:21746]
CPEB4	no	ENSG00000113742	Q7TN98|Q7TN99	cytoplasmic polyadenylation element binding protein 4 [Source:HGNC Symbol;Acc:HGNC:21747]
CPNE1	no	ENSG00000214078	P59108|Q0VE82|Q8BLR2|Q8BT60|Q8C166|Q8JZW4|Q9DC53|Q9Z140	copine 1 [Source:HGNC Symbol;Acc:HGNC:2314]
CPNE3	no	ENSG00000085719	P59108|Q0VE82|Q8BLR2|Q8BT60|Q8C166|Q8JZW4|Q9DC53|Q9Z140	copine 3 [Source:HGNC Symbol;Acc:HGNC:2316]
CPOX	no	ENSG00000080819	P36552	coproporphyrinogen oxidase [Source:HGNC Symbol;Acc:HGNC:2321]
CPSF3L	no	ENSG00000127054	Q9CWS4	cleavage and polyadenylation specific factor 3-like [Source:HGNC Symbol;Acc:HGNC:26052]
CPSF4	no	ENSG00000160917	Q8BQZ5	cleavage and polyadenylation specific factor 4 [Source:HGNC Symbol;Acc:HGNC:2327]
CPSF4L	no	ENSG00000187959	NA	cleavage and polyadenylation specific factor 4 like [Source:HGNC Symbol;Acc:HGNC:33632]
CPSF7	no	ENSG00000149532	Q8BTV2	cleavage and polyadenylation specific factor 7 [Source:HGNC Symbol;Acc:HGNC:30098]
CPVL	no	ENSG00000106066	Q9D3S9	carboxypeptidase, vitellogenic like [Source:HGNC Symbol;Acc:HGNC:14399]
CREBBP	no	ENSG00000005339	NA	CREB binding protein [Source:HGNC Symbol;Acc:HGNC:2348]
CRNKL1	no	ENSG00000101343	P63154	crooked neck pre-mRNA splicing factor 1 [Source:HGNC Symbol;Acc:HGNC:15762]
CRTAP	no	ENSG00000170275	Q9CYD3	cartilage associated protein [Source:HGNC Symbol;Acc:HGNC:2379]
CRYZ	no	ENSG00000116791	P47199	crystallin zeta [Source:HGNC Symbol;Acc:HGNC:2419]
CS	no	ENSG00000062485	Q9CZU6	citrate synthase [Source:HGNC Symbol;Acc:HGNC:2422]
CSDC2	no	ENSG00000172346	Q91YQ3	cold shock domain containing C2 [Source:HGNC Symbol;Acc:HGNC:30359]
CSDE1	no	ENSG00000009307	Q91W50	cold shock domain containing E1 [Source:HGNC Symbol;Acc:HGNC:29905]
CSK	no	ENSG00000103653	P41241	c-src tyrosine kinase [Source:HGNC Symbol;Acc:HGNC:2444]
CSNK1A1L	no	ENSG00000180138	Q3UVR3|Q6PCN3|Q80X41|Q8BK63|Q8BN21|Q8K3G5|Q9DC28|Q9JMK2	casein kinase 1 alpha 1 like [Source:HGNC Symbol;Acc:HGNC:20289]
CSNK1E	no	ENSG00000213923	Q3UVR3|Q6PCN3|Q80X41|Q8BK63|Q8BN21|Q8K3G5|Q9DC28|Q9JMK2	casein kinase 1 epsilon [Source:HGNC Symbol;Acc:HGNC:2453]
CSNK2A1	no	ENSG00000101266	O54833|Q60737	casein kinase 2 alpha 1 [Source:HGNC Symbol;Acc:HGNC:2457]
CSRP1	no	ENSG00000159176	P97315	cysteine and glycine rich protein 1 [Source:HGNC Symbol;Acc:HGNC:2469]
CSRP2	no	ENSG00000175183	P97314	cysteine and glycine rich protein 2 [Source:HGNC Symbol;Acc:HGNC:2470]
CSTA	no	ENSG00000121552	NA|P35173|P35174|P35175|P56567|Q62426	cystatin A [Source:HGNC Symbol;Acc:HGNC:2481]
CSTB	no	ENSG00000160213	NA|P35173|P35174|P35175|P56567|Q62426	cystatin B [Source:HGNC Symbol;Acc:HGNC:2482]
CSTF1	no	ENSG00000101138	Q99LC2	cleavage stimulation factor subunit 1 [Source:HGNC Symbol;Acc:HGNC:2483]
CSTF2	no	ENSG00000101811	Q8BIQ5	cleavage stimulation factor subunit 2 [Source:HGNC Symbol;Acc:HGNC:2484]
CSTF2T	no	ENSG00000177613	Q8BIQ5|Q8C7E9	cleavage stimulation factor subunit 2 tau variant [Source:HGNC Symbol;Acc:HGNC:17086]
CSTF3	no	ENSG00000176102	Q99LI7	cleavage stimulation factor subunit 3 [Source:HGNC Symbol;Acc:HGNC:2485]
CTB-50L17.10	no	ENSG00000167674	Q3UMU9	Hepatoma-derived growth factor-related protein 2 [Source:UniProtKB/Swiss-Prot;Acc:Q7Z4V5]
CTC-487M23.8	no	ENSG00000272869
CTCF	no	ENSG00000102974	Q61164	CCCTC-binding factor [Source:HGNC Symbol;Acc:HGNC:13723]
CTD-2369P2.12	no	ENSG00000267303	Q7TPD6|Q9CW46|NA
CTIF	no	ENSG00000134030|ENSG00000282825	Q3UBZ5|NA	cap binding complex dependent translation initiation factor [Source:HGNC Symbol;Acc:HGNC:23925]
CTNNA1	no	ENSG00000044115	NA|O88327|P26231|Q61301|Q64727|Q65CL1	catenin alpha 1 [Source:HGNC Symbol;Acc:HGNC:2509]
CTNND1	no	ENSG00000198561	P30999|P97350|P98203|Q68FH0|NA|Q9QY23	catenin delta 1 [Source:HGNC Symbol;Acc:HGNC:2515]
CTPS1	no	ENSG00000171793	P70698	CTP synthase 1 [Source:HGNC Symbol;Acc:HGNC:2519]
CTR9	no	ENSG00000198730	Q62018	CTR9 homolog, Paf1/RNA polymerase II complex component [Source:HGNC Symbol;Acc:HGNC:16850]
CTSD	no	ENSG00000117984	NA|O09043|P06281|P18242|P56818|P70269|Q9D106|Q9D7R7	cathepsin D [Source:HGNC Symbol;Acc:HGNC:2529]
CTSG	no	ENSG00000100448	P28293	cathepsin G [Source:HGNC Symbol;Acc:HGNC:2532]
CTSH	no	ENSG00000103811	P49935	cathepsin H [Source:HGNC Symbol;Acc:HGNC:2535]
CTTN	no	ENSG00000085733	P49710|Q60598	cortactin [Source:HGNC Symbol;Acc:HGNC:3338]
CTU1	no	ENSG00000142544	Q99J10	cytosolic thiouridylase subunit 1 [Source:HGNC Symbol;Acc:HGNC:29590]
CUL1	no	ENSG00000055130	Q9WTX6	cullin 1 [Source:HGNC Symbol;Acc:HGNC:2551]
CUL2	no	ENSG00000108094	Q9D4H8	cullin 2 [Source:HGNC Symbol;Acc:HGNC:2552]
CUL3	no	ENSG00000036257	Q9JLV5	cullin 3 [Source:HGNC Symbol;Acc:HGNC:2553]
CUL4B	no	ENSG00000158290	A2A432	cullin 4B [Source:HGNC Symbol;Acc:HGNC:2555]
CWC15	no	ENSG00000150316	Q9JHS9	CWC15 spliceosome associated protein homolog [Source:HGNC Symbol;Acc:HGNC:26939]
CWC22	no	ENSG00000163510	NA|Q8C5N3	CWC22 spliceosome associated protein homolog [Source:HGNC Symbol;Acc:HGNC:29322]
CWC25	no	ENSG00000273559|ENSG00000276761	Q9DBF7	CWC25 spliceosome associated protein homolog [Source:HGNC Symbol;Acc:HGNC:25989]
CWC27	no	ENSG00000153015	Q3TKY6	CWC27 spliceosome associated protein homolog [Source:HGNC Symbol;Acc:HGNC:10664]
CWF19L2	no	ENSG00000152404	Q8BG79	CWF19-like 2, cell cycle control (S. pombe) [Source:HGNC Symbol;Acc:HGNC:26508]
CXorf23	no	ENSG00000173681	A2AG58	chromosome X open reading frame 23 [Source:HGNC Symbol;Acc:HGNC:27413]
CXorf57	no	ENSG00000147231	Q8C779	chromosome X open reading frame 57 [Source:HGNC Symbol;Acc:HGNC:25486]
CYB5B	no	ENSG00000103018	Q9CQX2	cytochrome b5 type B [Source:HGNC Symbol;Acc:HGNC:24374]
CYB5R3	no	ENSG00000100243	Q9DCN2	cytochrome b5 reductase 3 [Source:HGNC Symbol;Acc:HGNC:2873]
CYFIP1	no	ENSG00000273749|ENSG00000280618	Q5SQX6|Q7TMB8	cytoplasmic FMR1 interacting protein 1 [Source:HGNC Symbol;Acc:HGNC:13759]
CYP51A1	no	ENSG00000001630	Q8K0C4	cytochrome P450 family 51 subfamily A member 1 [Source:HGNC Symbol;Acc:HGNC:2649]
DAD1	no	ENSG00000129562	P61804	defender against cell death 1 [Source:HGNC Symbol;Acc:HGNC:2664]
DAG1	no	ENSG00000173402	Q62165	dystroglycan 1 [Source:HGNC Symbol;Acc:HGNC:2666]
DAGLB	no	ENSG00000164535	Q6WQJ1|Q91WC9	diacylglycerol lipase beta [Source:HGNC Symbol;Acc:HGNC:28923]
DAP	no	ENSG00000112977	Q91XC8	death associated protein [Source:HGNC Symbol;Acc:HGNC:2672]
DAP3	no	ENSG00000132676	Q9ER88	death associated protein 3 [Source:HGNC Symbol;Acc:HGNC:2673]
DARS	no	ENSG00000115866	Q922B2	aspartyl-tRNA synthetase [Source:HGNC Symbol;Acc:HGNC:2678]
DARS2	no	ENSG00000117593	Q8BIP0	aspartyl-tRNA synthetase 2, mitochondrial [Source:HGNC Symbol;Acc:HGNC:25538]
DAXX	no	ENSG00000204209|ENSG00000206206|ENSG00000206279|ENSG00000227046|ENSG00000229396|ENSG00000231617	NA	death domain associated protein [Source:HGNC Symbol;Acc:HGNC:2681]
DAZ1	no	ENSG00000188120	Q64368	deleted in azoospermia 1 [Source:HGNC Symbol;Acc:HGNC:2682]
DAZ2	no	ENSG00000205944	Q64368	deleted in azoospermia 2 [Source:HGNC Symbol;Acc:HGNC:15964]
DAZ3	no	ENSG00000187191	Q64368	deleted in azoospermia 3 [Source:HGNC Symbol;Acc:HGNC:15965]
DAZ4	no	ENSG00000205916	Q64368	deleted in azoospermia 4 [Source:HGNC Symbol;Acc:HGNC:15966]
DAZAP1	no	ENSG00000071626	Q61474|Q920Q6|Q9JII5	DAZ associated protein 1 [Source:HGNC Symbol;Acc:HGNC:2683]
DAZL	no	ENSG00000092345	Q64368	deleted in azoospermia like [Source:HGNC Symbol;Acc:HGNC:2685]
DBNL	no	ENSG00000136279	Q62418	drebrin like [Source:HGNC Symbol;Acc:HGNC:2696]
DBR1	no	ENSG00000138231	Q923B1	debranching RNA lariats 1 [Source:HGNC Symbol;Acc:HGNC:15594]
DCAF1	no	ENSG00000145041	Q80TR8	DDB1 and CUL4 associated factor 1 [Source:HGNC Symbol;Acc:HGNC:30911]
DCAF13	no	ENSG00000164934	Q6PAC3	DDB1 and CUL4 associated factor 13 [Source:HGNC Symbol;Acc:HGNC:24535]
DCAF4	no	ENSG00000119599	NA	DDB1 and CUL4 associated factor 4 [Source:HGNC Symbol;Acc:HGNC:20229]
DCAF5	no	ENSG00000139990	Q80T85	DDB1 and CUL4 associated factor 5 [Source:HGNC Symbol;Acc:HGNC:20224]
DCD	no	ENSG00000161634		dermcidin [Source:HGNC Symbol;Acc:HGNC:14669]
DCLRE1A	no	ENSG00000198924	NA	DNA cross-link repair 1A [Source:HGNC Symbol;Acc:HGNC:17660]
DCLRE1B	no	ENSG00000118655	Q8C7W7	DNA cross-link repair 1B [Source:HGNC Symbol;Acc:HGNC:17641]
DCP1A	no	ENSG00000272886	Q3U564|Q91YD3	decapping mRNA 1A [Source:HGNC Symbol;Acc:HGNC:18714]
DCP1B	no	ENSG00000151065	Q3U564|Q91YD3	decapping mRNA 1B [Source:HGNC Symbol;Acc:HGNC:24451]
DCP2	no	ENSG00000172795	Q9CYC6	decapping mRNA 2 [Source:HGNC Symbol;Acc:HGNC:24452]
DCPS	no	ENSG00000110063	Q9DAR7	decapping enzyme, scavenger [Source:HGNC Symbol;Acc:HGNC:29812]
DCTN1	no	ENSG00000204843	O08788	dynactin subunit 1 [Source:HGNC Symbol;Acc:HGNC:2711]
DCTN2	no	ENSG00000175203	Q99KJ8	dynactin subunit 2 [Source:HGNC Symbol;Acc:HGNC:2712]
DCTPP1	no	ENSG00000179958	Q9QY93	dCTP pyrophosphatase 1 [Source:HGNC Symbol;Acc:HGNC:28777]
DDB1	no	ENSG00000167986	Q3U1J4	damage specific DNA binding protein 1 [Source:HGNC Symbol;Acc:HGNC:2717]
DDOST	no	ENSG00000244038	O54734	dolichyl-diphosphooligosaccharide--protein glycosyltransferase non-catalytic subunit [Source:HGNC Symbol;Acc:HGNC:2728]
DDX1	no	ENSG00000079785	Q91VR5	DEAD-box helicase 1 [Source:HGNC Symbol;Acc:HGNC:2734]
DDX10	no	ENSG00000178105	Q80Y44	DEAD-box helicase 10 [Source:HGNC Symbol;Acc:HGNC:2735]
DDX11	no	ENSG00000013573	Q6AXC6	DEAD/H-box helicase 11 [Source:HGNC Symbol;Acc:HGNC:2736]
DDX17	no	ENSG00000100201	NA	DEAD-box helicase 17 [Source:HGNC Symbol;Acc:HGNC:2740]
DDX18	no	ENSG00000088205	Q8K363	DEAD-box helicase 18 [Source:HGNC Symbol;Acc:HGNC:2741]
DDX19A	no	ENSG00000168872	Q61655|NA|Q9QY15	DEAD-box helicase 19A [Source:HGNC Symbol;Acc:HGNC:25628]
DDX19B	no	ENSG00000157349	Q61655|NA|Q9QY15	DEAD-box helicase 19B [Source:HGNC Symbol;Acc:HGNC:2742]
DDX20	no	ENSG00000064703	Q9JJY4	DEAD-box helicase 20 [Source:HGNC Symbol;Acc:HGNC:2743]
DDX21	no	ENSG00000165732	Q9JIK5	DExD-box helicase 21 [Source:HGNC Symbol;Acc:HGNC:2744]
DDX23	no	ENSG00000174243	NA	DEAD-box helicase 23 [Source:HGNC Symbol;Acc:HGNC:17347]
DDX25	no	ENSG00000109832	Q61655|NA|Q9QY15	DEAD-box helicase 25 [Source:HGNC Symbol;Acc:HGNC:18698]
DDX27	no	ENSG00000124228	Q921N6	DEAD-box helicase 27 [Source:HGNC Symbol;Acc:HGNC:15837]
DDX28	no	ENSG00000182810	Q4FZF3|Q9CWT6|Q9CWX9	DEAD-box helicase 28 [Source:HGNC Symbol;Acc:HGNC:17330]
DDX31	no	ENSG00000125485	Q6NZQ2|Q6ZPL9	DEAD-box helicase 31 [Source:HGNC Symbol;Acc:HGNC:16715]
DDX39B	no	ENSG00000198563|ENSG00000215425|ENSG00000225073|ENSG00000225859|ENSG00000229496|ENSG00000230624|ENSG00000235439|ENSG00000237889	Q9Z1N5	DExD-box helicase 39B [Source:HGNC Symbol;Acc:HGNC:13917]
DDX3X	no	ENSG00000215301	P16381|Q61496|Q62095|Q62167	DEAD-box helicase 3, X-linked [Source:HGNC Symbol;Acc:HGNC:2745]
DDX3Y	no	ENSG00000067048	P16381|Q61496|Q62095|Q62167	DEAD-box helicase 3, Y-linked [Source:HGNC Symbol;Acc:HGNC:2699]
DDX4	no	ENSG00000152670	P16381|Q61496|Q62095|Q62167	DEAD-box helicase 4 [Source:HGNC Symbol;Acc:HGNC:18700]
DDX41	no	ENSG00000183258	Q91VN6	DEAD-box helicase 41 [Source:HGNC Symbol;Acc:HGNC:18674]
DDX43	no	ENSG00000080007	NA	DEAD-box helicase 43 [Source:HGNC Symbol;Acc:HGNC:18677]
DDX46	no	ENSG00000145833	Q569Z5|Q810A7	DEAD-box helicase 46 [Source:HGNC Symbol;Acc:HGNC:18681]
DDX47	no	ENSG00000213782	Q4FZF3|Q9CWT6|Q9CWX9	DEAD-box helicase 47 [Source:HGNC Symbol;Acc:HGNC:18682]
DDX49	no	ENSG00000105671	Q4FZF3|Q9CWT6|Q9CWX9	DEAD-box helicase 49 [Source:HGNC Symbol;Acc:HGNC:18684]
DDX5	no	ENSG00000108654	NA	DEAD-box helicase 5 [Source:HGNC Symbol;Acc:HGNC:2746]
DDX50	no	ENSG00000107625	Q99MJ9	DExD-box helicase 50 [Source:HGNC Symbol;Acc:HGNC:17906]
DDX51	no	ENSG00000185163	Q6P9R1	DEAD-box helicase 51 [Source:HGNC Symbol;Acc:HGNC:20082]
DDX52	no	ENSG00000277594|ENSG00000278053	Q8K301	DExD-box helicase 52 [Source:HGNC Symbol;Acc:HGNC:20038]
DDX53	no	ENSG00000184735	NA	DEAD-box helicase 53 [Source:HGNC Symbol;Acc:HGNC:20083]
DDX54	no	ENSG00000123064	Q8K4L0	DEAD-box helicase 54 [Source:HGNC Symbol;Acc:HGNC:20084]
DDX55	no	ENSG00000111364	Q6NZQ2|Q6ZPL9	DEAD-box helicase 55 [Source:HGNC Symbol;Acc:HGNC:20085]
DDX56	no	ENSG00000136271	Q9D0R4	DEAD-box helicase 56 [Source:HGNC Symbol;Acc:HGNC:18193]
DDX58	no	ENSG00000107201	Q6Q899	DExD/H-box helicase 58 [Source:HGNC Symbol;Acc:HGNC:19102]
DDX59	no	ENSG00000118197	Q9DBN9	DEAD-box helicase 59 [Source:HGNC Symbol;Acc:HGNC:25360]
DDX6	no	ENSG00000110367	P54823	DEAD-box helicase 6 [Source:HGNC Symbol;Acc:HGNC:2747]
DDX60	no	ENSG00000137628	NA	DExD/H-box helicase 60 [Source:HGNC Symbol;Acc:HGNC:25942]
DDX60L	no	ENSG00000181381		DEAD-box helicase 60-like [Source:HGNC Symbol;Acc:HGNC:26429]
DEK	no	ENSG00000124795	Q7TNV0	DEK proto-oncogene [Source:HGNC Symbol;Acc:HGNC:2768]
DENR	no	ENSG00000139726	Q9CQJ6	density regulated re-initiation and release factor [Source:HGNC Symbol;Acc:HGNC:2769]
DFFA	no	ENSG00000160049	O54786	DNA fragmentation factor subunit alpha [Source:HGNC Symbol;Acc:HGNC:2772]
DGCR14	no	ENSG00000100056	NA	DiGeorge syndrome critical region gene 14 [Source:HGNC Symbol;Acc:HGNC:16817]
DGCR8	no	ENSG00000128191	Q9EQM6	DGCR8, microprocessor complex subunit [Source:HGNC Symbol;Acc:HGNC:2847]
DHCR7	no	ENSG00000172893	O88455|Q3U9G9|Q71KT5	7-dehydrocholesterol reductase [Source:HGNC Symbol;Acc:HGNC:2860]
DHFR	no	ENSG00000228716	P00375	dihydrofolate reductase [Source:HGNC Symbol;Acc:HGNC:2861]
DHFR2	no	ENSG00000178700	P00375	dihydrofolate reductase 2 [Source:HGNC Symbol;Acc:HGNC:27309]
DHX15	no	ENSG00000109606	O35286	DEAH-box helicase 15 [Source:HGNC Symbol;Acc:HGNC:2738]
DHX16	no	ENSG00000204560|ENSG00000206486|ENSG00000226171|ENSG00000227222|ENSG00000231377|ENSG00000233049|ENSG00000233418|ENSG00000233561	NA	DEAH-box helicase 16 [Source:HGNC Symbol;Acc:HGNC:2739]
DHX29	no	ENSG00000067248	Q6PGC1	DExH-box helicase 29 [Source:HGNC Symbol;Acc:HGNC:15815]
DHX30	no	ENSG00000132153	Q99PU8	DExH-box helicase 30 [Source:HGNC Symbol;Acc:HGNC:16716]
DHX33	no	ENSG00000005100	Q80VY9	DEAH-box helicase 33 [Source:HGNC Symbol;Acc:HGNC:16718]
DHX34	no	ENSG00000134815	NA	DExH-box helicase 34 [Source:HGNC Symbol;Acc:HGNC:16719]
DHX35	no	ENSG00000101452	NA	DEAH-box helicase 35 [Source:HGNC Symbol;Acc:HGNC:15861]
DHX36	no	ENSG00000174953|ENSG00000281763	Q8VHK9	DEAH-box helicase 36 [Source:HGNC Symbol;Acc:HGNC:14410]
DHX37	no	ENSG00000150990	NA	DEAH-box helicase 37 [Source:HGNC Symbol;Acc:HGNC:17210]
DHX40	no	ENSG00000108406	Q6PE54	DEAH-box helicase 40 [Source:HGNC Symbol;Acc:HGNC:18018]
DHX57	no	ENSG00000163214	Q6P5D3	DExH-box helicase 57 [Source:HGNC Symbol;Acc:HGNC:20086]
DHX58	no	ENSG00000108771	Q99J87	DExH-box helicase 58 [Source:HGNC Symbol;Acc:HGNC:29517]
DHX8	no	ENSG00000067596	A2A4P0	DEAH-box helicase 8 [Source:HGNC Symbol;Acc:HGNC:2749]
DHX9	no	ENSG00000135829	NA	DExH-box helicase 9 [Source:HGNC Symbol;Acc:HGNC:2750]
DIAPH1	no	ENSG00000131504	O08808|O70566|Q9Z207	diaphanous related formin 1 [Source:HGNC Symbol;Acc:HGNC:2876]
DIAPH3	no	ENSG00000139734	O08808|O70566|Q9Z207	diaphanous related formin 3 [Source:HGNC Symbol;Acc:HGNC:15480]
DIDO1	no	ENSG00000101191	Q8C9B9	death inducer-obliterator 1 [Source:HGNC Symbol;Acc:HGNC:2680]
DIEXF	no	ENSG00000117597	NA	digestive organ expansion factor homolog (zebrafish) [Source:HGNC Symbol;Acc:HGNC:28440]
DIP2B	no	ENSG00000066084	Q3UH60	disco interacting protein 2 homolog B [Source:HGNC Symbol;Acc:HGNC:29284]
DIS3	no	ENSG00000083520	Q9CSH3	DIS3 homolog, exosome endoribonuclease and 3'-5' exoribonuclease [Source:HGNC Symbol;Acc:HGNC:20604]
DIS3L2	no	ENSG00000144535	Q8CI75	DIS3 like 3'-5' exoribonuclease 2 [Source:HGNC Symbol;Acc:HGNC:28648]
DKC1	no	ENSG00000130826	Q9ESX5	dyskerin pseudouridine synthase 1 [Source:HGNC Symbol;Acc:HGNC:2890]
DLAT	no	ENSG00000150768	Q8BMF4	dihydrolipoamide S-acetyltransferase [Source:HGNC Symbol;Acc:HGNC:2896]
DLST	no	ENSG00000119689	Q9D2G2	dihydrolipoamide S-succinyltransferase [Source:HGNC Symbol;Acc:HGNC:2911]
DLX2	no	ENSG00000115844	P40764|P70396|P70397|P70436|Q64205|Q64317	distal-less homeobox 2 [Source:HGNC Symbol;Acc:HGNC:2915]
DMGDH	no	ENSG00000132837	Q9DBT9	dimethylglycine dehydrogenase [Source:HGNC Symbol;Acc:HGNC:24475]
DNAAF2	no	ENSG00000165506	Q8BPI1|Q8CHR9|Q9CQJ2	dynein axonemal assembly factor 2 [Source:HGNC Symbol;Acc:HGNC:20188]
DNAAF5	no	ENSG00000164818	B9EJR8	dynein axonemal assembly factor 5 [Source:HGNC Symbol;Acc:HGNC:26013]
DNAJA2	no	ENSG00000069345	Q9QYJ0	DnaJ heat shock protein family (Hsp40) member A2 [Source:HGNC Symbol;Acc:HGNC:14884]
DNAJC1	no	ENSG00000136770	Q61712	DnaJ heat shock protein family (Hsp40) member C1 [Source:HGNC Symbol;Acc:HGNC:20090]
DNAJC13	no	ENSG00000138246	NA	DnaJ heat shock protein family (Hsp40) member C13 [Source:HGNC Symbol;Acc:HGNC:30343]
DNAJC17	no	ENSG00000104129	Q91WT4	DnaJ heat shock protein family (Hsp40) member C17 [Source:HGNC Symbol;Acc:HGNC:25556]
DNAJC21	no	ENSG00000168724	NA	DnaJ heat shock protein family (Hsp40) member C21 [Source:HGNC Symbol;Acc:HGNC:27030]
DNAJC8	no	ENSG00000126698	Q6NZB0	DnaJ heat shock protein family (Hsp40) member C8 [Source:HGNC Symbol;Acc:HGNC:15470]
DNAJC9	no	ENSG00000213551	Q91WN1	DnaJ heat shock protein family (Hsp40) member C9 [Source:HGNC Symbol;Acc:HGNC:19123]
DND1	no	ENSG00000256453	Q6VY05	DND microRNA-mediated repression inhibitor 1 [Source:HGNC Symbol;Acc:HGNC:23799]
DNM2	no	ENSG00000079805	P39054	dynamin 2 [Source:HGNC Symbol;Acc:HGNC:2974]
DNMT1	no	ENSG00000130816	P13864	DNA methyltransferase 1 [Source:HGNC Symbol;Acc:HGNC:2976]
DNMT3B	no	ENSG00000088305	O88508|O88509|NA	DNA methyltransferase 3 beta [Source:HGNC Symbol;Acc:HGNC:2979]
DNTTIP2	no	ENSG00000067334	Q8R2M2	deoxynucleotidyltransferase terminal interacting protein 2 [Source:HGNC Symbol;Acc:HGNC:24013]
DOCK7	no	ENSG00000116641	A2AF47|Q8VDR9|NA	dedicator of cytokinesis 7 [Source:HGNC Symbol;Acc:HGNC:19190]
DOCK8	no	ENSG00000107099	Q8C147	dedicator of cytokinesis 8 [Source:HGNC Symbol;Acc:HGNC:19191]
DPP3	no	ENSG00000254986	Q99KK7	dipeptidyl peptidase 3 [Source:HGNC Symbol;Acc:HGNC:3008]
DPPA5	no	ENSG00000203909	NA|Q9CQS7	developmental pluripotency associated 5 [Source:HGNC Symbol;Acc:HGNC:19201]
DPYSL2	no	ENSG00000092964	O08553	dihydropyrimidinase like 2 [Source:HGNC Symbol;Acc:HGNC:3014]
DPYSL3	no	ENSG00000113657	Q62188	dihydropyrimidinase like 3 [Source:HGNC Symbol;Acc:HGNC:3015]
DQX1	no	ENSG00000144045	Q924H9	DEAQ-box RNA dependent ATPase 1 [Source:HGNC Symbol;Acc:HGNC:20410]
DRG1	no	ENSG00000185721	P32233	developmentally regulated GTP binding protein 1 [Source:HGNC Symbol;Acc:HGNC:3029]
DRG2	no	ENSG00000108591	Q9QXB9	developmentally regulated GTP binding protein 2 [Source:HGNC Symbol;Acc:HGNC:3030]
DROSHA	no	ENSG00000113360	Q5HZJ0	drosha ribonuclease III [Source:HGNC Symbol;Acc:HGNC:17904]
DSC1	no	ENSG00000134765	NA|E9Q7P9|O55111|O55134|O88338|O88689|P10287|P15116|P33146|P39038|P55284|P55288|P55292|P55850|P59862|P70408|P97291|P97326|Q5RJH3|Q61495|Q6PB90|Q6PFX6|Q7TMD7|Q7TSF0|Q7TSF1|Q7TSK3|Q80TF3|Q8BL00|Q8BM92|Q8VHF2|Q8VHP6|Q8VHR0|Q91XY4|Q91Y02|Q91Y11|Q91Y20|Q99PJ1|Q9R100|Q9WTP5|Q9WTR5|Q9Z0M3	desmocollin 1 [Source:HGNC Symbol;Acc:HGNC:3035]
DSG2	no	ENSG00000046604	NA|E9Q7P9|O55111|O55134|O88338|O88689|P10287|P15116|P33146|P39038|P55284|P55288|P55292|P55850|P59862|P70408|P97291|P97326|Q5RJH3|Q61495|Q6PB90|Q6PFX6|Q7TMD7|Q7TSF0|Q7TSF1|Q7TSK3|Q80TF3|Q8BL00|Q8BM92|Q8VHF2|Q8VHP6|Q8VHR0|Q91XY4|Q91Y02|Q91Y11|Q91Y20|Q99PJ1|Q9R100|Q9WTP5|Q9WTR5|Q9Z0M3	desmoglein 2 [Source:HGNC Symbol;Acc:HGNC:3049]
DSP	no	ENSG00000096696	E9Q557	desmoplakin [Source:HGNC Symbol;Acc:HGNC:3052]
DST	no	ENSG00000151914	Q91ZU6	dystonin [Source:HGNC Symbol;Acc:HGNC:1090]
DUS2	no	ENSG00000167264	Q9D7B1	dihydrouridine synthase 2 [Source:HGNC Symbol;Acc:HGNC:26014]
DUS3L	no	ENSG00000141994	NA	dihydrouridine synthase 3 like [Source:HGNC Symbol;Acc:HGNC:26920]
DUSP11	no	ENSG00000144048	Q6NXK5	dual specificity phosphatase 11 [Source:HGNC Symbol;Acc:HGNC:3066]
DUSP12	no	ENSG00000081721	Q9D0T2	dual specificity phosphatase 12 [Source:HGNC Symbol;Acc:HGNC:3067]
DUSP23	no	ENSG00000158716	Q6NT99	dual specificity phosphatase 23 [Source:HGNC Symbol;Acc:HGNC:21480]
DUSP9	no	ENSG00000130829	NA	dual specificity phosphatase 9 [Source:HGNC Symbol;Acc:HGNC:3076]
DXO	no	ENSG00000204348|ENSG00000206346|ENSG00000224313|ENSG00000225682|ENSG00000234798|ENSG00000236765	NA	decapping exoribonuclease [Source:HGNC Symbol;Acc:HGNC:2992]
DYNC1I1	no	ENSG00000158560	NA|O88485|O88487	dynein cytoplasmic 1 intermediate chain 1 [Source:HGNC Symbol;Acc:HGNC:2963]
DYNC1I2	no	ENSG00000077380	NA|O88485|O88487	dynein cytoplasmic 1 intermediate chain 2 [Source:HGNC Symbol;Acc:HGNC:2964]
DYNC1LI2	no	ENSG00000135720	Q6PDL0|Q8R1Q8	dynein cytoplasmic 1 light intermediate chain 2 [Source:HGNC Symbol;Acc:HGNC:2966]
DYNC2H1	no	ENSG00000187240	Q45VK7	dynein cytoplasmic 2 heavy chain 1 [Source:HGNC Symbol;Acc:HGNC:2962]
DYNLL1	no	ENSG00000088986	P63168|NA|Q9D0M5|Q9DCM4	dynein light chain LC8-type 1 [Source:HGNC Symbol;Acc:HGNC:15476]
DYRK1A	no	ENSG00000157540	O88904|Q3V016|Q5U4C9|Q61214|Q8BI55|Q922Y0|Q9ERH7|Q9QZR5|Q9Z188	dual specificity tyrosine phosphorylation regulated kinase 1A [Source:HGNC Symbol;Acc:HGNC:3091]
DYRK2	no	ENSG00000127334	O88904|Q3V016|Q5U4C9|Q61214|Q8BI55|Q922Y0|Q9ERH7|Q9QZR5|Q9Z188	dual specificity tyrosine phosphorylation regulated kinase 2 [Source:HGNC Symbol;Acc:HGNC:3093]
DZIP1	no	ENSG00000134874	Q499E4|Q8BMD2	DAZ interacting zinc finger protein 1 [Source:HGNC Symbol;Acc:HGNC:20908]
DZIP1L	no	ENSG00000158163	Q499E4|Q8BMD2	DAZ interacting zinc finger protein 1 like [Source:HGNC Symbol;Acc:HGNC:26551]
DZIP3	no	ENSG00000198919	Q7TPV2	DAZ interacting zinc finger protein 3 [Source:HGNC Symbol;Acc:HGNC:30938]
EARS2	no	ENSG00000103356	Q9CXJ1	glutamyl-tRNA synthetase 2, mitochondrial [Source:HGNC Symbol;Acc:HGNC:29419]
EBNA1BP2	no	ENSG00000117395	Q9D903	EBNA1 binding protein 2 [Source:HGNC Symbol;Acc:HGNC:15531]
EBP	no	ENSG00000147155	P70245|Q9D0P0	emopamil binding protein (sterol isomerase) [Source:HGNC Symbol;Acc:HGNC:3133]
ECHS1	no	ENSG00000127884	Q8BH95	enoyl-CoA hydratase, short chain 1 [Source:HGNC Symbol;Acc:HGNC:3151]
ECI1	no	ENSG00000167969	P42125	enoyl-CoA delta isomerase 1 [Source:HGNC Symbol;Acc:HGNC:2703]
EDC4	no	ENSG00000038358	NA	enhancer of mRNA decapping 4 [Source:HGNC Symbol;Acc:HGNC:17157]
EDF1	no	ENSG00000107223	Q9JMG1	endothelial differentiation related factor 1 [Source:HGNC Symbol;Acc:HGNC:3164]
EEA1	no	ENSG00000102189	Q8BL66	early endosome antigen 1 [Source:HGNC Symbol;Acc:HGNC:3185]
EED	no	ENSG00000074266	Q921E6	embryonic ectoderm development [Source:HGNC Symbol;Acc:HGNC:3188]
EEF1A1	no	ENSG00000156508	P10126	eukaryotic translation elongation factor 1 alpha 1 [Source:HGNC Symbol;Acc:HGNC:3189]
EEF1A2	no	ENSG00000101210	P62631	eukaryotic translation elongation factor 1 alpha 2 [Source:HGNC Symbol;Acc:HGNC:3192]
EEF1B2	no	ENSG00000114942|ENSG00000283391	O70251	eukaryotic translation elongation factor 1 beta 2 [Source:HGNC Symbol;Acc:HGNC:3208]
EEF1D	no	ENSG00000104529|ENSG00000273594	NA	eukaryotic translation elongation factor 1 delta [Source:HGNC Symbol;Acc:HGNC:3211]
EEF1E1	no	ENSG00000124802	Q9D1M4	eukaryotic translation elongation factor 1 epsilon 1 [Source:HGNC Symbol;Acc:HGNC:3212]
EEF1G	no	ENSG00000254772	Q9D8N0	eukaryotic translation elongation factor 1 gamma [Source:HGNC Symbol;Acc:HGNC:3213]
EEF2	no	ENSG00000167658	P58252	eukaryotic translation elongation factor 2 [Source:HGNC Symbol;Acc:HGNC:3214]
EEF2K	no	ENSG00000103319	O08796	eukaryotic elongation factor 2 kinase [Source:HGNC Symbol;Acc:HGNC:24615]
EEFSEC	no	ENSG00000132394	Q9JHW4	eukaryotic elongation factor, selenocysteine-tRNA specific [Source:HGNC Symbol;Acc:HGNC:24614]
EFHD2	no	ENSG00000142634	Q9D4J1|NA	EF-hand domain family member D2 [Source:HGNC Symbol;Acc:HGNC:28670]
EFL1	no	ENSG00000140598	Q8C0D5	elongation factor like GTPase 1 [Source:HGNC Symbol;Acc:HGNC:25789]
EFTUD2	no	ENSG00000108883	O08810	elongation factor Tu GTP binding domain containing 2 [Source:HGNC Symbol;Acc:HGNC:30858]
EHD1	no	ENSG00000110047	Q7TQ48|Q8BH64|Q9EQP2|Q9QXY6|Q9WVK4	EH domain containing 1 [Source:HGNC Symbol;Acc:HGNC:3242]
EHMT1	no	ENSG00000181090	Q5DW34	euchromatic histone lysine methyltransferase 1 [Source:HGNC Symbol;Acc:HGNC:24650]
EIF1	no	ENSG00000173812		eukaryotic translation initiation factor 1 [Source:HGNC Symbol;Acc:HGNC:3249]
EIF1AD	no	ENSG00000175376	Q3THJ3	eukaryotic translation initiation factor 1A domain containing [Source:HGNC Symbol;Acc:HGNC:28147]
EIF1AX	no	ENSG00000173674	Q8BMJ3|Q60872	eukaryotic translation initiation factor 1A, X-linked [Source:HGNC Symbol;Acc:HGNC:3250]
EIF1AY	no	ENSG00000198692	Q8BMJ3	eukaryotic translation initiation factor 1A, Y-linked [Source:HGNC Symbol;Acc:HGNC:3252]
EIF1B	no	ENSG00000114784	Q9CXU9	eukaryotic translation initiation factor 1B [Source:HGNC Symbol;Acc:HGNC:30792]
EIF2A	no	ENSG00000144895	Q8BJW6	eukaryotic translation initiation factor 2A [Source:HGNC Symbol;Acc:HGNC:3254]
EIF2AK1	no	ENSG00000086232	Q9Z2R9	eukaryotic translation initiation factor 2 alpha kinase 1 [Source:HGNC Symbol;Acc:HGNC:24921]
EIF2AK3	no	ENSG00000172071	Q03963|NA	eukaryotic translation initiation factor 2 alpha kinase 3 [Source:HGNC Symbol;Acc:HGNC:3255]
EIF2B1	no	ENSG00000111361	Q99LC8	eukaryotic translation initiation factor 2B subunit alpha [Source:HGNC Symbol;Acc:HGNC:3257]
EIF2B2	no	ENSG00000119718	Q99LD9	eukaryotic translation initiation factor 2B subunit beta [Source:HGNC Symbol;Acc:HGNC:3258]
EIF2B3	no	ENSG00000070785	NA	eukaryotic translation initiation factor 2B subunit gamma [Source:HGNC Symbol;Acc:HGNC:3259]
EIF2B5	no	ENSG00000145191	Q8CHW4	eukaryotic translation initiation factor 2B subunit epsilon [Source:HGNC Symbol;Acc:HGNC:3261]
EIF2D	no	ENSG00000143486	Q61211	eukaryotic translation initiation factor 2D [Source:HGNC Symbol;Acc:HGNC:6583]
EIF2S1	no	ENSG00000134001	Q6ZWX6	eukaryotic translation initiation factor 2 subunit alpha [Source:HGNC Symbol;Acc:HGNC:3265]
EIF2S2	no	ENSG00000125977	Q99L45	eukaryotic translation initiation factor 2 subunit beta [Source:HGNC Symbol;Acc:HGNC:3266]
EIF2S3	no	ENSG00000130741	Q9Z0N2|Q9Z0N1	eukaryotic translation initiation factor 2 subunit gamma [Source:HGNC Symbol;Acc:HGNC:3267]
EIF2S3L	no	ENSG00000180574	Q9Z0N2|Q9Z0N1	Putative eukaryotic translation initiation factor 2 subunit 3-like protein [Source:UniProtKB/Swiss-Prot;Acc:Q2VIR3]
EIF3A	no	ENSG00000107581	P23116	eukaryotic translation initiation factor 3 subunit A [Source:HGNC Symbol;Acc:HGNC:3271]
EIF3B	no	ENSG00000106263	Q8JZQ9	eukaryotic translation initiation factor 3 subunit B [Source:HGNC Symbol;Acc:HGNC:3280]
EIF3C	no	ENSG00000184110	Q8R1B4	eukaryotic translation initiation factor 3 subunit C [Source:HGNC Symbol;Acc:HGNC:3279]
EIF3CL	no	ENSG00000205609	Q8R1B4	eukaryotic translation initiation factor 3 subunit C-like [Source:HGNC Symbol;Acc:HGNC:26347]
EIF3D	no	ENSG00000100353	O70194	eukaryotic translation initiation factor 3 subunit D [Source:HGNC Symbol;Acc:HGNC:3278]
EIF3E	no	ENSG00000104408	P60229	eukaryotic translation initiation factor 3 subunit E [Source:HGNC Symbol;Acc:HGNC:3277]
EIF3F	no	ENSG00000175390|ENSG00000280606	Q9DCH4	eukaryotic translation initiation factor 3 subunit F [Source:HGNC Symbol;Acc:HGNC:3275]
EIF3G	no	ENSG00000130811	Q9Z1D1	eukaryotic translation initiation factor 3 subunit G [Source:HGNC Symbol;Acc:HGNC:3274]
EIF3H	no	ENSG00000147677	Q91WK2	eukaryotic translation initiation factor 3 subunit H [Source:HGNC Symbol;Acc:HGNC:3273]
EIF3K	no	ENSG00000178982|ENSG00000282986	Q9DBZ5	eukaryotic translation initiation factor 3 subunit K [Source:HGNC Symbol;Acc:HGNC:24656]
EIF3L	no	ENSG00000100129	Q8QZY1	eukaryotic translation initiation factor 3 subunit L [Source:HGNC Symbol;Acc:HGNC:18138]
EIF3M	no	ENSG00000149100	Q99JX4	eukaryotic translation initiation factor 3 subunit M [Source:HGNC Symbol;Acc:HGNC:24460]
EIF4A1	no	ENSG00000161960	P60843	eukaryotic translation initiation factor 4A1 [Source:HGNC Symbol;Acc:HGNC:3282]
EIF4A2	no	ENSG00000156976	P10630	eukaryotic translation initiation factor 4A2 [Source:HGNC Symbol;Acc:HGNC:3284]
EIF4A3	no	ENSG00000141543	Q91VC3|NA	eukaryotic translation initiation factor 4A3 [Source:HGNC Symbol;Acc:HGNC:18683]
EIF4E	no	ENSG00000151247	P63073	eukaryotic translation initiation factor 4E [Source:HGNC Symbol;Acc:HGNC:3287]
EIF4E1B	no	ENSG00000175766	Q3UTA9	eukaryotic translation initiation factor 4E family member 1B [Source:HGNC Symbol;Acc:HGNC:33179]
EIF4E2	no	ENSG00000135930	Q8BMB3	eukaryotic translation initiation factor 4E family member 2 [Source:HGNC Symbol;Acc:HGNC:3293]
EIF4E3	no	ENSG00000163412	Q9DBB5	eukaryotic translation initiation factor 4E family member 3 [Source:HGNC Symbol;Acc:HGNC:31837]
EIF4EBP2	no	ENSG00000148730	P70445|Q60876|Q80VV3	eukaryotic translation initiation factor 4E binding protein 2 [Source:HGNC Symbol;Acc:HGNC:3289]
EIF4G1	no	ENSG00000114867	Q6NZJ6	eukaryotic translation initiation factor 4 gamma 1 [Source:HGNC Symbol;Acc:HGNC:3296]
EIF4G2	no	ENSG00000110321	NA	eukaryotic translation initiation factor 4 gamma 2 [Source:HGNC Symbol;Acc:HGNC:3297]
EIF4H	no	ENSG00000106682	Q9WUK2	eukaryotic translation initiation factor 4H [Source:HGNC Symbol;Acc:HGNC:12741]
EIF5	no	ENSG00000100664	P59325	eukaryotic translation initiation factor 5 [Source:HGNC Symbol;Acc:HGNC:3299]
EIF5A	no	ENSG00000132507	P63242	eukaryotic translation initiation factor 5A [Source:HGNC Symbol;Acc:HGNC:3300]
EIF5A2	no	ENSG00000163577	Q8BGY2	eukaryotic translation initiation factor 5A2 [Source:HGNC Symbol;Acc:HGNC:3301]
EIF5AL1	no	ENSG00000253626	P63242	eukaryotic translation initiation factor 5A-like 1 [Source:HGNC Symbol;Acc:HGNC:17419]
EIF6	no	ENSG00000242372	O55135	eukaryotic translation initiation factor 6 [Source:HGNC Symbol;Acc:HGNC:6159]
ELAC1	no	ENSG00000141642	Q8VEB6	elaC ribonuclease Z 1 [Source:HGNC Symbol;Acc:HGNC:14197]
ELAVL1	no	ENSG00000066044	P70372|Q60899|Q60900|Q61701	ELAV like RNA binding protein 1 [Source:HGNC Symbol;Acc:HGNC:3312]
ELAVL2	no	ENSG00000107105	P70372|Q60899|Q60900|Q61701	ELAV like RNA binding protein 2 [Source:HGNC Symbol;Acc:HGNC:3313]
ELAVL3	no	ENSG00000196361	P70372|Q60899|Q60900|Q61701	ELAV like RNA binding protein 3 [Source:HGNC Symbol;Acc:HGNC:3314]
ELAVL4	no	ENSG00000162374	P70372|Q60899|Q60900|Q61701	ELAV like RNA binding protein 4 [Source:HGNC Symbol;Acc:HGNC:3315]
ELOF1	no	ENSG00000130165	P60003	elongation factor 1 homolog [Source:HGNC Symbol;Acc:HGNC:28691]
EMD	no	ENSG00000102119	O08579	emerin [Source:HGNC Symbol;Acc:HGNC:3331]
EML4	no	ENSG00000143924	NA	echinoderm microtubule associated protein like 4 [Source:HGNC Symbol;Acc:HGNC:1316]
ENAH	no	ENSG00000154380	P70460|Q03173	enabled homolog (Drosophila) [Source:HGNC Symbol;Acc:HGNC:18271]
ENDOG	no	ENSG00000167136	O08600	endonuclease G [Source:HGNC Symbol;Acc:HGNC:3346]
ENDOU	no	ENSG00000111405	Q3V188	endonuclease, poly(U) specific [Source:HGNC Symbol;Acc:HGNC:14369]
ENDOV	no	ENSG00000173818	Q8C9A2	endonuclease V [Source:HGNC Symbol;Acc:HGNC:26640]
ENO1	no	ENSG00000074800	P17182	enolase 1 [Source:HGNC Symbol;Acc:HGNC:3350]
ENOX1	no	ENSG00000120658	Q8BHR2|Q8R0Z2	ecto-NOX disulfide-thiol exchanger 1 [Source:HGNC Symbol;Acc:HGNC:25474]
ENOX2	no	ENSG00000165675	Q8R0Z2	ecto-NOX disulfide-thiol exchanger 2 [Source:HGNC Symbol;Acc:HGNC:2259]
ENPP1	no	ENSG00000197594	NA	ectonucleotide pyrophosphatase/phosphodiesterase 1 [Source:HGNC Symbol;Acc:HGNC:3356]
ENPP2	no	ENSG00000136960	Q9R1E6	ectonucleotide pyrophosphatase/phosphodiesterase 2 [Source:HGNC Symbol;Acc:HGNC:3357]
ENPP3	no	ENSG00000154269	Q6DYE8	ectonucleotide pyrophosphatase/phosphodiesterase 3 [Source:HGNC Symbol;Acc:HGNC:3358]
ENY2	no	ENSG00000120533	Q9JIX0	ENY2, transcription and export complex 2 subunit [Source:HGNC Symbol;Acc:HGNC:24449]
EP300	no	ENSG00000100393	B2RWS6	E1A binding protein p300 [Source:HGNC Symbol;Acc:HGNC:3373]
EP400	no	ENSG00000183495	Q8CHI8	E1A binding protein p400 [Source:HGNC Symbol;Acc:HGNC:11958]
EPB41L2	no	ENSG00000079819	O70318|Q9WV92	erythrocyte membrane protein band 4.1 like 2 [Source:HGNC Symbol;Acc:HGNC:3379]
EPM2A	no	ENSG00000112425	Q9WUA5	epilepsy, progressive myoclonus type 2A, Lafora disease (laforin) [Source:HGNC Symbol;Acc:HGNC:3413]
EPPK1	no	ENSG00000261150		epiplakin 1 [Source:HGNC Symbol;Acc:HGNC:15577]
EPRS	no	ENSG00000136628	Q8CGC7	glutamyl-prolyl-tRNA synthetase [Source:HGNC Symbol;Acc:HGNC:3418]
EPS15	no	ENSG00000085832	P42567|Q60902	epidermal growth factor receptor pathway substrate 15 [Source:HGNC Symbol;Acc:HGNC:3419]
ERAL1	no	ENSG00000132591	Q9CZU4	Era like 12S mitochondrial rRNA chaperone 1 [Source:HGNC Symbol;Acc:HGNC:3424]
ERG	no	ENSG00000157554	NA|P15037|P26323|P27577|P28322|P41158|P41163|P41164|P41969|P41971|P81270|Q00422|Q8QZW2|Q8R4Z4|Q9CXC9	ERG, ETS transcription factor [Source:HGNC Symbol;Acc:HGNC:3446]
ERH	no	ENSG00000100632	P84089	enhancer of rudimentary homolog (Drosophila) [Source:HGNC Symbol;Acc:HGNC:3447]
ERI1	no	ENSG00000104626	NA	exoribonuclease 1 [Source:HGNC Symbol;Acc:HGNC:23994]
ERI3	no	ENSG00000117419	Q8C460	ERI1 exoribonuclease family member 3 [Source:HGNC Symbol;Acc:HGNC:17276]
ERMP1	no	ENSG00000099219	Q3UVK0	endoplasmic reticulum metallopeptidase 1 [Source:HGNC Symbol;Acc:HGNC:23703]
ERN1	no	ENSG00000178607	Q9EQY0	endoplasmic reticulum to nucleus signaling 1 [Source:HGNC Symbol;Acc:HGNC:3449]
ERN2	no	ENSG00000134398	Q9Z2E3	endoplasmic reticulum to nucleus signaling 2 [Source:HGNC Symbol;Acc:HGNC:16942]
ERO1A	no	ENSG00000197930	Q8R180	endoplasmic reticulum oxidoreductase 1 alpha [Source:HGNC Symbol;Acc:HGNC:13280]
ERP29	no	ENSG00000089248	P57759	endoplasmic reticulum protein 29 [Source:HGNC Symbol;Acc:HGNC:13799]
ESF1	no	ENSG00000089048	Q3V1V3	ESF1 nucleolar pre-rRNA processing protein homolog [Source:HGNC Symbol;Acc:HGNC:15898]
ESPL1	no	ENSG00000135476	P60330	extra spindle pole bodies like 1, separase [Source:HGNC Symbol;Acc:HGNC:16856]
ESRP1	no	ENSG00000104413	Q3US41|Q8K0G8	epithelial splicing regulatory protein 1 [Source:HGNC Symbol;Acc:HGNC:25966]
ESRP2	no	ENSG00000103067	Q3US41|Q8K0G8	epithelial splicing regulatory protein 2 [Source:HGNC Symbol;Acc:HGNC:26152]
ESYT1	no	ENSG00000139641	Q3TZZ7|Q3U7R1	extended synaptotagmin 1 [Source:HGNC Symbol;Acc:HGNC:29534]
ETF1	no	ENSG00000120705	Q8BWY3	eukaryotic translation termination factor 1 [Source:HGNC Symbol;Acc:HGNC:3477]
ETFA	no	ENSG00000140374	Q99LC5	electron transfer flavoprotein alpha subunit [Source:HGNC Symbol;Acc:HGNC:3481]
EWSR1	no	ENSG00000182944	Q61545	EWS RNA binding protein 1 [Source:HGNC Symbol;Acc:HGNC:3508]
EXD1	no	ENSG00000178997	Q8CDF7	exonuclease 3'-5' domain containing 1 [Source:HGNC Symbol;Acc:HGNC:28507]
EXD2	no	ENSG00000081177	Q8VEG4	exonuclease 3'-5' domain containing 2 [Source:HGNC Symbol;Acc:HGNC:20217]
EXD3	no	ENSG00000187609		exonuclease 3'-5' domain containing 3 [Source:HGNC Symbol;Acc:HGNC:26023]
EXO1	no	ENSG00000174371	Q9QZ11	exonuclease 1 [Source:HGNC Symbol;Acc:HGNC:3511]
EXO5	no	ENSG00000164002	Q9CXP9	exonuclease 5 [Source:HGNC Symbol;Acc:HGNC:26115]
EXOC3	no	ENSG00000180104	Q6KAR6	exocyst complex component 3 [Source:HGNC Symbol;Acc:HGNC:30378]
EXOC4	no	ENSG00000131558	O35382	exocyst complex component 4 [Source:HGNC Symbol;Acc:HGNC:30389]
EXOG	no	ENSG00000157036	Q8C163	exo/endonuclease G [Source:HGNC Symbol;Acc:HGNC:3347]
EXOSC1	no	ENSG00000171311	Q9DAA6	exosome component 1 [Source:HGNC Symbol;Acc:HGNC:17286]
EXOSC10	no	ENSG00000171824	P56960	exosome component 10 [Source:HGNC Symbol;Acc:HGNC:9138]
EXOSC2	no	ENSG00000130713	Q8VBV3	exosome component 2 [Source:HGNC Symbol;Acc:HGNC:17097]
EXOSC4	no	ENSG00000178896	Q921I9	exosome component 4 [Source:HGNC Symbol;Acc:HGNC:18189]
EXOSC5	no	ENSG00000077348	Q9CRA8	exosome component 5 [Source:HGNC Symbol;Acc:HGNC:24662]
EXOSC6	no	ENSG00000223496	Q8BTW3	exosome component 6 [Source:HGNC Symbol;Acc:HGNC:19055]
EXOSC7	no	ENSG00000075914	Q9D0M0	exosome component 7 [Source:HGNC Symbol;Acc:HGNC:28112]
EXOSC8	no	ENSG00000120699	Q9D753	exosome component 8 [Source:HGNC Symbol;Acc:HGNC:17035]
EXOSC9	no	ENSG00000123737	Q9JHI7	exosome component 9 [Source:HGNC Symbol;Acc:HGNC:9137]
EYA1	no	ENSG00000104313	O08575|P97480|P97767|Q9Z191	EYA transcriptional coactivator and phosphatase 1 [Source:HGNC Symbol;Acc:HGNC:3519]
EZH2	no	ENSG00000106462	Q61188	enhancer of zeste 2 polycomb repressive complex 2 subunit [Source:HGNC Symbol;Acc:HGNC:3527]
EZR	no	ENSG00000092820	NA|P26040|P26041|P26043|P46662|Q8BIE6|Q920B0	ezrin [Source:HGNC Symbol;Acc:HGNC:12691]
FABP5	no	ENSG00000164687	NA|O08716|P04117|P11404|P12710|P22935|P24526|P51162|P51880|P55050|P62965|Q00915|Q05816|Q08652|Q9DAK4|Q9EPC5	fatty acid binding protein 5 [Source:HGNC Symbol;Acc:HGNC:3560]
FAM103A1	no	ENSG00000169612	NA|Q9CQY2	family with sequence similarity 103 member A1 [Source:HGNC Symbol;Acc:HGNC:31022]
FAM120C	no	ENSG00000184083	Q6A0A9|Q8C3F2	family with sequence similarity 120C [Source:HGNC Symbol;Acc:HGNC:16949]
FAM129A	no	ENSG00000135842	NA|Q3UW53|Q8R1F1	family with sequence similarity 129 member A [Source:HGNC Symbol;Acc:HGNC:16784]
FAM129B	no	ENSG00000136830	NA|Q3UW53|Q8R1F1	family with sequence similarity 129 member B [Source:HGNC Symbol;Acc:HGNC:25282]
FAM133B	no	ENSG00000234545	Q9CVI2	family with sequence similarity 133 member B [Source:HGNC Symbol;Acc:HGNC:28629]
FAM193A	no	ENSG00000125386	Q8CGI1	family with sequence similarity 193 member A [Source:HGNC Symbol;Acc:HGNC:16822]
FAM207A	no	ENSG00000160256	P58468	family with sequence similarity 207 member A [Source:HGNC Symbol;Acc:HGNC:15811]
FAM208A	no	ENSG00000163946	F8VPN2|Q69ZR9	family with sequence similarity 208 member A [Source:HGNC Symbol;Acc:HGNC:30314]
FAM32A	no	ENSG00000105058	Q9CR80	family with sequence similarity 32 member A [Source:HGNC Symbol;Acc:HGNC:24563]
FAM46A	no	ENSG00000112773	NA|Q5SSF7|Q8C152	family with sequence similarity 46 member A [Source:HGNC Symbol;Acc:HGNC:18345]
FAM49B	no	ENSG00000153310	Q8BHZ0|Q921M7	family with sequence similarity 49 member B [Source:HGNC Symbol;Acc:HGNC:25216]
FAM50A	no	ENSG00000071859	Q9WTJ8|Q9WV03	family with sequence similarity 50 member A [Source:HGNC Symbol;Acc:HGNC:18786]
FAM83H	no	ENSG00000180921|ENSG00000273889	Q148V8	family with sequence similarity 83 member H [Source:HGNC Symbol;Acc:HGNC:24797]
FAM91A1	no	ENSG00000176853	Q3UVG3	family with sequence similarity 91 member A1 [Source:HGNC Symbol;Acc:HGNC:26306]
FAM98A	no	ENSG00000119812	NA|Q3TJZ6|Q80VD1	family with sequence similarity 98 member A [Source:HGNC Symbol;Acc:HGNC:24520]
FAM98B	no	ENSG00000171262	NA|Q3TJZ6|Q80VD1	family with sequence similarity 98 member B [Source:HGNC Symbol;Acc:HGNC:26773]
FAN1	no	ENSG00000198690|ENSG00000276787	Q69ZT1	FANCD2/FANCI-associated nuclease 1 [Source:HGNC Symbol;Acc:HGNC:29170]
FANCD2	no	ENSG00000144554	Q80V62	Fanconi anemia complementation group D2 [Source:HGNC Symbol;Acc:HGNC:3585]
FAR1	no	ENSG00000197601	Q7TNT2|Q922J9	fatty acyl-CoA reductase 1 [Source:HGNC Symbol;Acc:HGNC:26222]
FARS2	no	ENSG00000145982	Q99M01	phenylalanyl-tRNA synthetase 2, mitochondrial [Source:HGNC Symbol;Acc:HGNC:21062]
FARSA	no	ENSG00000179115	Q8C0C7	phenylalanyl-tRNA synthetase alpha subunit [Source:HGNC Symbol;Acc:HGNC:3592]
FARSB	no	ENSG00000116120	Q9WUA2	phenylalanyl-tRNA synthetase beta subunit [Source:HGNC Symbol;Acc:HGNC:17800]
FASTK	no	ENSG00000164896	NA	Fas activated serine/threonine kinase [Source:HGNC Symbol;Acc:HGNC:24676]
FASTKD1	no	ENSG00000138399	Q6DI86	FAST kinase domains 1 [Source:HGNC Symbol;Acc:HGNC:26150]
FASTKD2	no	ENSG00000118246	Q922E6	FAST kinase domains 2 [Source:HGNC Symbol;Acc:HGNC:29160]
FASTKD3	no	ENSG00000124279	Q8BSN9	FAST kinase domains 3 [Source:HGNC Symbol;Acc:HGNC:28758]
FASTKD5	no	ENSG00000215251	NA	FAST kinase domains 5 [Source:HGNC Symbol;Acc:HGNC:25790]
FAU	no	ENSG00000149806	NA	FAU, ubiquitin like and ribosomal protein S30 fusion [Source:HGNC Symbol;Acc:HGNC:3597]
FBL	no	ENSG00000105202|ENSG00000280548	P35550	fibrillarin [Source:HGNC Symbol;Acc:HGNC:3599]
FBLL1	no	ENSG00000188573	Q80WS3	fibrillarin-like 1 [Source:HGNC Symbol;Acc:HGNC:35458]
FBRSL1	no	ENSG00000112787	NA	fibrosin like 1 [Source:HGNC Symbol;Acc:HGNC:29308]
FBXL18	no	ENSG00000155034	NA	F-box and leucine rich repeat protein 18 [Source:HGNC Symbol;Acc:HGNC:21874]
FBXO22	no	ENSG00000167196	Q78JE5	F-box protein 22 [Source:HGNC Symbol;Acc:HGNC:13593]
FCF1	no	ENSG00000119616	Q9CTH6	FCF1 rRNA-processing protein [Source:HGNC Symbol;Acc:HGNC:20220]
FDXACB1	no	ENSG00000255561	Q3UY23	ferredoxin-fold anticodon binding domain containing 1 [Source:HGNC Symbol;Acc:HGNC:25110]
FDXR	no	ENSG00000161513	Q61578	ferredoxin reductase [Source:HGNC Symbol;Acc:HGNC:3642]
FEN1	no	ENSG00000168496	NA	flap structure-specific endonuclease 1 [Source:HGNC Symbol;Acc:HGNC:3650]
FH	no	ENSG00000091483	P97807	fumarate hydratase [Source:HGNC Symbol;Acc:HGNC:3700]
FHL1	no	ENSG00000022267	NA|P97447	four and a half LIM domains 1 [Source:HGNC Symbol;Acc:HGNC:3702]
FHL2	no	ENSG00000115641	O70433	four and a half LIM domains 2 [Source:HGNC Symbol;Acc:HGNC:3703]
FIP1L1	no	ENSG00000145216		factor interacting with PAPOLA and CPSF1 [Source:HGNC Symbol;Acc:HGNC:19124]
FKBP10	no	ENSG00000141756	Q61576	FK506 binding protein 10 [Source:HGNC Symbol;Acc:HGNC:18169]
FKBP1A	no	ENSG00000088832	P26883	FK506 binding protein 1A [Source:HGNC Symbol;Acc:HGNC:3711]
FKBP2	no	ENSG00000173486	P45878	FK506 binding protein 2 [Source:HGNC Symbol;Acc:HGNC:3718]
FKBP3	no	ENSG00000100442	Q62446	FK506 binding protein 3 [Source:HGNC Symbol;Acc:HGNC:3719]
FKBP4	no	ENSG00000004478	P30416	FK506 binding protein 4 [Source:HGNC Symbol;Acc:HGNC:3720]
FLYWCH2	no	ENSG00000162076	Q9CQE9	FLYWCH family member 2 [Source:HGNC Symbol;Acc:HGNC:25178]
FMR1	no	ENSG00000102081	Q61584|NA	fragile X mental retardation 1 [Source:HGNC Symbol;Acc:HGNC:3775]
FNDC3A	no	ENSG00000102531	NA|Q6DFV6|Q8BX90	fibronectin type III domain containing 3A [Source:HGNC Symbol;Acc:HGNC:20296]
FOCAD	no	ENSG00000188352	A2AKG8	focadhesin [Source:HGNC Symbol;Acc:HGNC:23377]
FRA10AC1	no	ENSG00000148690	Q8BP78	FRA10A associated CGG repeat 1 [Source:HGNC Symbol;Acc:HGNC:1162]
FRG1BP	no	ENSG00000149531		FSHD region gene 1 family member B, pseudogene [Source:HGNC Symbol;Acc:HGNC:15792]
FRYL	no	ENSG00000075539	E9Q8I9|NA	FRY like transcription coactivator [Source:HGNC Symbol;Acc:HGNC:29127]
FSCN1	no	ENSG00000075618	Q32M02|Q61553|Q9QXW4	fascin actin-bundling protein 1 [Source:HGNC Symbol;Acc:HGNC:11148]
FTH1	no	ENSG00000167996	P09528	ferritin heavy chain 1 [Source:HGNC Symbol;Acc:HGNC:3976]
FTO	no	ENSG00000140718	Q8BGW1	FTO, alpha-ketoglutarate dependent dioxygenase [Source:HGNC Symbol;Acc:HGNC:24678]
FTSJ1	no	ENSG00000068438	NA	FtsJ RNA methyltransferase homolog 1 (E. coli) [Source:HGNC Symbol;Acc:HGNC:13254]
FTSJ3	no	ENSG00000108592	Q9DBE9	FtsJ homolog 3 [Source:HGNC Symbol;Acc:HGNC:17136]
FUBP1	no	ENSG00000162613	NA|Q3U0V1|Q91WJ8	far upstream element binding protein 1 [Source:HGNC Symbol;Acc:HGNC:4004]
FUBP3	no	ENSG00000107164	NA|Q3U0V1|Q91WJ8	far upstream element binding protein 3 [Source:HGNC Symbol;Acc:HGNC:4005]
FUS	no	ENSG00000089280	P56959	FUS RNA binding protein [Source:HGNC Symbol;Acc:HGNC:4010]
FXR2	no	ENSG00000129245	Q61584|NA	FMR1 autosomal homolog 2 [Source:HGNC Symbol;Acc:HGNC:4024]
FYB	no	ENSG00000082074	O35601	FYN binding protein [Source:HGNC Symbol;Acc:HGNC:4036]
FYCO1	no	ENSG00000163820	Q3TB82|Q3TYX8|Q8VDC1|Q91WB4	FYVE and coiled-coil domain containing 1 [Source:HGNC Symbol;Acc:HGNC:14673]
FYTTD1	no	ENSG00000122068	Q91Z49	forty-two-three domain containing 1 [Source:HGNC Symbol;Acc:HGNC:25407]
G3BP1	no	ENSG00000145907	P97379|P97855	G3BP stress granule assembly factor 1 [Source:HGNC Symbol;Acc:HGNC:30292]
G3BP2	no	ENSG00000138757	P97379|P97855	G3BP stress granule assembly factor 2 [Source:HGNC Symbol;Acc:HGNC:30291]
G6PD	no	ENSG00000160211	Q00612|NA	glucose-6-phosphate dehydrogenase [Source:HGNC Symbol;Acc:HGNC:4057]
GABARAPL2	no	ENSG00000034713	P60521|Q8R3R8|Q91VR7|Q9CQV6|Q9DCD6	GABA type A receptor associated protein like 2 [Source:HGNC Symbol;Acc:HGNC:13291]
GABPB1	no	ENSG00000104064	Q00420	GA binding protein transcription factor beta subunit 1 [Source:HGNC Symbol;Acc:HGNC:4074]
GADD45GIP1	no	ENSG00000179271	Q9CR59	GADD45G interacting protein 1 [Source:HGNC Symbol;Acc:HGNC:29996]
GALNT2	no	ENSG00000143641	Q6PB93|Q8BVG5|Q9JJ61	polypeptide N-acetylgalactosaminyltransferase 2 [Source:HGNC Symbol;Acc:HGNC:4124]
GAPDH	no	ENSG00000111640	NA|P16858	glyceraldehyde-3-phosphate dehydrogenase [Source:HGNC Symbol;Acc:HGNC:4141]
GAPVD1	no	ENSG00000165219	Q6PAR5	GTPase activating protein and VPS9 domains 1 [Source:HGNC Symbol;Acc:HGNC:23375]
GAR1	no	ENSG00000109534	Q9CY66	GAR1 ribonucleoprotein [Source:HGNC Symbol;Acc:HGNC:14264]
GARS	no	ENSG00000106105	Q9CZD3	glycyl-tRNA synthetase [Source:HGNC Symbol;Acc:HGNC:4162]
GART	no	ENSG00000159131|ENSG00000262473	Q64737	phosphoribosylglycinamide formyltransferase, phosphoribosylglycinamide synthetase, phosphoribosylaminoimidazole synthetase [Source:HGNC Symbol;Acc:HGNC:4163]
GATAD2A	no	ENSG00000167491	Q8CHY6	GATA zinc finger domain containing 2A [Source:HGNC Symbol;Acc:HGNC:29989]
GATAD2B	no	ENSG00000143614|ENSG00000261992	Q8VHR5	GATA zinc finger domain containing 2B [Source:HGNC Symbol;Acc:HGNC:30778]
GATB	no	ENSG00000059691	Q99JT1	glutamyl-tRNA amidotransferase subunit B [Source:HGNC Symbol;Acc:HGNC:8849]
GBE1	no	ENSG00000114480	Q9D6Y9	1,4-alpha-glucan branching enzyme 1 [Source:HGNC Symbol;Acc:HGNC:4180]
GBF1	no	ENSG00000107862	NA	golgi brefeldin A resistant guanine nucleotide exchange factor 1 [Source:HGNC Symbol;Acc:HGNC:4181]
GBP1	no	ENSG00000117228	NA|Q61107|Q6PA06|Q8BH66|Q8CFB4|Q91YH5|Q96DY5|Q9Z0E6	guanylate binding protein 1 [Source:HGNC Symbol;Acc:HGNC:4182]
GCLC	no	ENSG00000001084	P97494	glutamate-cysteine ligase catalytic subunit [Source:HGNC Symbol;Acc:HGNC:4311]
GCN1	no	ENSG00000089154	E9PVA8	GCN1, eIF2 alpha kinase activator homolog [Source:HGNC Symbol;Acc:HGNC:4199]
GDA	no	ENSG00000119125	Q9R111	guanine deaminase [Source:HGNC Symbol;Acc:HGNC:4212]
GDI2	no	ENSG00000057608	Q61598	GDP dissociation inhibitor 2 [Source:HGNC Symbol;Acc:HGNC:4227]
GEMIN2	no	ENSG00000092208	Q9CQQ4	gem nuclear organelle associated protein 2 [Source:HGNC Symbol;Acc:HGNC:10884]
GEMIN5	no	ENSG00000082516	Q8BX17	gem nuclear organelle associated protein 5 [Source:HGNC Symbol;Acc:HGNC:20043]
GEMIN6	no	ENSG00000152147	Q9CX53|NA	gem nuclear organelle associated protein 6 [Source:HGNC Symbol;Acc:HGNC:20044]
GEMIN7	no	ENSG00000142252	Q9CWY4	gem nuclear organelle associated protein 7 [Source:HGNC Symbol;Acc:HGNC:20045]
GEMIN8	no	ENSG00000046647	Q8BHE1	gem nuclear organelle associated protein 8 [Source:HGNC Symbol;Acc:HGNC:26044]
GFM1	no	ENSG00000168827	Q8K0D5	G elongation factor mitochondrial 1 [Source:HGNC Symbol;Acc:HGNC:13780]
GFPT1	no	ENSG00000198380	P47856	glutamine--fructose-6-phosphate transaminase 1 [Source:HGNC Symbol;Acc:HGNC:4241]
GGCT	no	ENSG00000006625	Q9D7X8	gamma-glutamylcyclotransferase [Source:HGNC Symbol;Acc:HGNC:21705]
GGH	no	ENSG00000137563	Q9Z0L8	gamma-glutamyl hydrolase [Source:HGNC Symbol;Acc:HGNC:4248]
GHR	no	ENSG00000112964	P16882	growth hormone receptor [Source:HGNC Symbol;Acc:HGNC:4263]
GIGYF2	no	ENSG00000204120	Q6Y7W8	GRB10 interacting GYF protein 2 [Source:HGNC Symbol;Acc:HGNC:11960]
GLA	no	ENSG00000102393	Q9QWR8|NA	galactosidase alpha [Source:HGNC Symbol;Acc:HGNC:4296]
GLE1	no	ENSG00000119392	Q8R322	GLE1, RNA export mediator [Source:HGNC Symbol;Acc:HGNC:4315]
GLMN	no	ENSG00000174842	Q8BZM1	glomulin, FKBP associated protein [Source:HGNC Symbol;Acc:HGNC:14373]
GLO1	no	ENSG00000124767	Q9CPU0	glyoxalase I [Source:HGNC Symbol;Acc:HGNC:4323]
GLOD4	no	ENSG00000167699	Q9CPV4	glyoxalase domain containing 4 [Source:HGNC Symbol;Acc:HGNC:14111]
GLRX3	no	ENSG00000108010	Q9CQM9	glutaredoxin 3 [Source:HGNC Symbol;Acc:HGNC:15987]
GLS	no	ENSG00000115419	D3Z7P3	glutaminase [Source:HGNC Symbol;Acc:HGNC:4331]
GLTSCR2	no	ENSG00000105373	NA	glioma tumor suppressor candidate region gene 2 [Source:HGNC Symbol;Acc:HGNC:4333]
GLUD1	no	ENSG00000148672	P26443	glutamate dehydrogenase 1 [Source:HGNC Symbol;Acc:HGNC:4335]
GM2A	no	ENSG00000196743	Q60648	GM2 ganglioside activator [Source:HGNC Symbol;Acc:HGNC:4367]
GMPS	no	ENSG00000163655	Q3THK7	guanine monophosphate synthase [Source:HGNC Symbol;Acc:HGNC:4378]
GNAI2	no	ENSG00000114353	B2RSH2|O70443|P08752|P18872|P20612|P21278|P21279|P27600|P27601|P30677|P30678|P50149|Q3V3I2|Q9DC51	G protein subunit alpha i2 [Source:HGNC Symbol;Acc:HGNC:4385]
GNAI3	no	ENSG00000065135	B2RSH2|O70443|P08752|P18872|P20612|P21278|P21279|P27600|P27601|P30677|P30678|P50149|Q3V3I2|Q9DC51	G protein subunit alpha i3 [Source:HGNC Symbol;Acc:HGNC:4387]
GNAS	no	ENSG00000087460	Q9Z0F1|Q6R0H7|Q6R0H6|P63094|Q8CGK7	GNAS complex locus [Source:HGNC Symbol;Acc:HGNC:4392]
GNB2	no	ENSG00000172354	P29387|P62874|P62880|Q61011	G protein subunit beta 2 [Source:HGNC Symbol;Acc:HGNC:4398]
GNL1	no	ENSG00000204590|ENSG00000206412|ENSG00000206492|ENSG00000226882|ENSG00000228581|ENSG00000229470|ENSG00000232143|ENSG00000235986	P36916	G protein nucleolar 1 (putative) [Source:HGNC Symbol;Acc:HGNC:4413]
GNL2	no	ENSG00000134697	Q99LH1	G protein nucleolar 2 [Source:HGNC Symbol;Acc:HGNC:29925]
GNL3L	no	ENSG00000130119	Q6PGG6	G protein nucleolar 3 like [Source:HGNC Symbol;Acc:HGNC:25553]
GOLGA2	no	ENSG00000167110	Q921M4|NA	golgin A2 [Source:HGNC Symbol;Acc:HGNC:4425]
GOLGA4	no	ENSG00000144674	Q91VW5	golgin A4 [Source:HGNC Symbol;Acc:HGNC:4427]
GON4L	no	ENSG00000116580	NA	gon-4 like [Source:HGNC Symbol;Acc:HGNC:25973]
GOT1	no	ENSG00000120053	P05201	glutamic-oxaloacetic transaminase 1 [Source:HGNC Symbol;Acc:HGNC:4432]
GOT2	no	ENSG00000125166	P05202	glutamic-oxaloacetic transaminase 2 [Source:HGNC Symbol;Acc:HGNC:4433]
GPATCH1	no	ENSG00000076650	Q9DBM1	G-patch domain containing 1 [Source:HGNC Symbol;Acc:HGNC:24658]
GPC4	no	ENSG00000076716	NA|P51655|Q8BKV1|Q8CAL5|Q8CFZ4|Q9QZF2|Q9R087	glypican 4 [Source:HGNC Symbol;Acc:HGNC:4452]
GPD2	no	ENSG00000115159	Q64521	glycerol-3-phosphate dehydrogenase 2 [Source:HGNC Symbol;Acc:HGNC:4456]
GPHN	no	ENSG00000171723	Q8BUV3	gephyrin [Source:HGNC Symbol;Acc:HGNC:15465]
GPI	no	ENSG00000105220|ENSG00000282019	P06745	glucose-6-phosphate isomerase [Source:HGNC Symbol;Acc:HGNC:4458]
GPKOW	no	ENSG00000068394	Q56A08	G-patch domain and KOW motifs [Source:HGNC Symbol;Acc:HGNC:30677]
GPS1	no	ENSG00000169727	NA	G protein pathway suppressor 1 [Source:HGNC Symbol;Acc:HGNC:4549]
GPX1	no	ENSG00000233276	P11352	glutathione peroxidase 1 [Source:HGNC Symbol;Acc:HGNC:4553]
GRB2	no	ENSG00000177885	O89100|Q60631|Q9CX99	growth factor receptor bound protein 2 [Source:HGNC Symbol;Acc:HGNC:4566]
GRB7	no	ENSG00000141738	NA|Q03160|Q8R5A3	growth factor receptor bound protein 7 [Source:HGNC Symbol;Acc:HGNC:4567]
GRHPR	no	ENSG00000137106	Q91Z53	glyoxylate and hydroxypyruvate reductase [Source:HGNC Symbol;Acc:HGNC:4570]
GRN	no	ENSG00000030582	NA	granulin precursor [Source:HGNC Symbol;Acc:HGNC:4601]
GRPEL1	no	ENSG00000109519	Q99LP6	GrpE like 1, mitochondrial [Source:HGNC Symbol;Acc:HGNC:19696]
GRSF1	no	ENSG00000132463	Q8C5Q4	G-rich RNA sequence binding factor 1 [Source:HGNC Symbol;Acc:HGNC:4610]
GRWD1	no	ENSG00000105447	Q810D6	glutamate rich WD repeat containing 1 [Source:HGNC Symbol;Acc:HGNC:21270]
GSDMA	no	ENSG00000167914	Q32M21|Q5Y4Y6|Q9EST1	gasdermin A [Source:HGNC Symbol;Acc:HGNC:13311]
GSPT1	no	ENSG00000103342	Q8R050	G1 to S phase transition 1 [Source:HGNC Symbol;Acc:HGNC:4621]
GSR	no	ENSG00000104687	P47791	glutathione-disulfide reductase [Source:HGNC Symbol;Acc:HGNC:4623]
GSTO1	no	ENSG00000148834	O09131|Q8K2Q2	glutathione S-transferase omega 1 [Source:HGNC Symbol;Acc:HGNC:13312]
GSTP1	no	ENSG00000084207	NA|P10648|P13745|P19157|P24472|P30115|P46425|Q9JHF7	glutathione S-transferase pi 1 [Source:HGNC Symbol;Acc:HGNC:4638]
GTF2B	no	ENSG00000137947	P62915	general transcription factor IIB [Source:HGNC Symbol;Acc:HGNC:4648]
GTF2E2	no	ENSG00000197265	Q9D902	general transcription factor IIE subunit 2 [Source:HGNC Symbol;Acc:HGNC:4651]
GTF2F1	no	ENSG00000125651	Q3THK3	general transcription factor IIF subunit 1 [Source:HGNC Symbol;Acc:HGNC:4652]
GTF2H2	no	ENSG00000145736|ENSG00000275045|ENSG00000276910	Q9JIB4	general transcription factor IIH subunit 2 [Source:HGNC Symbol;Acc:HGNC:4656]
GTF2H3	no	ENSG00000111358	Q8VD76	general transcription factor IIH subunit 3 [Source:HGNC Symbol;Acc:HGNC:4657]
GTF2I	no	ENSG00000263001	Q9ESZ8|Q9JI57	general transcription factor IIi [Source:HGNC Symbol;Acc:HGNC:4659]
GTF3C1	no	ENSG00000077235	Q8K284	general transcription factor IIIC subunit 1 [Source:HGNC Symbol;Acc:HGNC:4664]
GTF3C3	no	ENSG00000119041	NA	general transcription factor IIIC subunit 3 [Source:HGNC Symbol;Acc:HGNC:4666]
GTF3C4	no	ENSG00000125484	Q8BMQ2	general transcription factor IIIC subunit 4 [Source:HGNC Symbol;Acc:HGNC:4667]
GTPBP1	no	ENSG00000100226	O08582	GTP binding protein 1 [Source:HGNC Symbol;Acc:HGNC:4669]
GTPBP10	no	ENSG00000105793	Q8K013	GTP binding protein 10 [Source:HGNC Symbol;Acc:HGNC:25106]
GTPBP2	no	ENSG00000172432	Q3UJK4	GTP binding protein 2 [Source:HGNC Symbol;Acc:HGNC:4670]
GTPBP3	no	ENSG00000130299	Q923K4	GTP binding protein 3 (mitochondrial) [Source:HGNC Symbol;Acc:HGNC:14880]
GTPBP4	no	ENSG00000107937	Q99ME9	GTP binding protein 4 [Source:HGNC Symbol;Acc:HGNC:21535]
GTPBP6	no	ENSG00000178605	NA	GTP binding protein 6 (putative) [Source:HGNC Symbol;Acc:HGNC:30189]
GTSE1	no	ENSG00000075218	Q8R080	G2 and S-phase expressed 1 [Source:HGNC Symbol;Acc:HGNC:13698]
GUSB	no	ENSG00000169919	P12265	glucuronidase beta [Source:HGNC Symbol;Acc:HGNC:4696]
H1F0	no	ENSG00000189060	NA|P10922|P15864|P43274|P43275|P43276|P43277|Q3TEA8|Q8VIK3|Q99J64	H1 histone family member 0 [Source:HGNC Symbol;Acc:HGNC:4714]
H1FX	no	ENSG00000184897	NA|P10922|P15864|P43274|P43275|P43276|P43277|Q3TEA8|Q8VIK3|Q99J64	H1 histone family member X [Source:HGNC Symbol;Acc:HGNC:4722]
H2AFY	no	ENSG00000113648	Q9QZQ8	H2A histone family member Y [Source:HGNC Symbol;Acc:HGNC:4740]
HABP4	no	ENSG00000130956	Q9CY58|NA	hyaluronan binding protein 4 [Source:HGNC Symbol;Acc:HGNC:17062]
HACD3	no	ENSG00000074696	Q8K2C9	3-hydroxyacyl-CoA dehydratase 3 [Source:HGNC Symbol;Acc:HGNC:24175]
HADH	no	ENSG00000138796	Q61425	hydroxyacyl-CoA dehydrogenase [Source:HGNC Symbol;Acc:HGNC:4799]
HADHA	no	ENSG00000084754	Q8BMS1	hydroxyacyl-CoA dehydrogenase/3-ketoacyl-CoA thiolase/enoyl-CoA hydratase (trifunctional protein), alpha subunit [Source:HGNC Symbol;Acc:HGNC:4801]
HADHB	no	ENSG00000138029	Q99JY0	hydroxyacyl-CoA dehydrogenase/3-ketoacyl-CoA thiolase/enoyl-CoA hydratase (trifunctional protein), beta subunit [Source:HGNC Symbol;Acc:HGNC:4803]
HARS	no	ENSG00000170445	Q61035	histidyl-tRNA synthetase [Source:HGNC Symbol;Acc:HGNC:4816]
HARS2	no	ENSG00000112855	Q99KK9	histidyl-tRNA synthetase 2, mitochondrial [Source:HGNC Symbol;Acc:HGNC:4817]
HAT1	no	ENSG00000128708	Q8BY71	histone acetyltransferase 1 [Source:HGNC Symbol;Acc:HGNC:4821]
HAUS5	no	ENSG00000249115	Q9D786	HAUS augmin like complex subunit 5 [Source:HGNC Symbol;Acc:HGNC:29130]
HAX1	no	ENSG00000143575	O35387	HCLS1 associated protein X-1 [Source:HGNC Symbol;Acc:HGNC:16915]
HBA1	no	ENSG00000206172	NA	hemoglobin subunit alpha 1 [Source:HGNC Symbol;Acc:HGNC:4823]
HBA2	no	ENSG00000188536	NA	hemoglobin subunit alpha 2 [Source:HGNC Symbol;Acc:HGNC:4824]
HBS1L	no	ENSG00000112339	Q69ZS7	HBS1 like translational GTPase [Source:HGNC Symbol;Acc:HGNC:4834]
HCFC1	no	ENSG00000172534	Q61191	host cell factor C1 [Source:HGNC Symbol;Acc:HGNC:4839]
HDAC1	no	ENSG00000116478	O09106	histone deacetylase 1 [Source:HGNC Symbol;Acc:HGNC:4852]
HDAC2	no	ENSG00000196591	NA	histone deacetylase 2 [Source:HGNC Symbol;Acc:HGNC:4853]
HDGF	no	ENSG00000143321	P51859	hepatoma-derived growth factor [Source:HGNC Symbol;Acc:HGNC:4856]
HDLBP	no	ENSG00000115677	NA|Q8VDJ3|Q99MQ1	high density lipoprotein binding protein [Source:HGNC Symbol;Acc:HGNC:4857]
HEATR3	no	ENSG00000155393	Q8BQM4	HEAT repeat containing 3 [Source:HGNC Symbol;Acc:HGNC:26087]
HEATR5B	no	ENSG00000008869	Q5PRF0|Q8C547	HEAT repeat containing 5B [Source:HGNC Symbol;Acc:HGNC:29273]
HEATR6	no	ENSG00000068097	Q6P1G0	HEAT repeat containing 6 [Source:HGNC Symbol;Acc:HGNC:24076]
HECTD3	no	ENSG00000126107	Q3U487	HECT domain E3 ubiquitin protein ligase 3 [Source:HGNC Symbol;Acc:HGNC:26117]
HELB	no	ENSG00000127311	Q6NVF4	DNA helicase B [Source:HGNC Symbol;Acc:HGNC:17196]
HELLS	no	ENSG00000119969	Q60848	helicase, lymphoid-specific [Source:HGNC Symbol;Acc:HGNC:4861]
HELQ	no	ENSG00000163312	Q2VPA6	helicase, POLQ-like [Source:HGNC Symbol;Acc:HGNC:18536]
HELZ	no	ENSG00000198265	Q6DFV5	helicase with zinc finger [Source:HGNC Symbol;Acc:HGNC:16878]
HELZ2	no	ENSG00000130589	E9QAM5	helicase with zinc finger 2 [Source:HGNC Symbol;Acc:HGNC:30021]
HENMT1	no	ENSG00000162639	Q8CAE2	HEN1 methyltransferase homolog 1 [Source:HGNC Symbol;Acc:HGNC:26400]
HERC1	no	ENSG00000103657	NA	HECT and RLD domain containing E3 ubiquitin protein ligase family member 1 [Source:HGNC Symbol;Acc:HGNC:4867]
HERC5	no	ENSG00000138646		HECT and RLD domain containing E3 ubiquitin protein ligase 5 [Source:HGNC Symbol;Acc:HGNC:24368]
HEXIM2	no	ENSG00000168517	Q3TVI4|Q8R409	hexamethylene bisacetamide inducible 2 [Source:HGNC Symbol;Acc:HGNC:28591]
HFM1	no	ENSG00000162669	D3Z4R1	HFM1, ATP dependent DNA helicase homolog [Source:HGNC Symbol;Acc:HGNC:20193]
HGH1	no	ENSG00000235173	Q8C3I8	HGH1 homolog [Source:HGNC Symbol;Acc:HGNC:24161]
HGS	no	ENSG00000185359	Q810J8|Q9DAZ9|NA	hepatocyte growth factor-regulated tyrosine kinase substrate [Source:HGNC Symbol;Acc:HGNC:4897]
HIBADH	no	ENSG00000106049	Q99L13	3-hydroxyisobutyrate dehydrogenase [Source:HGNC Symbol;Acc:HGNC:4907]
HIBCH	no	ENSG00000198130	Q8QZS1	3-hydroxyisobutyryl-CoA hydrolase [Source:HGNC Symbol;Acc:HGNC:4908]
HIKESHI	no	ENSG00000149196	Q9DD02	Hikeshi, heat shock protein nuclear import factor [Source:HGNC Symbol;Acc:HGNC:26938]
HINT1	no	ENSG00000169567	P70349	histidine triad nucleotide binding protein 1 [Source:HGNC Symbol;Acc:HGNC:4912]
HINT3	no	ENSG00000111911	Q9CPS6	histidine triad nucleotide binding protein 3 [Source:HGNC Symbol;Acc:HGNC:18468]
HIRIP3	no	ENSG00000149929	Q8BLH7	HIRA interacting protein 3 [Source:HGNC Symbol;Acc:HGNC:4917]
HIST1H1B	no	ENSG00000184357	NA|P10922|P15864|P43274|P43275|P43276|P43277|Q3TEA8|Q8VIK3|Q99J64	histone cluster 1 H1 family member b [Source:HGNC Symbol;Acc:HGNC:4719]
HIST1H1C	no	ENSG00000187837	NA|P10922|P15864|P43274|P43275|P43276|P43277|Q3TEA8|Q8VIK3|Q99J64	histone cluster 1 H1 family member c [Source:HGNC Symbol;Acc:HGNC:4716]
HIST1H1D	no	ENSG00000124575	NA|P10922|P15864|P43274|P43275|P43276|P43277|Q3TEA8|Q8VIK3|Q99J64	histone cluster 1 H1 family member d [Source:HGNC Symbol;Acc:HGNC:4717]
HIST1H1E	no	ENSG00000168298	NA|P10922|P15864|P43274|P43275|P43276|P43277|Q3TEA8|Q8VIK3|Q99J64	histone cluster 1 H1 family member e [Source:HGNC Symbol;Acc:HGNC:4718]
HIST1H3A	no	ENSG00000275714	P84228	histone cluster 1 H3 family member a [Source:HGNC Symbol;Acc:HGNC:4766]
HIST1H4A	no	ENSG00000278637	P62806	histone cluster 1 H4 family member a [Source:HGNC Symbol;Acc:HGNC:4781]
HIST1H4B	no	ENSG00000278705	P62806	histone cluster 1 H4 family member b [Source:HGNC Symbol;Acc:HGNC:4789]
HIST1H4C	no	ENSG00000197061	P62806	histone cluster 1 H4 family member c [Source:HGNC Symbol;Acc:HGNC:4787]
HIST1H4D	no	ENSG00000277157	P62806	histone cluster 1 H4 family member d [Source:HGNC Symbol;Acc:HGNC:4782]
HIST1H4E	no	ENSG00000276966	P62806	histone cluster 1 H4 family member e [Source:HGNC Symbol;Acc:HGNC:4790]
HIST1H4F	no	ENSG00000274618	P62806	histone cluster 1 H4 family member f [Source:HGNC Symbol;Acc:HGNC:4783]
HIST1H4H	no	ENSG00000158406	P62806	histone cluster 1 H4 family member h [Source:HGNC Symbol;Acc:HGNC:4788]
HIST1H4I	no	ENSG00000276180	P62806	histone cluster 1 H4 family member i [Source:HGNC Symbol;Acc:HGNC:4793]
HIST1H4J	no	ENSG00000197238	P62806	histone cluster 1 H4 family member j [Source:HGNC Symbol;Acc:HGNC:4785]
HIST1H4K	no	ENSG00000273542	P62806	histone cluster 1 H4 family member k [Source:HGNC Symbol;Acc:HGNC:4784]
HIST1H4L	no	ENSG00000275126	P62806	histone cluster 1 H4 family member l [Source:HGNC Symbol;Acc:HGNC:4791]
HIST2H3A	no	ENSG00000203852	P84228	histone cluster 2 H3 family member a [Source:HGNC Symbol;Acc:HGNC:20505]
HIST2H3C	no	ENSG00000203811	NA	histone cluster 2 H3 family member c [Source:HGNC Symbol;Acc:HGNC:20503]
HIST2H3D	no	ENSG00000183598	P84228	histone cluster 2 H3 family member d [Source:HGNC Symbol;Acc:HGNC:25311]
HIST2H4A	no	ENSG00000270882	P62806	histone cluster 2 H4 family member a [Source:HGNC Symbol;Acc:HGNC:4794]
HIST2H4B	no	ENSG00000270276	P62806	histone cluster 2 H4 family member b [Source:HGNC Symbol;Acc:HGNC:29607]
HIST4H4	no	ENSG00000197837	P62806	histone cluster 4 H4 [Source:HGNC Symbol;Acc:HGNC:20510]
HK1	no	ENSG00000156515	P17710	hexokinase 1 [Source:HGNC Symbol;Acc:HGNC:4922]
HLA-A	no	ENSG00000206503|ENSG00000206505|ENSG00000223980|ENSG00000224320|ENSG00000227715|ENSG00000229215|ENSG00000231834|ENSG00000235657	NA|P01898|P01901|P06339|P14429|Q8HWB0|P01899	major histocompatibility complex, class I, A [Source:HGNC Symbol;Acc:HGNC:4931]
HMBOX1	no	ENSG00000147421	Q8BJA3	homeobox containing 1 [Source:HGNC Symbol;Acc:HGNC:26137]
HMGA1	no	ENSG00000137309	P17095	high mobility group AT-hook 1 [Source:HGNC Symbol;Acc:HGNC:5010]
HMGB1	no	ENSG00000189403	P63158	high mobility group box 1 [Source:HGNC Symbol;Acc:HGNC:4983]
HMGB2	no	ENSG00000164104	P30681	high mobility group box 2 [Source:HGNC Symbol;Acc:HGNC:5000]
HMGB3	no	ENSG00000029993		high mobility group box 3 [Source:HGNC Symbol;Acc:HGNC:5004]
HMGCS1	no	ENSG00000112972	Q8JZK9	3-hydroxy-3-methylglutaryl-CoA synthase 1 [Source:HGNC Symbol;Acc:HGNC:5007]
HMGN2	no	ENSG00000198830	NA|P09602	high mobility group nucleosomal binding domain 2 [Source:HGNC Symbol;Acc:HGNC:4986]
HMGN5	no	ENSG00000198157	Q9JL35	high mobility group nucleosome binding domain 5 [Source:HGNC Symbol;Acc:HGNC:8013]
HN1L	no	ENSG00000206053	NA|Q6PGH2	hematological and neurological expressed 1 like [Source:HGNC Symbol;Acc:HGNC:14137]
HNRNPA1	no	ENSG00000135486		heterogeneous nuclear ribonucleoprotein A1 [Source:HGNC Symbol;Acc:HGNC:5031]
HNRNPA1L2	no	ENSG00000139675	NA	heterogeneous nuclear ribonucleoprotein A1-like 2 [Source:HGNC Symbol;Acc:HGNC:27067]
HNRNPA1P36	no	ENSG00000231942		heterogeneous nuclear ribonucleoprotein A1 pseudogene 36 [Source:HGNC Symbol;Acc:HGNC:48765]
HNRNPA1P6	no	ENSG00000229887		heterogeneous nuclear ribonucleoprotein A1 pseudogene 6 [Source:HGNC Symbol;Acc:HGNC:5032]
HNRNPA1P7	no	ENSG00000215492		heterogeneous nuclear ribonucleoprotein A1 pseudogene 7 [Source:HGNC Symbol;Acc:HGNC:31015]
HNRNPA2B1	no	ENSG00000122566	O88569	heterogeneous nuclear ribonucleoprotein A2/B1 [Source:HGNC Symbol;Acc:HGNC:5033]
HNRNPA3	no	ENSG00000170144	Q8BG05	heterogeneous nuclear ribonucleoprotein A3 [Source:HGNC Symbol;Acc:HGNC:24941]
HNRNPAB	no	ENSG00000197451	Q99020	heterogeneous nuclear ribonucleoprotein A/B [Source:HGNC Symbol;Acc:HGNC:5034]
HNRNPC	no	ENSG00000092199	Q9Z204	heterogeneous nuclear ribonucleoprotein C (C1/C2) [Source:HGNC Symbol;Acc:HGNC:5035]
HNRNPCL1	no	ENSG00000179172|ENSG00000282175	Q9Z204	heterogeneous nuclear ribonucleoprotein C-like 1 [Source:HGNC Symbol;Acc:HGNC:29295]
HNRNPCL2	no	ENSG00000274109|ENSG00000275774|ENSG00000282530|ENSG00000283370	Q9Z204	heterogeneous nuclear ribonucleoprotein C-like 2 [Source:HGNC Symbol;Acc:HGNC:48813]
HNRNPCL3	no	ENSG00000277058|ENSG00000282559|ENSG00000283292	Q9Z204	heterogeneous nuclear ribonucleoprotein C-like 3 [Source:HGNC Symbol;Acc:HGNC:51235]
HNRNPCL4	no	ENSG00000179412|ENSG00000282095|ENSG00000283231	Q9Z204	heterogeneous nuclear ribonucleoprotein C-like 4 [Source:HGNC Symbol;Acc:HGNC:51333]
HNRNPD	no	ENSG00000138668	Q60668	heterogeneous nuclear ribonucleoprotein D [Source:HGNC Symbol;Acc:HGNC:5036]
HNRNPDL	no	ENSG00000152795	NA	heterogeneous nuclear ribonucleoprotein D like [Source:HGNC Symbol;Acc:HGNC:5037]
HNRNPF	no	ENSG00000169813	NA|O35737|P70333|Q9Z2X1	heterogeneous nuclear ribonucleoprotein F [Source:HGNC Symbol;Acc:HGNC:5039]
HNRNPH1	no	ENSG00000169045	NA|O35737|P70333|Q9Z2X1	heterogeneous nuclear ribonucleoprotein H1 (H) [Source:HGNC Symbol;Acc:HGNC:5041]
HNRNPK	no	ENSG00000165119	P61979	heterogeneous nuclear ribonucleoprotein K [Source:HGNC Symbol;Acc:HGNC:5044]
HNRNPL	no	ENSG00000104824|ENSG00000282947	Q8R081|Q921F4	heterogeneous nuclear ribonucleoprotein L [Source:HGNC Symbol;Acc:HGNC:5045]
HNRNPLL	no	ENSG00000143889	Q8R081|Q921F4	heterogeneous nuclear ribonucleoprotein L like [Source:HGNC Symbol;Acc:HGNC:25127]
HNRNPM	no	ENSG00000099783	Q9D0E1	heterogeneous nuclear ribonucleoprotein M [Source:HGNC Symbol;Acc:HGNC:5046]
HNRNPR	no	ENSG00000125944|ENSG00000282958	NA|P86049|Q5YD48|Q7TMK9|Q91WT8	heterogeneous nuclear ribonucleoprotein R [Source:HGNC Symbol;Acc:HGNC:5047]
HNRNPU	no	ENSG00000153187	Q8VEK3	heterogeneous nuclear ribonucleoprotein U [Source:HGNC Symbol;Acc:HGNC:5048]
HNRNPUL1	no	ENSG00000105323	Q8VDM6	heterogeneous nuclear ribonucleoprotein U like 1 [Source:HGNC Symbol;Acc:HGNC:17011]
HNRNPUL2	no	ENSG00000214753	Q00PI9	heterogeneous nuclear ribonucleoprotein U like 2 [Source:HGNC Symbol;Acc:HGNC:25451]
HOOK3	no	ENSG00000168172	Q7TMK6|Q8BIL5|Q8BUK6	hook microtubule tethering protein 3 [Source:HGNC Symbol;Acc:HGNC:23576]
HOXB6	no	ENSG00000108511	NA|P02830|P02831|P09021|P09023|P09024|P09025|P09026|P09027|P09079|P09092|P09632|P0C1T1|P10284|P10628|P10629|P17919|P23463|P31245|P31315|P31316|P32043|P32442|P32443|P48031|P52946|P82976|Q01822|Q08624|Q9QZW9	homeobox B6 [Source:HGNC Symbol;Acc:HGNC:5117]
HOXD10	no	ENSG00000128710	P09631|P09633|P20615|P23812|P28357|P28359|P31257|P31310|P31311|P31313|P50207|P70217|P70321|Q8K5B8	homeobox D10 [Source:HGNC Symbol;Acc:HGNC:5133]
HP1BP3	no	ENSG00000127483	NA|P10922|P15864|P43274|P43275|P43276|P43277|Q3TEA8|Q8VIK3|Q99J64	heterochromatin protein 1 binding protein 3 [Source:HGNC Symbol;Acc:HGNC:24973]
HPRT1	no	ENSG00000165704	P00493	hypoxanthine phosphoribosyltransferase 1 [Source:HGNC Symbol;Acc:HGNC:5157]
HSD17B10	no	ENSG00000072506	NA	hydroxysteroid 17-beta dehydrogenase 10 [Source:HGNC Symbol;Acc:HGNC:4800]
HSD17B4	no	ENSG00000133835	P51660	hydroxysteroid 17-beta dehydrogenase 4 [Source:HGNC Symbol;Acc:HGNC:5213]
HSF1	no	ENSG00000185122	P38532	heat shock transcription factor 1 [Source:HGNC Symbol;Acc:HGNC:5224]
HSP90AA1	no	ENSG00000080824	P07901	heat shock protein 90 alpha family class A member 1 [Source:HGNC Symbol;Acc:HGNC:5253]
HSP90AB1	no	ENSG00000096384	P11499	heat shock protein 90 alpha family class B member 1 [Source:HGNC Symbol;Acc:HGNC:5258]
HSP90AB2P	no	ENSG00000205940		heat shock protein 90 alpha family class B member 2, pseudogene [Source:HGNC Symbol;Acc:HGNC:32537]
HSPA12A	no	ENSG00000165868	Q8K0U4	heat shock protein family A (Hsp70) member 12A [Source:HGNC Symbol;Acc:HGNC:19022]
HSPA14	no	ENSG00000187522	Q99M31	heat shock protein family A (Hsp70) member 14 [Source:HGNC Symbol;Acc:HGNC:29526]
HSPA1A	no	ENSG00000204389|ENSG00000215328|ENSG00000234475|ENSG00000235941|ENSG00000237724	P17879|Q61696	heat shock protein family A (Hsp70) member 1A [Source:HGNC Symbol;Acc:HGNC:5232]
HSPA1B	no	ENSG00000204388|ENSG00000212866|ENSG00000224501|ENSG00000231555|ENSG00000232804	P17879|Q61696	heat shock protein family A (Hsp70) member 1B [Source:HGNC Symbol;Acc:HGNC:5233]
HSPA4	no	ENSG00000170606	NA	heat shock protein family A (Hsp70) member 4 [Source:HGNC Symbol;Acc:HGNC:5237]
HSPA6	no	ENSG00000173110		heat shock protein family A (Hsp70) member 6 [Source:HGNC Symbol;Acc:HGNC:5239]
HSPA8	no	ENSG00000109971	P63017	heat shock protein family A (Hsp70) member 8 [Source:HGNC Symbol;Acc:HGNC:5241]
HSPB1	no	ENSG00000106211	P14602|P23927|P24622|P35385|Q5EBG6|Q99PR8|Q9DAM3|Q9JK92|Q9QZ57	heat shock protein family B (small) member 1 [Source:HGNC Symbol;Acc:HGNC:5246]
HSPBP1	no	ENSG00000133265	Q99P31|Q9EPK6	HSPA (Hsp70) binding protein 1 [Source:HGNC Symbol;Acc:HGNC:24989]
HSPE1	no	ENSG00000115541	Q64433	heat shock protein family E (Hsp10) member 1 [Source:HGNC Symbol;Acc:HGNC:5269]
HSPH1	no	ENSG00000120694	Q61699	heat shock protein family H (Hsp110) member 1 [Source:HGNC Symbol;Acc:HGNC:16969]
HTATSF1	no	ENSG00000102241	Q8BGC0	HIV-1 Tat specific factor 1 [Source:HGNC Symbol;Acc:HGNC:5276]
HTT	no	ENSG00000197386	NA	huntingtin [Source:HGNC Symbol;Acc:HGNC:4851]
HUWE1	no	ENSG00000086758	Q7TMY8	HECT, UBA and WWE domain containing 1, E3 ubiquitin protein ligase [Source:HGNC Symbol;Acc:HGNC:30892]
HYOU1	no	ENSG00000149428|ENSG00000280682	Q9JKR6	hypoxia up-regulated 1 [Source:HGNC Symbol;Acc:HGNC:16931]
IARS	no	ENSG00000196305	Q8BU30	isoleucyl-tRNA synthetase [Source:HGNC Symbol;Acc:HGNC:5330]
IARS2	no	ENSG00000067704	Q8BIJ6	isoleucyl-tRNA synthetase 2, mitochondrial [Source:HGNC Symbol;Acc:HGNC:29685]
IBA57	no	ENSG00000181873	Q8CAK1	IBA57 homolog, iron-sulfur cluster assembly [Source:HGNC Symbol;Acc:HGNC:27302]
ICE1	no	ENSG00000164151	E9Q286	interactor of little elongation complex ELL subunit 1 [Source:HGNC Symbol;Acc:HGNC:29154]
IDE	no	ENSG00000119912	NA	insulin degrading enzyme [Source:HGNC Symbol;Acc:HGNC:5381]
IDH2	no	ENSG00000182054	P54071	isocitrate dehydrogenase (NADP(+)) 2, mitochondrial [Source:HGNC Symbol;Acc:HGNC:5383]
IDH3A	no	ENSG00000166411	Q9D6R2	isocitrate dehydrogenase 3 (NAD(+)) alpha [Source:HGNC Symbol;Acc:HGNC:5384]
IFI16	no	ENSG00000163565	D0QMC3|NA|Q08619|Q8BV49|Q8CGE8|Q91VJ1|Q9R002|Q3V3Q4	interferon gamma inducible protein 16 [Source:HGNC Symbol;Acc:HGNC:5395]
IFIH1	no	ENSG00000115267	Q8R5F7	interferon induced with helicase C domain 1 [Source:HGNC Symbol;Acc:HGNC:18873]
IFIT1	no	ENSG00000185745	NA	interferon induced protein with tetratricopeptide repeats 1 [Source:HGNC Symbol;Acc:HGNC:5407]
IFIT1B	no	ENSG00000204010	NA|Q64282	interferon induced protein with tetratricopeptide repeats 1B [Source:HGNC Symbol;Acc:HGNC:23442]
IFIT2	no	ENSG00000119922	NA	interferon induced protein with tetratricopeptide repeats 2 [Source:HGNC Symbol;Acc:HGNC:5409]
IFIT3	no	ENSG00000119917	Q64345|NA	interferon induced protein with tetratricopeptide repeats 3 [Source:HGNC Symbol;Acc:HGNC:5411]
IFIT5	no	ENSG00000152778		interferon induced protein with tetratricopeptide repeats 5 [Source:HGNC Symbol;Acc:HGNC:13328]
IGF2BP1	no	ENSG00000159217	O88477|Q5SF07|Q9CPN8	insulin like growth factor 2 mRNA binding protein 1 [Source:HGNC Symbol;Acc:HGNC:28866]
IGF2BP2	no	ENSG00000073792	O88477|Q5SF07|Q9CPN8	insulin like growth factor 2 mRNA binding protein 2 [Source:HGNC Symbol;Acc:HGNC:28867]
IGF2BP3	no	ENSG00000136231	O88477|Q5SF07|Q9CPN8	insulin like growth factor 2 mRNA binding protein 3 [Source:HGNC Symbol;Acc:HGNC:28868]
IGF2R	no	ENSG00000197081	Q07113	insulin like growth factor 2 receptor [Source:HGNC Symbol;Acc:HGNC:5467]
IK	no	ENSG00000113141	Q9Z1M8	IK cytokine, down-regulator of HLA II [Source:HGNC Symbol;Acc:HGNC:5958]
IKBKAP	no	ENSG00000070061	Q7TT37	inhibitor of kappa light polypeptide gene enhancer in B-cells, kinase complex-associated protein [Source:HGNC Symbol;Acc:HGNC:5959]
IKBKG	no	ENSG00000269335	O88522	inhibitor of kappa light polypeptide gene enhancer in B-cells, kinase gamma [Source:HGNC Symbol;Acc:HGNC:5961]
ILF2	no	ENSG00000143621	Q9CXY6	interleukin enhancer binding factor 2 [Source:HGNC Symbol;Acc:HGNC:6037]
ILKAP	no	ENSG00000132323	Q8R0F6	ILK associated serine/threonine phosphatase [Source:HGNC Symbol;Acc:HGNC:15566]
IMP4	no	ENSG00000136718	Q8VHZ7	IMP4 homolog, U3 small nucleolar ribonucleoprotein [Source:HGNC Symbol;Acc:HGNC:30856]
IMPACT	no	ENSG00000154059	O55091	impact RWD domain protein [Source:HGNC Symbol;Acc:HGNC:20387]
INA	no	ENSG00000148798	P08551|P19246|P46660	internexin neuronal intermediate filament protein alpha [Source:HGNC Symbol;Acc:HGNC:6057]
INF2	no	ENSG00000203485	Q3ULZ2|NA	inverted formin, FH2 and WH2 domain containing [Source:HGNC Symbol;Acc:HGNC:23791]
INPPL1	no	ENSG00000165458	Q6P549	inositol polyphosphate phosphatase like 1 [Source:HGNC Symbol;Acc:HGNC:6080]
INTS1	no	ENSG00000164880	NA	integrator complex subunit 1 [Source:HGNC Symbol;Acc:HGNC:24555]
INTS10	no	ENSG00000104613	Q8K2A7	integrator complex subunit 10 [Source:HGNC Symbol;Acc:HGNC:25548]
INTS12	no	ENSG00000138785	Q02395|Q9CXG9|Q9D168|Q9Z1B8	integrator complex subunit 12 [Source:HGNC Symbol;Acc:HGNC:25067]
INTS2	no	ENSG00000108506	Q80UK8	integrator complex subunit 2 [Source:HGNC Symbol;Acc:HGNC:29241]
INTS3	no	ENSG00000143624|ENSG00000262826	Q7TPD0	integrator complex subunit 3 [Source:HGNC Symbol;Acc:HGNC:26153]
INTS4	no	ENSG00000149262	Q8CIM8	integrator complex subunit 4 [Source:HGNC Symbol;Acc:HGNC:25048]
INTS6L	no	ENSG00000165359	NA|Q6PCM2|Q8BND4	integrator complex subunit 6 like [Source:HGNC Symbol;Acc:HGNC:27334]
INTS7	no	ENSG00000143493	NA	integrator complex subunit 7 [Source:HGNC Symbol;Acc:HGNC:24484]
INTS8	no	ENSG00000164941	Q80V86	integrator complex subunit 8 [Source:HGNC Symbol;Acc:HGNC:26048]
INTS9	no	ENSG00000104299	NA	integrator complex subunit 9 [Source:HGNC Symbol;Acc:HGNC:25592]
IPO11	no	ENSG00000086200	Q8K2V6	importin 11 [Source:HGNC Symbol;Acc:HGNC:20628]
IPO13	no	ENSG00000117408	Q8K0C1	importin 13 [Source:HGNC Symbol;Acc:HGNC:16853]
IPO5	no	ENSG00000065150	Q8BIV3|Q8BKC5	importin 5 [Source:HGNC Symbol;Acc:HGNC:6402]
IPO7	no	ENSG00000205339	Q9EPL8	importin 7 [Source:HGNC Symbol;Acc:HGNC:9852]
IPO8	no	ENSG00000133704	Q7TMY7	importin 8 [Source:HGNC Symbol;Acc:HGNC:9853]
IPO9	no	ENSG00000198700	NA	importin 9 [Source:HGNC Symbol;Acc:HGNC:19425]
IQCB1	no	ENSG00000173226	Q8BP00	IQ motif containing B1 [Source:HGNC Symbol;Acc:HGNC:28949]
IQGAP1	no	ENSG00000140575	Q9JKF1	IQ motif containing GTPase activating protein 1 [Source:HGNC Symbol;Acc:HGNC:6110]
IREB2	no	ENSG00000136381	Q811J3	iron responsive element binding protein 2 [Source:HGNC Symbol;Acc:HGNC:6115]
IRF2BP1	no	ENSG00000170604	Q8K3X4|Q8R3Y8	interferon regulatory factor 2 binding protein 1 [Source:HGNC Symbol;Acc:HGNC:21728]
IRGQ	no	ENSG00000167378	Q8VIM9	immunity related GTPase Q [Source:HGNC Symbol;Acc:HGNC:24868]
ISG20	no	ENSG00000172183	Q9JL16	interferon stimulated exonuclease gene 20 [Source:HGNC Symbol;Acc:HGNC:6130]
ISG20L2	no	ENSG00000143319	NA	interferon stimulated exonuclease gene 20 like 2 [Source:HGNC Symbol;Acc:HGNC:25745]
ISY1	no	ENSG00000240682	NA|Q69ZQ2	ISY1 splicing factor homolog [Source:HGNC Symbol;Acc:HGNC:29201]
ITGB1	no	ENSG00000150093	A2A863|O54890|P09055|P26011|NA|Q3UV74|Q8VDV0|Q9Z0T9	integrin subunit beta 1 [Source:HGNC Symbol;Acc:HGNC:6153]
ITPR2	no	ENSG00000123104	P11881|P70227|Q9Z329	inositol 1,4,5-trisphosphate receptor type 2 [Source:HGNC Symbol;Acc:HGNC:6181]
IVNS1ABP	no	ENSG00000116679	NA|A2AUC9|E0CZ16|O35709|P28575|P59280|Q3U410|Q3UQV5|Q69ZK5|Q6GQU2|Q6TDP3|Q6V595|Q6ZPT1|Q80T74|Q80TF4|Q8BGY4|Q8BHI4|Q8BRG6|Q8BSF5|Q8BUL5|Q8BZM0|Q8C3F7|Q8CA72|Q8CDE2|Q8JZP3|Q8R124|Q8R179|Q8R2P1|Q8VCK5|Q920Q8|Q99JN2|Q9CR40|Q9CZ49|Q9D5V2|Q9D618|Q9JI74|Q9Z2X8	influenza virus NS1A binding protein [Source:HGNC Symbol;Acc:HGNC:16951]
JAKMIP1	no	ENSG00000152969	NA|Q5DTN8|Q8BVL9	janus kinase and microtubule interacting protein 1 [Source:HGNC Symbol;Acc:HGNC:26460]
JRK	no	ENSG00000234616	Q60976	Jrk helix-turn-helix protein [Source:HGNC Symbol;Acc:HGNC:6199]
JUP	no	ENSG00000173801	Q02257	junction plakoglobin [Source:HGNC Symbol;Acc:HGNC:6207]
KARS	no	ENSG00000065427	Q99MN1	lysyl-tRNA synthetase [Source:HGNC Symbol;Acc:HGNC:6215]
KAT8	no	ENSG00000103510	Q9D1P2	lysine acetyltransferase 8 [Source:HGNC Symbol;Acc:HGNC:17933]
KCTD12	no	ENSG00000178695	NA|Q2TUM3|Q50H33|Q5DTY9|Q5M956|Q8BJK1|Q8BNL5|Q8K0E1|Q8K485|Q9D7X1	potassium channel tetramerization domain containing 12 [Source:HGNC Symbol;Acc:HGNC:14678]
KHDC1	no	ENSG00000135314	P0C7A0|Q3UWR2|Q4KL78	KH homology domain containing 1 [Source:HGNC Symbol;Acc:HGNC:21366]
KHDC3L	no	ENSG00000203908	NA|Q9CWU5	KH domain containing 3 like, subcortical maternal complex member [Source:HGNC Symbol;Acc:HGNC:33699]
KHDRBS2	no	ENSG00000112232	Q9WU01	KH RNA binding domain containing, signal transduction associated 2 [Source:HGNC Symbol;Acc:HGNC:18114]
KHDRBS3	no	ENSG00000131773	Q9R226	KH RNA binding domain containing, signal transduction associated 3 [Source:HGNC Symbol;Acc:HGNC:18117]
KHNYN	no	ENSG00000100441	NA|Q5D1E7|Q5DTV4|Q5DTZ0|Q6A037|Q80U38	KH and NYN domain containing [Source:HGNC Symbol;Acc:HGNC:20166]
KHSRP	no	ENSG00000088247	NA|Q3U0V1|Q91WJ8	KH-type splicing regulatory protein [Source:HGNC Symbol;Acc:HGNC:6316]
KIAA0196	no	ENSG00000164961	Q8C2E7	KIAA0196 [Source:HGNC Symbol;Acc:HGNC:28984]
KIAA0368	no	ENSG00000136813	Q6PDI5	KIAA0368 [Source:HGNC Symbol;Acc:HGNC:29020]
KIAA0391	no	ENSG00000100890	Q8JZY4	KIAA0391 [Source:HGNC Symbol;Acc:HGNC:19958]
KIAA0430	no	ENSG00000166783|ENSG00000277140	Q8BJ34	KIAA0430 [Source:HGNC Symbol;Acc:HGNC:29562]
KIAA0907	no	ENSG00000132680	Q3TCX3	KIAA0907 [Source:HGNC Symbol;Acc:HGNC:29145]
KIAA0922	no	ENSG00000121210	O70472|Q3U3D7	KIAA0922 [Source:HGNC Symbol;Acc:HGNC:29146]
KIAA1033	no	ENSG00000136051	Q3UMB9	KIAA1033 [Source:HGNC Symbol;Acc:HGNC:29174]
KIAA1324	no	ENSG00000116299	A2AFS3	KIAA1324 [Source:HGNC Symbol;Acc:HGNC:29618]
KIAA1429	no	ENSG00000164944	A2AIV2	KIAA1429 [Source:HGNC Symbol;Acc:HGNC:24500]
KIAA1456	no	ENSG00000250305	Q80WQ4	KIAA1456 [Source:HGNC Symbol;Acc:HGNC:26725]
KIAA1524	no	ENSG00000163507	Q8BWY9	KIAA1524 [Source:HGNC Symbol;Acc:HGNC:29302]
KIAA1671	no	ENSG00000197077	Q8BRV5	KIAA1671 [Source:HGNC Symbol;Acc:HGNC:29345]
KIDINS220	no	ENSG00000134313	NA	kinase D-interacting substrate 220kDa [Source:HGNC Symbol;Acc:HGNC:29508]
KIF11	no	ENSG00000138160	Q6P9P6	kinesin family member 11 [Source:HGNC Symbol;Acc:HGNC:6388]
KIF14	no	ENSG00000118193	L0N7N1	kinesin family member 14 [Source:HGNC Symbol;Acc:HGNC:19181]
KIF15	no	ENSG00000163808|ENSG00000280610	Q6P9L6	kinesin family member 15 [Source:HGNC Symbol;Acc:HGNC:17273]
KIF1C	no	ENSG00000129250	O35071	kinesin family member 1C [Source:HGNC Symbol;Acc:HGNC:6317]
KIF20A	no	ENSG00000112984	P97329	kinesin family member 20A [Source:HGNC Symbol;Acc:HGNC:9787]
KIF23	no	ENSG00000137807	E9Q5G3	kinesin family member 23 [Source:HGNC Symbol;Acc:HGNC:6392]
KIF2A	no	ENSG00000068796	P28740	kinesin family member 2A [Source:HGNC Symbol;Acc:HGNC:6318]
KIF2C	no	ENSG00000142945	Q922S8	kinesin family member 2C [Source:HGNC Symbol;Acc:HGNC:6393]
KIF4A	no	ENSG00000090889	P33174	kinesin family member 4A [Source:HGNC Symbol;Acc:HGNC:13339]
KIFC1	no	ENSG00000056678|ENSG00000204197|ENSG00000233450|ENSG00000237649	NA|Q9QWT9	kinesin family member C1 [Source:HGNC Symbol;Acc:HGNC:6389]
KIN	no	ENSG00000151657	Q8K339	Kin17 DNA and RNA binding protein [Source:HGNC Symbol;Acc:HGNC:6327]
KMT2C	no	ENSG00000055609	NA	lysine methyltransferase 2C [Source:HGNC Symbol;Acc:HGNC:13726]
KNOP1	no	ENSG00000103550	Q9Z2Q2	lysine rich nucleolar protein 1 [Source:HGNC Symbol;Acc:HGNC:34404]
KNTC1	no	ENSG00000184445	Q8C3Y4	kinetochore associated 1 [Source:HGNC Symbol;Acc:HGNC:17255]
KPNA2	no	ENSG00000182481	P52293	karyopherin subunit alpha 2 [Source:HGNC Symbol;Acc:HGNC:6395]
KPNA3	no	ENSG00000102753	O35344	karyopherin subunit alpha 3 [Source:HGNC Symbol;Acc:HGNC:6396]
KPNA4	no	ENSG00000186432	O35343	karyopherin subunit alpha 4 [Source:HGNC Symbol;Acc:HGNC:6397]
KPNA5	no	ENSG00000196911		karyopherin subunit alpha 5 [Source:HGNC Symbol;Acc:HGNC:6398]
KPNA6	no	ENSG00000025800	O35345	karyopherin subunit alpha 6 [Source:HGNC Symbol;Acc:HGNC:6399]
KPNA7	no	ENSG00000185467	C0LLJ0	karyopherin subunit alpha 7 [Source:HGNC Symbol;Acc:HGNC:21839]
KPRP	no	ENSG00000203786	B2RUR4|Q99PL5	keratinocyte proline rich protein [Source:HGNC Symbol;Acc:HGNC:31823]
KRCC1	no	ENSG00000172086	Q99JT5	lysine rich coiled-coil 1 [Source:HGNC Symbol;Acc:HGNC:28039]
KRT2	no	ENSG00000172867	Q3TTY5	keratin 2 [Source:HGNC Symbol;Acc:HGNC:6439]
KTN1	no	ENSG00000126777	NA	kinectin 1 [Source:HGNC Symbol;Acc:HGNC:6467]
KYAT3	no	ENSG00000137944	Q71RI9	kynurenine aminotransferase 3 [Source:HGNC Symbol;Acc:HGNC:33238]
L1CAM	no	ENSG00000198910	P12960|P68500|P70232|Q07409|Q61330|Q69Z26|Q810U3|Q810U4|Q9JMB8|NA	L1 cell adhesion molecule [Source:HGNC Symbol;Acc:HGNC:6470]
L1TD1	no	ENSG00000240563	Q587J6	LINE1 type transposase domain containing 1 [Source:HGNC Symbol;Acc:HGNC:25595]
LACTB2	no	ENSG00000147592	Q99KR3	lactamase beta 2 [Source:HGNC Symbol;Acc:HGNC:18512]
LAMP1	no	ENSG00000185896	P11438|P17047|P31996|Q7TST5	lysosomal associated membrane protein 1 [Source:HGNC Symbol;Acc:HGNC:6499]
LANCL1	no	ENSG00000115365	O89112|Q8CD19|Q9JJK2	LanC like 1 [Source:HGNC Symbol;Acc:HGNC:6508]
LAP3	no	ENSG00000002549	Q9CPY7	leucine aminopeptidase 3 [Source:HGNC Symbol;Acc:HGNC:18449]
LARP1	no	ENSG00000155506	Q6ZQ58	La ribonucleoprotein domain family member 1 [Source:HGNC Symbol;Acc:HGNC:29531]
LARP1B	no	ENSG00000138709	NA	La ribonucleoprotein domain family member 1B [Source:HGNC Symbol;Acc:HGNC:24704]
LARP4	no	ENSG00000161813	NA	La ribonucleoprotein domain family member 4 [Source:HGNC Symbol;Acc:HGNC:24320]
LARP4B	no	ENSG00000107929	Q6A0A2	La ribonucleoprotein domain family member 4B [Source:HGNC Symbol;Acc:HGNC:28987]
LARP6	no	ENSG00000166173	Q8BN59	La ribonucleoprotein domain family member 6 [Source:HGNC Symbol;Acc:HGNC:24012]
LARP7	no	ENSG00000174720	Q05CL8|NA	La ribonucleoprotein domain family member 7 [Source:HGNC Symbol;Acc:HGNC:24912]
LARS	no	ENSG00000133706	Q8BMJ2	leucyl-tRNA synthetase [Source:HGNC Symbol;Acc:HGNC:6512]
LARS2	no	ENSG00000011376	Q8VDC0	leucyl-tRNA synthetase 2, mitochondrial [Source:HGNC Symbol;Acc:HGNC:17095]
LAS1L	no	ENSG00000001497	A2BE28	LAS1 like, ribosome biogenesis factor [Source:HGNC Symbol;Acc:HGNC:25726]
LASP1	no	ENSG00000002834	Q9DC07|Q0II04|Q61792|Q80XB4	LIM and SH3 protein 1 [Source:HGNC Symbol;Acc:HGNC:6513]
LBR	no	ENSG00000143815	O88455|Q3U9G9|Q71KT5	lamin B receptor [Source:HGNC Symbol;Acc:HGNC:6518]
LCMT2	no	ENSG00000168806	NA|Q8BYR1	leucine carboxyl methyltransferase 2 [Source:HGNC Symbol;Acc:HGNC:17558]
LCN1	no	ENSG00000160349	Q8K1H9	lipocalin 1 [Source:HGNC Symbol;Acc:HGNC:6525]
LCP1	no	ENSG00000136167	Q61233	lymphocyte cytosolic protein 1 [Source:HGNC Symbol;Acc:HGNC:6528]
LDHA	no	ENSG00000134333	P06151	lactate dehydrogenase A [Source:HGNC Symbol;Acc:HGNC:6535]
LEMD3	no	ENSG00000174106	Q6DVA0|Q8VH51|NA	LEM domain containing 3 [Source:HGNC Symbol;Acc:HGNC:28887]
LEO1	no	ENSG00000166477	Q5XJE5	LEO1 homolog, Paf1/RNA polymerase II complex component [Source:HGNC Symbol;Acc:HGNC:30401]
LEXM	no	ENSG00000162398	A2AVQ5	lymphocyte expansion molecule [Source:HGNC Symbol;Acc:HGNC:26854]
LGALS3	no	ENSG00000131981	O08573|P16045|Q7TPX9|Q8K419|Q8VED9|Q91VD1|Q9CQW5|Q9D1U0|Q9JL15|NA	galectin 3 [Source:HGNC Symbol;Acc:HGNC:6563]
LGALS3BP	no	ENSG00000108679	Q07797	galectin 3 binding protein [Source:HGNC Symbol;Acc:HGNC:6564]
LIG3	no	ENSG00000005156	NA	DNA ligase 3 [Source:HGNC Symbol;Acc:HGNC:6600]
LIMA1	no	ENSG00000050405	Q9ERG0	LIM domain and actin binding 1 [Source:HGNC Symbol;Acc:HGNC:24636]
LIME1	no	ENSG00000203896	Q9EQR5	Lck interacting transmembrane adaptor 1 [Source:HGNC Symbol;Acc:HGNC:26016]
LIMS1	no	ENSG00000169756	Q91XD2|NA	LIM zinc finger domain containing 1 [Source:HGNC Symbol;Acc:HGNC:6616]
LIN28A	no	ENSG00000131914	Q8K3Y3	lin-28 homolog A [Source:HGNC Symbol;Acc:HGNC:15986]
LIN28B	no	ENSG00000187772	Q45KJ6	lin-28 homolog B [Source:HGNC Symbol;Acc:HGNC:32207]
LINC01420	no	ENSG00000204272	NA	long intergenic non-protein coding RNA 1420 [Source:HGNC Symbol;Acc:HGNC:50713]
LLGL1	no	ENSG00000131899	Q3TJ91|Q80Y17	LLGL1, scribble cell polarity complex component [Source:HGNC Symbol;Acc:HGNC:6628]
LLPH	no	ENSG00000139233	Q9D945|NA	LLP homolog, long-term synaptic facilitation [Source:HGNC Symbol;Acc:HGNC:28229]
LMAN1	no	ENSG00000074695	Q8VCD3|Q9D0F3	lectin, mannose binding 1 [Source:HGNC Symbol;Acc:HGNC:6631]
LMF2	no	ENSG00000100258	Q3U3R4|Q8C3X8	lipase maturation factor 2 [Source:HGNC Symbol;Acc:HGNC:25096]
LMNB1	no	ENSG00000113368	P14733|P21619|P48678|Q0VET5|Q9D4C1	lamin B1 [Source:HGNC Symbol;Acc:HGNC:6637]
LMNB2	no	ENSG00000176619	P14733|P21619|P48678|Q0VET5|Q9D4C1	lamin B2 [Source:HGNC Symbol;Acc:HGNC:6638]
LMO7	no	ENSG00000136153	NA	LIM domain 7 [Source:HGNC Symbol;Acc:HGNC:6646]
LNPEP	no	ENSG00000113441	Q8C129	leucyl and cystinyl aminopeptidase [Source:HGNC Symbol;Acc:HGNC:6656]
LPCAT1	no	ENSG00000153395|ENSG00000275079	Q3TFD2|Q6NVG1|Q8BYI6|Q9D5U0	lysophosphatidylcholine acyltransferase 1 [Source:HGNC Symbol;Acc:HGNC:25718]
LPP	no	ENSG00000145012	Q62523|Q71FD7|Q7TQJ8|Q8BFW7|Q91XC0|Q9QXD8|Q9Z1Y4	LIM domain containing preferred translocation partner in lipoma [Source:HGNC Symbol;Acc:HGNC:6679]
LRBA	no	ENSG00000198589	NA|O35242|Q6VNB8|Q6ZQA0|Q9EPN1	LPS responsive beige-like anchor protein [Source:HGNC Symbol;Acc:HGNC:1742]
LRP1	no	ENSG00000123384	A2ARV4|NA|Q9Z1P5	LDL receptor related protein 1 [Source:HGNC Symbol;Acc:HGNC:6692]
LRRC40	no	ENSG00000066557	NA	leucine rich repeat containing 40 [Source:HGNC Symbol;Acc:HGNC:26004]
LRRC59	no	ENSG00000108829	Q922Q8	leucine rich repeat containing 59 [Source:HGNC Symbol;Acc:HGNC:28817]
LRRFIP1	no	ENSG00000124831	Q3UZ39	LRR binding FLII interacting protein 1 [Source:HGNC Symbol;Acc:HGNC:6702]
LRRFIP2	no	ENSG00000093167	Q3UZ39|NA	LRR binding FLII interacting protein 2 [Source:HGNC Symbol;Acc:HGNC:6703]
LRRK2	no	ENSG00000188906	Q5S006	leucine rich repeat kinase 2 [Source:HGNC Symbol;Acc:HGNC:18618]
LRSAM1	no	ENSG00000148356	Q80ZI6	leucine rich repeat and sterile alpha motif containing 1 [Source:HGNC Symbol;Acc:HGNC:25135]
LSG1	no	ENSG00000041802	Q3UM18	large 60S subunit nuclear export GTPase 1 [Source:HGNC Symbol;Acc:HGNC:25652]
LSM1	no	ENSG00000175324	Q8VC85	LSM1 homolog, mRNA degradation associated [Source:HGNC Symbol;Acc:HGNC:20472]
LSM10	no	ENSG00000181817	Q8QZX5	LSM10, U7 small nuclear RNA associated [Source:HGNC Symbol;Acc:HGNC:17562]
LSM11	no	ENSG00000155858	Q8BUV6	LSM11, U7 small nuclear RNA associated [Source:HGNC Symbol;Acc:HGNC:30860]
LSM12	no	ENSG00000161654	Q9D0R8	LSM12 homolog [Source:HGNC Symbol;Acc:HGNC:26407]
LSM14A	no	ENSG00000257103|ENSG00000262860	Q8CGC4|Q8K2F8	LSM14A, mRNA processing body assembly factor [Source:HGNC Symbol;Acc:HGNC:24489]
LSM14B	no	ENSG00000149657	Q8CGC4|Q8K2F8	LSM family member 14B [Source:HGNC Symbol;Acc:HGNC:15887]
LSM2	no	ENSG00000172850|ENSG00000204392|ENSG00000224979|ENSG00000225998|ENSG00000231502|ENSG00000236826	O35900	LSM2 homolog, U6 small nuclear RNA and mRNA degradation associated [Source:HGNC Symbol;Acc:HGNC:13940]
LSM3	no	ENSG00000170860	P62311	LSM3 homolog, U6 small nuclear RNA and mRNA degradation associated [Source:HGNC Symbol;Acc:HGNC:17874]
LSM4	no	ENSG00000130520	NA	LSM4 homolog, U6 small nuclear RNA and mRNA degradation associated [Source:HGNC Symbol;Acc:HGNC:17259]
LSM5	no	ENSG00000106355	P62322	LSM5 homolog, U6 small nuclear RNA and mRNA degradation associated [Source:HGNC Symbol;Acc:HGNC:17162]
LSM6	no	ENSG00000164167	P62313	LSM6 homolog, U6 small nuclear RNA and mRNA degradation associated [Source:HGNC Symbol;Acc:HGNC:17017]
LSM7	no	ENSG00000130332	Q9CQQ8	LSM7 homolog, U6 small nuclear RNA and mRNA degradation associated [Source:HGNC Symbol;Acc:HGNC:20470]
LSM8	no	ENSG00000128534	Q6ZWM4	LSM8 homolog, U6 small nuclear RNA associated [Source:HGNC Symbol;Acc:HGNC:20471]
LSS	no	ENSG00000160285|ENSG00000281289	Q8BLN5	lanosterol synthase (2,3-oxidosqualene-lanosterol cyclase) [Source:HGNC Symbol;Acc:HGNC:6708]
LTF	no	ENSG00000012223	NA|P08071|P47758|Q921I1|Q9DBD0|Q9R0R1	lactotransferrin [Source:HGNC Symbol;Acc:HGNC:6720]
LTN1	no	ENSG00000198862	Q6A009	listerin E3 ubiquitin protein ligase 1 [Source:HGNC Symbol;Acc:HGNC:13082]
LUC7L	no	ENSG00000007392	Q9CYI4	LUC7 like [Source:HGNC Symbol;Acc:HGNC:6723]
LUC7L2	no	ENSG00000146963	Q7TNC4	LUC7 like 2, pre-mRNA splicing factor [Source:HGNC Symbol;Acc:HGNC:21608]
LUC7L3	no	ENSG00000108848	Q5SUF2	LUC7 like 3 pre-mRNA splicing factor [Source:HGNC Symbol;Acc:HGNC:24309]
LUZP1	no	ENSG00000169641	Q8R4U7	leucine zipper protein 1 [Source:HGNC Symbol;Acc:HGNC:14985]
LUZP4	no	ENSG00000102021		leucine zipper protein 4 [Source:HGNC Symbol;Acc:HGNC:24971]
LYAR	no	ENSG00000145220	Q08288	Ly1 antibody reactive [Source:HGNC Symbol;Acc:HGNC:26021]
LYZ	no	ENSG00000090382	P08905|P17897|NA	lysozyme [Source:HGNC Symbol;Acc:HGNC:6740]
MACF1	no	ENSG00000127603	NA	microtubule-actin crosslinking factor 1 [Source:HGNC Symbol;Acc:HGNC:13664]
MAD1L1	no	ENSG00000002822	Q9WTX8	MAD1 mitotic arrest deficient like 1 [Source:HGNC Symbol;Acc:HGNC:6762]
MAD2L1	no	ENSG00000164109	Q9Z1B5	MAD2 mitotic arrest deficient-like 1 (yeast) [Source:HGNC Symbol;Acc:HGNC:6763]
MAEL	no	ENSG00000143194	Q8BVN9	maelstrom spermatogenic transposon silencer [Source:HGNC Symbol;Acc:HGNC:25929]
MAGED1	no	ENSG00000179222	NA|A2A9R3|P25233|Q6PCZ4|Q8BQR7|Q9CPR8|Q9CWV4|Q9NWG9|Q9QYH6|Q9QZ04	MAGE family member D1 [Source:HGNC Symbol;Acc:HGNC:6813]
MAGED2	no	ENSG00000102316	NA|A2A9R3|P25233|Q6PCZ4|Q8BQR7|Q9CPR8|Q9CWV4|Q9NWG9|Q9QYH6|Q9QZ04	MAGE family member D2 [Source:HGNC Symbol;Acc:HGNC:16353]
MAGOH	no	ENSG00000162385	P61327	mago homolog, exon junction complex core component [Source:HGNC Symbol;Acc:HGNC:6815]
MAGOHB	no	ENSG00000111196	P61327|NA	mago homolog B, exon junction complex core component [Source:HGNC Symbol;Acc:HGNC:25504]
MAK16	no	ENSG00000198042	Q8BGS0	MAK16 homolog [Source:HGNC Symbol;Acc:HGNC:13703]
MALSU1	no	ENSG00000156928	Q9CWV0	mitochondrial assembly of ribosomal large subunit 1 [Source:HGNC Symbol;Acc:HGNC:21721]
MAN2B1	no	ENSG00000104774	O09159|O54782|P27046|Q8BRK9	mannosidase alpha class 2B member 1 [Source:HGNC Symbol;Acc:HGNC:6826]
MANF	no	ENSG00000145050	Q8CC36|NA	mesencephalic astrocyte derived neurotrophic factor [Source:HGNC Symbol;Acc:HGNC:15461]
MAP1LC3C	no	ENSG00000197769	P60521|Q8R3R8|Q91VR7|Q9CQV6|Q9DCD6	microtubule associated protein 1 light chain 3 gamma [Source:HGNC Symbol;Acc:HGNC:13353]
MAP1S	no	ENSG00000130479	P14873|Q8C052|Q9QYR6	microtubule associated protein 1S [Source:HGNC Symbol;Acc:HGNC:15715]
MAP2K1	no	ENSG00000169032	P31938|Q63932|Q9WVS7	mitogen-activated protein kinase kinase 1 [Source:HGNC Symbol;Acc:HGNC:6840]
MAP2K3	no	ENSG00000034152	O09110|P47809|P70236	mitogen-activated protein kinase kinase 3 [Source:HGNC Symbol;Acc:HGNC:6843]
MAP4	no	ENSG00000047849	P10637|P20357|P27546	microtubule associated protein 4 [Source:HGNC Symbol;Acc:HGNC:6862]
MAP4K4	no	ENSG00000071054	NA	mitogen-activated protein kinase kinase kinase kinase 4 [Source:HGNC Symbol;Acc:HGNC:6866]
MAP7D3	no	ENSG00000129680	A2AEY4	MAP7 domain containing 3 [Source:HGNC Symbol;Acc:HGNC:25742]
MAPK1	no	ENSG00000100030	O08911|P47811|P63085|Q61532|Q63844|Q6P5G0|Q80Y86|Q9WUI1|Q9WVS8|Q9Z1B7	mitogen-activated protein kinase 1 [Source:HGNC Symbol;Acc:HGNC:6871]
MAPKBP1	no	ENSG00000137802	NA	mitogen-activated protein kinase binding protein 1 [Source:HGNC Symbol;Acc:HGNC:29536]
MAPRE1	no	ENSG00000101367	Q61166	microtubule associated protein RP/EB family member 1 [Source:HGNC Symbol;Acc:HGNC:6890]
MAPT	no	ENSG00000186868|ENSG00000276155|ENSG00000277956	P10637|P20357|P27546	microtubule associated protein tau [Source:HGNC Symbol;Acc:HGNC:6893]
MARCKS	no	ENSG00000277443	P26645	myristoylated alanine rich protein kinase C substrate [Source:HGNC Symbol;Acc:HGNC:6759]
MARCKSL1	no	ENSG00000175130	P28667	MARCKS like 1 [Source:HGNC Symbol;Acc:HGNC:7142]
MARK2	no	ENSG00000072518	NA|Q9QYZ5|Q03141|Q5EG47|Q5RJI5|Q60670|Q69Z98|Q8BRK8|Q8C0N0|Q8C0X8|Q8CIP4|Q8VHJ5|Q9QYZ3	microtubule affinity regulating kinase 2 [Source:HGNC Symbol;Acc:HGNC:3332]
MARS	no	ENSG00000166986	Q68FL6	methionyl-tRNA synthetase [Source:HGNC Symbol;Acc:HGNC:6898]
MARS2	no	ENSG00000247626	Q499X9	methionyl-tRNA synthetase 2, mitochondrial [Source:HGNC Symbol;Acc:HGNC:25133]
MAT2B	no	ENSG00000038274	Q99LB6	methionine adenosyltransferase 2B [Source:HGNC Symbol;Acc:HGNC:6905]
MATR3	no	ENSG00000015479|ENSG00000280987	NA|Q8K310	matrin 3 [Source:EntrezGene;Acc:9782]|matrin 3 [Source:HGNC Symbol;Acc:HGNC:6912]
MB21D1	no	ENSG00000164430	Q8C6L5	Mab-21 domain containing 1 [Source:HGNC Symbol;Acc:HGNC:21367]
MBD2	no	ENSG00000134046	Q9Z2E1	methyl-CpG binding domain protein 2 [Source:HGNC Symbol;Acc:HGNC:6917]
MBNL1	no	ENSG00000152601	Q8C181|Q8R003|Q8R205|Q9JKP5	muscleblind like splicing regulator 1 [Source:HGNC Symbol;Acc:HGNC:6923]
MBNL2	no	ENSG00000139793	Q8C181|Q8R003|Q8R205|Q9JKP5	muscleblind like splicing regulator 2 [Source:HGNC Symbol;Acc:HGNC:16746]
MBNL3	no	ENSG00000076770	Q8C181|Q8R003|Q8R205|Q9JKP5	muscleblind like splicing regulator 3 [Source:HGNC Symbol;Acc:HGNC:20564]
MBOAT7	no	ENSG00000125505|ENSG00000273592|ENSG00000274194|ENSG00000275118|ENSG00000276935|ENSG00000277025|ENSG00000277733|ENSG00000277923|ENSG00000278322|ENSG00000278519	Q8CHK3	membrane bound O-acyltransferase domain containing 7 [Source:HGNC Symbol;Acc:HGNC:15505]
MCAT	no	ENSG00000100294	Q8R3F5	malonyl-CoA-acyl carrier protein transacylase [Source:HGNC Symbol;Acc:HGNC:29622]
MCM2	no	ENSG00000073111	P97310	minichromosome maintenance complex component 2 [Source:HGNC Symbol;Acc:HGNC:6944]
MCM3	no	ENSG00000112118	P25206	minichromosome maintenance complex component 3 [Source:HGNC Symbol;Acc:HGNC:6945]
MCM4	no	ENSG00000104738	P49717	minichromosome maintenance complex component 4 [Source:HGNC Symbol;Acc:HGNC:6947]
MCM5	no	ENSG00000100297	NA	minichromosome maintenance complex component 5 [Source:HGNC Symbol;Acc:HGNC:6948]
MCM6	no	ENSG00000076003	P97311	minichromosome maintenance complex component 6 [Source:HGNC Symbol;Acc:HGNC:6949]
MCMBP	no	ENSG00000197771	Q8R3C0	minichromosome maintenance complex binding protein [Source:HGNC Symbol;Acc:HGNC:25782]
MCRIP1	no	ENSG00000225663	Q3UGS4	MAPK regulated corepressor interacting protein 1 [Source:HGNC Symbol;Acc:HGNC:28007]
MCRIP2	no	ENSG00000172366	Q9CQB2	MAPK regulated corepressor interacting protein 2 [Source:HGNC Symbol;Acc:HGNC:14142]
MCRS1	no	ENSG00000187778	Q99L90	microspherule protein 1 [Source:HGNC Symbol;Acc:HGNC:6960]
MCTS1	no	ENSG00000232119	Q9DB27	MCTS1, re-initiation and release factor [Source:HGNC Symbol;Acc:HGNC:23357]
MDC1	no	ENSG00000137337|ENSG00000206481|ENSG00000224587|ENSG00000225589|ENSG00000228575|ENSG00000231135|ENSG00000234012|ENSG00000237095	NA	mediator of DNA damage checkpoint 1 [Source:HGNC Symbol;Acc:HGNC:21163]
MDH1	no	ENSG00000014641	P14152	malate dehydrogenase 1 [Source:HGNC Symbol;Acc:HGNC:6970]
MDH2	no	ENSG00000146701	P08249	malate dehydrogenase 2 [Source:HGNC Symbol;Acc:HGNC:6971]
MDN1	no	ENSG00000112159	NA	midasin AAA ATPase 1 [Source:HGNC Symbol;Acc:HGNC:18302]
MECP2	no	ENSG00000169057	Q9Z2D6	methyl-CpG binding protein 2 [Source:HGNC Symbol;Acc:HGNC:6990]
MED12	no	ENSG00000184634	A2AGH6	mediator complex subunit 12 [Source:HGNC Symbol;Acc:HGNC:11957]
MED14	no	ENSG00000180182	A2ABV5	mediator complex subunit 14 [Source:HGNC Symbol;Acc:HGNC:2370]
MED15	no	ENSG00000099917	NA	mediator complex subunit 15 [Source:HGNC Symbol;Acc:HGNC:14248]
MED16	no	ENSG00000175221|ENSG00000282092	NA	mediator complex subunit 16 [Source:HGNC Symbol;Acc:HGNC:17556]
MED23	no	ENSG00000112282	NA	mediator complex subunit 23 [Source:HGNC Symbol;Acc:HGNC:2372]
MED4	no	ENSG00000136146	Q9CQA5	mediator complex subunit 4 [Source:HGNC Symbol;Acc:HGNC:17903]
MEF2C	no	ENSG00000081189	Q8CFN5	myocyte enhancer factor 2C [Source:HGNC Symbol;Acc:HGNC:6996]
MEIOB	no	ENSG00000162039|ENSG00000282650	Q9D513	meiosis specific with OB domains [Source:HGNC Symbol;Acc:HGNC:28569]
MEPCE	no	ENSG00000146834	Q8K3A9|Q91YP1	methylphosphate capping enzyme [Source:HGNC Symbol;Acc:HGNC:20247]
MESDC2	no	ENSG00000117899	Q9ERE7	mesoderm development candidate 2 [Source:HGNC Symbol;Acc:HGNC:13520]
METAP1	no	ENSG00000164024	Q8BP48	methionyl aminopeptidase 1 [Source:HGNC Symbol;Acc:HGNC:15789]
METAP2	no	ENSG00000111142	O08663	methionyl aminopeptidase 2 [Source:HGNC Symbol;Acc:HGNC:16672]
METTL1	no	ENSG00000037897	Q9Z120	methyltransferase like 1 [Source:HGNC Symbol;Acc:HGNC:7030]
METTL10	no	ENSG00000203791	Q9D853	methyltransferase like 10 [Source:HGNC Symbol;Acc:HGNC:33787]
METTL14	no	ENSG00000145388	Q3UIK4	methyltransferase like 14 [Source:HGNC Symbol;Acc:HGNC:29330]
METTL2A	no	ENSG00000087995	A2AUU0|Q8BMK1	methyltransferase like 2A [Source:HGNC Symbol;Acc:HGNC:25755]
METTL2B	no	ENSG00000165055	A2AUU0|Q8BMK1	methyltransferase like 2B [Source:HGNC Symbol;Acc:HGNC:18272]
METTL8	no	ENSG00000123600	A2AUU0|Q8BMK1	methyltransferase like 8 [Source:HGNC Symbol;Acc:HGNC:25856]
MEX3A	no	ENSG00000254726	NA	mex-3 RNA binding family member A [Source:HGNC Symbol;Acc:HGNC:33482]
MEX3C	no	ENSG00000176624	Q05A36	mex-3 RNA binding family member C [Source:HGNC Symbol;Acc:HGNC:28040]
MEX3D	no	ENSG00000181588	NA	mex-3 RNA binding family member D [Source:HGNC Symbol;Acc:HGNC:16734]
MFAP1	no	ENSG00000140259	Q9CQU1	microfibrillar associated protein 1 [Source:HGNC Symbol;Acc:HGNC:7032]
MGA	no	ENSG00000174197	A2AWL7|O54839|P20293|P70324|P70325|P70326|P70327|Q60707|Q64336|Q99ME7|Q9JKD8	MGA, MAX dimerization protein [Source:HGNC Symbol;Acc:HGNC:14010]
MGME1	no	ENSG00000125871	Q9CXC3	mitochondrial genome maintenance exonuclease 1 [Source:HGNC Symbol;Acc:HGNC:16205]
MGST1	no	ENSG00000008394	Q91VS7|Q9JM51	microsomal glutathione S-transferase 1 [Source:HGNC Symbol;Acc:HGNC:7061]
MGST3	no	ENSG00000143198	Q9CPU4	microsomal glutathione S-transferase 3 [Source:HGNC Symbol;Acc:HGNC:7064]
MIB1	no	ENSG00000101752	Q80SY4	mindbomb E3 ubiquitin protein ligase 1 [Source:HGNC Symbol;Acc:HGNC:21086]
MICALL1	no	ENSG00000100139	Q8BGT6	MICAL like 1 [Source:HGNC Symbol;Acc:HGNC:29804]
MIF	no	ENSG00000240972|ENSG00000276701	O35215|P34884	macrophage migration inhibitory factor (glycosylation-inhibiting factor) [Source:HGNC Symbol;Acc:HGNC:7097]
MIF4GD	no	ENSG00000125457	Q3UBZ5	MIF4G domain containing [Source:HGNC Symbol;Acc:HGNC:24030]
MINA	no	ENSG00000170854	Q8CD15|Q9JJF3	MYC induced nuclear antigen [Source:HGNC Symbol;Acc:HGNC:19441]
MKI67	no	ENSG00000148773	E9PVX6	marker of proliferation Ki-67 [Source:HGNC Symbol;Acc:HGNC:7107]
MKRN3	no	ENSG00000179455	Q60764|Q99MB7|Q9QXP6	makorin ring finger protein 3 [Source:HGNC Symbol;Acc:HGNC:7114]
MKRN4P	no	ENSG00000238222		makorin ring finger protein 4, pseudogene [Source:HGNC Symbol;Acc:HGNC:7115]
MLEC	no	ENSG00000110917	Q6ZQI3	malectin [Source:HGNC Symbol;Acc:HGNC:28973]
MMS19	no	ENSG00000155229	Q9D071	MMS19 homolog, cytosolic iron-sulfur assembly component [Source:HGNC Symbol;Acc:HGNC:13824]
MON2	no	ENSG00000061987	Q80TL7	MON2 homolog, regulator of endosome-to-Golgi trafficking [Source:HGNC Symbol;Acc:HGNC:29177]
MORC3	no	ENSG00000159256	F7BJB9|Q69ZX6|Q8BMD7|Q8C5W4|Q9WVL5	MORC family CW-type zinc finger 3 [Source:HGNC Symbol;Acc:HGNC:23572]
MOV10L1	no	ENSG00000073146	NA	Mov10 RISC complex RNA helicase like 1 [Source:HGNC Symbol;Acc:HGNC:7201]
MPHOSPH10	no	ENSG00000124383	Q810V0	M-phase phosphoprotein 10 [Source:HGNC Symbol;Acc:HGNC:7213]
MPHOSPH6	no	ENSG00000135698	Q9D1Q1	M-phase phosphoprotein 6 [Source:HGNC Symbol;Acc:HGNC:7214]
MPV17L2	no	ENSG00000254858	P19258|Q8VIK2|Q99MS3	MPV17 mitochondrial inner membrane protein like 2 [Source:HGNC Symbol;Acc:HGNC:28177]
MRE11	no	ENSG00000020922	Q61216	MRE11 homolog, double strand break repair nuclease [Source:HGNC Symbol;Acc:HGNC:7230]
MRM1	no	ENSG00000274853|ENSG00000278619	Q99J25	mitochondrial rRNA methyltransferase 1 [Source:HGNC Symbol;Acc:HGNC:26202]
MRM2	no	ENSG00000122687	Q9CPY0	mitochondrial rRNA methyltransferase 2 [Source:HGNC Symbol;Acc:HGNC:16352]
MRM3	no	ENSG00000171861	Q5ND52	mitochondrial rRNA methyltransferase 3 [Source:HGNC Symbol;Acc:HGNC:18485]
MRPL1	no	ENSG00000169288	Q99N96	mitochondrial ribosomal protein L1 [Source:HGNC Symbol;Acc:HGNC:14275]
MRPL10	no	ENSG00000159111	Q3TBW2	mitochondrial ribosomal protein L10 [Source:HGNC Symbol;Acc:HGNC:14055]
MRPL11	no	ENSG00000174547	Q9CQF0	mitochondrial ribosomal protein L11 [Source:HGNC Symbol;Acc:HGNC:14042]
MRPL12	no	ENSG00000262814	Q9DB15	mitochondrial ribosomal protein L12 [Source:HGNC Symbol;Acc:HGNC:10378]
MRPL13	no	ENSG00000172172	Q9D1P0	mitochondrial ribosomal protein L13 [Source:HGNC Symbol;Acc:HGNC:14278]
MRPL14	no	ENSG00000180992	Q9D1I6	mitochondrial ribosomal protein L14 [Source:HGNC Symbol;Acc:HGNC:14279]
MRPL15	no	ENSG00000137547	Q9CPR5	mitochondrial ribosomal protein L15 [Source:HGNC Symbol;Acc:HGNC:14054]
MRPL16	no	ENSG00000166902	Q99N93	mitochondrial ribosomal protein L16 [Source:HGNC Symbol;Acc:HGNC:14476]
MRPL17	no	ENSG00000158042	Q9D8P4	mitochondrial ribosomal protein L17 [Source:HGNC Symbol;Acc:HGNC:14053]
MRPL18	no	ENSG00000112110	Q9CQL5	mitochondrial ribosomal protein L18 [Source:HGNC Symbol;Acc:HGNC:14477]
MRPL19	no	ENSG00000115364	Q9D338	mitochondrial ribosomal protein L19 [Source:HGNC Symbol;Acc:HGNC:14052]
MRPL2	no	ENSG00000112651	Q9D773	mitochondrial ribosomal protein L2 [Source:HGNC Symbol;Acc:HGNC:14056]
MRPL20	no	ENSG00000242485	Q9CQL4	mitochondrial ribosomal protein L20 [Source:HGNC Symbol;Acc:HGNC:14478]
MRPL21	no	ENSG00000197345	Q9D1N9	mitochondrial ribosomal protein L21 [Source:HGNC Symbol;Acc:HGNC:14479]
MRPL22	no	ENSG00000082515	Q8BU88	mitochondrial ribosomal protein L22 [Source:HGNC Symbol;Acc:HGNC:14480]
MRPL24	no	ENSG00000143314	Q9CQ06	mitochondrial ribosomal protein L24 [Source:HGNC Symbol;Acc:HGNC:14037]
MRPL27	no	ENSG00000108826	Q99N92	mitochondrial ribosomal protein L27 [Source:HGNC Symbol;Acc:HGNC:14483]
MRPL28	no	ENSG00000086504	Q9D1B9	mitochondrial ribosomal protein L28 [Source:HGNC Symbol;Acc:HGNC:14484]
MRPL3	no	ENSG00000114686	Q99N95	mitochondrial ribosomal protein L3 [Source:HGNC Symbol;Acc:HGNC:10379]
MRPL32	no	ENSG00000106591	Q9DCI9	mitochondrial ribosomal protein L32 [Source:HGNC Symbol;Acc:HGNC:14035]
MRPL33	no	ENSG00000243147	Q9CQP0	mitochondrial ribosomal protein L33 [Source:HGNC Symbol;Acc:HGNC:14487]
MRPL34	no	ENSG00000130312	Q99N91	mitochondrial ribosomal protein L34 [Source:HGNC Symbol;Acc:HGNC:14488]
MRPL36	no	ENSG00000171421	Q99N90	mitochondrial ribosomal protein L36 [Source:HGNC Symbol;Acc:HGNC:14490]
MRPL38	no	ENSG00000204316	Q8K2M0	mitochondrial ribosomal protein L38 [Source:HGNC Symbol;Acc:HGNC:14033]
MRPL39	no	ENSG00000154719	Q9JKF7	mitochondrial ribosomal protein L39 [Source:HGNC Symbol;Acc:HGNC:14027]
MRPL4	no	ENSG00000105364	Q9DCU6	mitochondrial ribosomal protein L4 [Source:HGNC Symbol;Acc:HGNC:14276]
MRPL40	no	ENSG00000185608	Q9Z2Q5	mitochondrial ribosomal protein L40 [Source:HGNC Symbol;Acc:HGNC:14491]
MRPL41	no	ENSG00000182154	Q9CQN7	mitochondrial ribosomal protein L41 [Source:HGNC Symbol;Acc:HGNC:14492]
MRPL42	no	ENSG00000198015	Q9CPV3	mitochondrial ribosomal protein L42 [Source:HGNC Symbol;Acc:HGNC:14493]
MRPL43	no	ENSG00000055950	NA	mitochondrial ribosomal protein L43 [Source:HGNC Symbol;Acc:HGNC:14517]
MRPL44	no	ENSG00000135900	Q9CY73	mitochondrial ribosomal protein L44 [Source:HGNC Symbol;Acc:HGNC:16650]
MRPL45	no	ENSG00000277936|ENSG00000278845	Q9D0Q7	mitochondrial ribosomal protein L45 [Source:HGNC Symbol;Acc:HGNC:16651]
MRPL46	no	ENSG00000259494	Q9EQI8	mitochondrial ribosomal protein L46 [Source:HGNC Symbol;Acc:HGNC:1192]
MRPL47	no	ENSG00000136522	Q8K2Y7	mitochondrial ribosomal protein L47 [Source:HGNC Symbol;Acc:HGNC:16652]
MRPL48	no	ENSG00000175581	NA	mitochondrial ribosomal protein L48 [Source:HGNC Symbol;Acc:HGNC:16653]
MRPL49	no	ENSG00000149792	Q9CQ40	mitochondrial ribosomal protein L49 [Source:HGNC Symbol;Acc:HGNC:1176]
MRPL50	no	ENSG00000136897	Q8VDT9	mitochondrial ribosomal protein L50 [Source:HGNC Symbol;Acc:HGNC:16654]
MRPL51	no	ENSG00000111639	Q9CPY1	mitochondrial ribosomal protein L51 [Source:HGNC Symbol;Acc:HGNC:14044]
MRPL52	no	ENSG00000172590	Q9D0Y8	mitochondrial ribosomal protein L52 [Source:HGNC Symbol;Acc:HGNC:16655]
MRPL53	no	ENSG00000204822	Q9D1H8	mitochondrial ribosomal protein L53 [Source:HGNC Symbol;Acc:HGNC:16684]
MRPL54	no	ENSG00000183617	Q9CPW3	mitochondrial ribosomal protein L54 [Source:HGNC Symbol;Acc:HGNC:16685]
MRPL55	no	ENSG00000162910	Q9CZ83	mitochondrial ribosomal protein L55 [Source:HGNC Symbol;Acc:HGNC:16686]
MRPL57	no	ENSG00000173141	Q9CQF8	mitochondrial ribosomal protein L57 [Source:HGNC Symbol;Acc:HGNC:14514]
MRPL58	no	ENSG00000167862	Q8R035	mitochondrial ribosomal protein L58 [Source:HGNC Symbol;Acc:HGNC:5359]
MRPL9	no	ENSG00000143436	Q99N94	mitochondrial ribosomal protein L9 [Source:HGNC Symbol;Acc:HGNC:14277]
MRPS10	no	ENSG00000048544	NA	mitochondrial ribosomal protein S10 [Source:HGNC Symbol;Acc:HGNC:14502]
MRPS11	no	ENSG00000181991	NA	mitochondrial ribosomal protein S11 [Source:HGNC Symbol;Acc:HGNC:14050]
MRPS12	no	ENSG00000128626|ENSG00000283018	O35680	mitochondrial ribosomal protein S12 [Source:HGNC Symbol;Acc:HGNC:10380]
MRPS14	no	ENSG00000120333	Q9CR88	mitochondrial ribosomal protein S14 [Source:HGNC Symbol;Acc:HGNC:14049]
MRPS15	no	ENSG00000116898	Q9DC71	mitochondrial ribosomal protein S15 [Source:HGNC Symbol;Acc:HGNC:14504]
MRPS16	no	ENSG00000182180	Q9CPX7	mitochondrial ribosomal protein S16 [Source:HGNC Symbol;Acc:HGNC:14048]
MRPS17	no	ENSG00000239789	Q9CQE3	mitochondrial ribosomal protein S17 [Source:HGNC Symbol;Acc:HGNC:14047]
MRPS18A	no	ENSG00000096080	NA	mitochondrial ribosomal protein S18A [Source:HGNC Symbol;Acc:HGNC:14515]
MRPS18B	no	ENSG00000203624|ENSG00000204568|ENSG00000223775|ENSG00000226111|ENSG00000227420|ENSG00000229861|ENSG00000233813	Q99N84	mitochondrial ribosomal protein S18B [Source:HGNC Symbol;Acc:HGNC:14516]
MRPS2	no	ENSG00000122140	Q924T2	mitochondrial ribosomal protein S2 [Source:HGNC Symbol;Acc:HGNC:14495]
MRPS21	no	ENSG00000266472	P58059	mitochondrial ribosomal protein S21 [Source:HGNC Symbol;Acc:HGNC:14046]
MRPS23	no	ENSG00000181610	Q8VE22	mitochondrial ribosomal protein S23 [Source:HGNC Symbol;Acc:HGNC:14509]
MRPS24	no	ENSG00000062582	Q9CQV5	mitochondrial ribosomal protein S24 [Source:HGNC Symbol;Acc:HGNC:14510]
MRPS25	no	ENSG00000131368	Q9D125	mitochondrial ribosomal protein S25 [Source:HGNC Symbol;Acc:HGNC:14511]
MRPS26	no	ENSG00000125901	Q80ZS3	mitochondrial ribosomal protein S26 [Source:HGNC Symbol;Acc:HGNC:14045]
MRPS27	no	ENSG00000113048	Q8BK72	mitochondrial ribosomal protein S27 [Source:HGNC Symbol;Acc:HGNC:14512]
MRPS28	no	ENSG00000147586	Q9CY16	mitochondrial ribosomal protein S28 [Source:HGNC Symbol;Acc:HGNC:14513]
MRPS30	no	ENSG00000112996	Q9D0G0	mitochondrial ribosomal protein S30 [Source:HGNC Symbol;Acc:HGNC:8769]
MRPS31	no	ENSG00000102738	Q61733	mitochondrial ribosomal protein S31 [Source:HGNC Symbol;Acc:HGNC:16632]
MRPS33	no	ENSG00000090263	Q9D2R8	mitochondrial ribosomal protein S33 [Source:HGNC Symbol;Acc:HGNC:16634]
MRPS34	no	ENSG00000074071	Q9JIK9	mitochondrial ribosomal protein S34 [Source:HGNC Symbol;Acc:HGNC:16618]
MRPS35	no	ENSG00000061794	NA	mitochondrial ribosomal protein S35 [Source:HGNC Symbol;Acc:HGNC:16635]
MRPS36	no	ENSG00000134056|ENSG00000278461	Q9CQX8	mitochondrial ribosomal protein S36 [Source:HGNC Symbol;Acc:HGNC:16631]
MRPS5	no	ENSG00000144029	Q99N87	mitochondrial ribosomal protein S5 [Source:HGNC Symbol;Acc:HGNC:14498]
MRPS6	no	ENSG00000243927	P58064	mitochondrial ribosomal protein S6 [Source:HGNC Symbol;Acc:HGNC:14051]
MRPS7	no	ENSG00000125445	Q80X85	mitochondrial ribosomal protein S7 [Source:HGNC Symbol;Acc:HGNC:14499]
MRPS9	no	ENSG00000135972	Q9D7N3	mitochondrial ribosomal protein S9 [Source:HGNC Symbol;Acc:HGNC:14501]
MRRF	no	ENSG00000148187	Q9D6S7	mitochondrial ribosome recycling factor [Source:HGNC Symbol;Acc:HGNC:7234]
MRTO4	no	ENSG00000053372	Q9D0I8	MRT4 homolog, ribosome maturation factor [Source:HGNC Symbol;Acc:HGNC:18477]
MSH2	no	ENSG00000095002	P43247	mutS homolog 2 [Source:HGNC Symbol;Acc:HGNC:7325]
MSI1	no	ENSG00000135097	Q61474|Q920Q6|Q9JII5	musashi RNA binding protein 1 [Source:HGNC Symbol;Acc:HGNC:7330]
MSI2	no	ENSG00000153944	Q61474|Q920Q6|Q9JII5	musashi RNA binding protein 2 [Source:HGNC Symbol;Acc:HGNC:18585]
MSL3	no	ENSG00000005302	NA|P60762|Q9R0Q4|Q9WVG9	male-specific lethal 3 homolog (Drosophila) [Source:HGNC Symbol;Acc:HGNC:7370]
MSN	no	ENSG00000147065	NA|P26040|P26041|P26043|P46662|Q8BIE6|Q920B0	moesin [Source:HGNC Symbol;Acc:HGNC:7373]
MT-ATP6	no	ENSG00000198899	P00848	mitochondrially encoded ATP synthase 6 [Source:HGNC Symbol;Acc:HGNC:7414]
MT-CO2	no	ENSG00000198712	P00405	mitochondrially encoded cytochrome c oxidase II [Source:HGNC Symbol;Acc:HGNC:7421]
MT-CYB	no	ENSG00000198727	P00158	mitochondrially encoded cytochrome b [Source:HGNC Symbol;Acc:HGNC:7427]
MT3	no	ENSG00000087250	P28184	metallothionein 3 [Source:HGNC Symbol;Acc:HGNC:7408]
MTCH2	no	ENSG00000109919	Q791T5|Q791V5	mitochondrial carrier 2 [Source:HGNC Symbol;Acc:HGNC:17587]
MTCL1	no	ENSG00000168502	Q3UHU5|Q6NZL0	microtubule crosslinking factor 1 [Source:HGNC Symbol;Acc:HGNC:29121]
MTDH	no	ENSG00000147649	Q80WJ7	metadherin [Source:HGNC Symbol;Acc:HGNC:29608]
MTERF1	no	ENSG00000127989	Q8BKY8|Q8CHZ9|Q8R3J4|NA	mitochondrial transcription termination factor 1 [Source:HGNC Symbol;Acc:HGNC:21463]
MTERF4	no	ENSG00000122085	Q8BVN4	mitochondrial transcription termination factor 4 [Source:HGNC Symbol;Acc:HGNC:28785]
MTFMT	no	ENSG00000103707	Q9D799	mitochondrial methionyl-tRNA formyltransferase [Source:HGNC Symbol;Acc:HGNC:29666]
MTG1	no	ENSG00000148824	Q8R2R6	mitochondrial ribosome associated GTPase 1 [Source:HGNC Symbol;Acc:HGNC:32159]
MTG2	no	ENSG00000101181	NA	mitochondrial ribosome associated GTPase 2 [Source:HGNC Symbol;Acc:HGNC:16239]
MTHFD1	no	ENSG00000100714	Q922D8	methylenetetrahydrofolate dehydrogenase, cyclohydrolase and formyltetrahydrofolate synthetase 1 [Source:HGNC Symbol;Acc:HGNC:7432]
MTHFSD	no	ENSG00000103248	Q3URQ7	methenyltetrahydrofolate synthetase domain containing [Source:HGNC Symbol;Acc:HGNC:25778]
MTOR	no	ENSG00000198793	Q9JLN9	mechanistic target of rapamycin [Source:HGNC Symbol;Acc:HGNC:3942]
MTPAP	no	ENSG00000107951	Q9D0D3	mitochondrial poly(A) polymerase [Source:HGNC Symbol;Acc:HGNC:25532]
MTRF1	no	ENSG00000120662	Q8K126	mitochondrial translation release factor 1 [Source:HGNC Symbol;Acc:HGNC:7469]
MTRF1L	no	ENSG00000112031	Q8BJU9	mitochondrial translational release factor 1 like [Source:HGNC Symbol;Acc:HGNC:21051]
MX2	no	ENSG00000183486		MX dynamin like GTPase 2 [Source:HGNC Symbol;Acc:HGNC:7533]
MYADM	no	ENSG00000179820	NA|O09198|O35682|Q08AU7|Q7TQJ1|Q8BI08|Q8CJ61|Q99LJ5|Q9CZ69|Q9CZR4|Q9D6G9|Q9DAC0|Q9DAR1|Q9DAS1|Q9DCU2|Q9ESD6|Q9R1Q7	myeloid associated differentiation marker [Source:HGNC Symbol;Acc:HGNC:7544]
MYEF2	no	ENSG00000104177	Q8C854	myelin expression factor 2 [Source:HGNC Symbol;Acc:HGNC:17940]
MYH10	no	ENSG00000133026	Q61879	myosin heavy chain 10 [Source:HGNC Symbol;Acc:HGNC:7568]
MYH4	no	ENSG00000264424	Q5SX39	myosin heavy chain 4 [Source:HGNC Symbol;Acc:HGNC:7574]
MYL12A	no	ENSG00000101608	NA|Q3THE2	myosin light chain 12A [Source:HGNC Symbol;Acc:HGNC:16701]
MYL6	no	ENSG00000092841	Q60605	myosin light chain 6 [Source:HGNC Symbol;Acc:HGNC:7587]
MYO1B	no	ENSG00000128641	P46735	myosin IB [Source:HGNC Symbol;Acc:HGNC:7596]
MYO1C	no	ENSG00000197879	Q9WTI7	myosin IC [Source:HGNC Symbol;Acc:HGNC:7597]
MYO6	no	ENSG00000196586	NA	myosin VI [Source:HGNC Symbol;Acc:HGNC:7605]
N4BP1	no	ENSG00000102921	NA|Q5D1E7|Q5DTV4|Q5DTZ0|Q6A037|Q80U38	NEDD4 binding protein 1 [Source:HGNC Symbol;Acc:HGNC:29850]
NAA11	no	ENSG00000156269	Q3UX61	N(alpha)-acetyltransferase 11, NatA catalytic subunit [Source:HGNC Symbol;Acc:HGNC:28125]
NAA15	no	ENSG00000164134	Q9DBB4|NA	N(alpha)-acetyltransferase 15, NatA auxiliary subunit [Source:HGNC Symbol;Acc:HGNC:30782]
NAA16	no	ENSG00000172766	Q9DBB4	N(alpha)-acetyltransferase 16, NatA auxiliary subunit [Source:HGNC Symbol;Acc:HGNC:26164]
NAA25	no	ENSG00000111300	Q8BWZ3	N(alpha)-acetyltransferase 25, NatB auxiliary subunit [Source:HGNC Symbol;Acc:HGNC:25783]
NAA30	no	ENSG00000139977	Q8CES0	N(alpha)-acetyltransferase 30, NatC catalytic subunit [Source:HGNC Symbol;Acc:HGNC:19844]
NAA35	no	ENSG00000135040	Q6PHQ8	N(alpha)-acetyltransferase 35, NatC auxiliary subunit [Source:HGNC Symbol;Acc:HGNC:24340]
NAA38	no	ENSG00000183011	Q9D2U5	N(alpha)-acetyltransferase 38, NatC auxiliary subunit [Source:HGNC Symbol;Acc:HGNC:28212]
NAA40	no	ENSG00000110583	Q8VE10	N(alpha)-acetyltransferase 40, NatD catalytic subunit [Source:HGNC Symbol;Acc:HGNC:25845]
NAA50	no	ENSG00000121579	Q6PGB6	N(alpha)-acetyltransferase 50, NatE catalytic subunit [Source:HGNC Symbol;Acc:HGNC:29533]
NABP1	no	ENSG00000173559	Q8BGW5|Q8R2Y9	nucleic acid binding protein 1 [Source:HGNC Symbol;Acc:HGNC:26232]
NACA	no	ENSG00000196531	P70670|Q60817	nascent polypeptide-associated complex alpha subunit [Source:HGNC Symbol;Acc:HGNC:7629]
NAE1	no	ENSG00000159593	Q8VBW6	NEDD8 activating enzyme E1 subunit 1 [Source:HGNC Symbol;Acc:HGNC:621]
NAF1	no	ENSG00000145414	NA	nuclear assembly factor 1 ribonucleoprotein [Source:HGNC Symbol;Acc:HGNC:25126]
NAMPT	no	ENSG00000105835	Q99KQ4	nicotinamide phosphoribosyltransferase [Source:HGNC Symbol;Acc:HGNC:30092]
NANOS1	no	ENSG00000188613	P60322|P60324|Q80WY3	nanos C2HC-type zinc finger 1 [Source:HGNC Symbol;Acc:HGNC:23044]
NANOS2	no	ENSG00000188425	P60322|P60324|Q80WY3	nanos C2HC-type zinc finger 2 [Source:HGNC Symbol;Acc:HGNC:23292]
NANOS3	no	ENSG00000187556	P60322|P60324|Q80WY3	nanos C2HC-type zinc finger 3 [Source:HGNC Symbol;Acc:HGNC:22048]
NAP1L1	no	ENSG00000187109	P28656|P51860|Q78ZA7|Q794H2|Q9JJF0	nucleosome assembly protein 1 like 1 [Source:HGNC Symbol;Acc:HGNC:7637]
NAP1L4	no	ENSG00000205531|ENSG00000273562	P28656|P51860|Q78ZA7|Q794H2|Q9JJF0	nucleosome assembly protein 1 like 4 [Source:HGNC Symbol;Acc:HGNC:7640]
NARS	no	ENSG00000134440	Q8BP47	asparaginyl-tRNA synthetase [Source:HGNC Symbol;Acc:HGNC:7643]
[truncated: 1,471 more rows]
